# Supplementary material for: Comparison of low and high dose ionising radiation using topological analysis of gene coexpression networks
Source: BMC Genomics. 2012 May 17;13:190. doi: 10.1186/1471-2164-13-190 (PMC3443446; doi:10.1186/1471-2164-13-190)
Supplement: Additional file 1 — Differentially expressed genes between 0 cGy (control) and 10 cGy, and between 0 cGy (control) and 100 cGy at time 3 h, 8 h and 24 h. [file 1471-2164-13-190-S1.xls]

## Sheet: geneList_RockeLab_ReemFeb09_Reg
ProbeID	pv_Dose	FDR_Dose	pValue:T0_D10-0	Regulation:T0_D10-0	pValue:T0_D100-0	Regulation:T0_D100-0	pValue:T0_D100-10	Regulation:T0_D100-10	pValue:T3_D10-0	Regulation:T3_D10-0	pValue:T3_D100-0	Regulation:T3_D100-0	pValue:T3_D100-10	Regulation:T3_D100-10	pValue:T8_D10-0	Regulation:T8_D10-0	pValue:T8_D100-0	Regulation:T8_D100-0	pValue:T8_D100-10	Regulation:T8_D100-10	pValue:T24_D10-0	Regulation:T24_D10-0	pValue:T24_D100-0	Regulation:T24_D100-0	pValue:T24_D100-10	Regulation:T24_D100-10	pValue:D0_T3-0	Regulation:D0_T3-0	pValue:D0_T8-0	Regulation:D0_T8-0	pValue:D0_T24-0	Regulation:D0_T24-0	pValue:D0_T8-3	Regulation:D0_T8-3	pValue:D0_T24-3	Regulation:D0_T24-3	pValue:D0_T24-8	Regulation:D0_T24-8	pValue:D10_T3-0	Regulation:D10_T3-0	pValue:D10_T8-0	Regulation:D10_T8-0	pValue:D10_T24-0	Regulation:D10_T24-0	pValue:D10_T8-3	Regulation:D10_T8-3	pValue:D10_T24-3	Regulation:D10_T24-3	pValue:D10_T24-8
10050	0.486046	0.628114	0.3905	Up	0.01407	Up	0.07114	Up	0.13482	Down	0.57536	Down	0.32442	Up	0.82878	Up	0.37823	Up	0.50094	Up	0.67116	Down	0.11796	Down	0.23548	Down	0.62621	Down	0.61831	Down	0.06099	Up	0.99094	Down	0.02468	Up	0.02416	Up	0.01119	Down	0.26036	Down	0.47286	Up	0.09493	Up	0.00285	Up	0.0786
10070	0.863154	0.895671	0.60727	Down	0.56988	Down	0.95591	Down	0.75682	Up	0.55117	Up	0.772	Up	0.49582	Up	0.3432	Up	0.78093	Up	0.51043	Down	0.86188	Down	0.62573	Up	0.04092	Down	0.00302	Down	0.00061	Down	0.18311	Down	0.03919	Down	0.38524	Down	0.1739	Down	0.02934	Down	0.00047	Down	0.32456	Down	0.00623	Down	0.04154
10079	0.198993	0.314221	0.67276	Up	0.99061	Down	0.66429	Down	0.51903	Down	0.17788	Down	0.45796	Down	0.29291	Up	0.87706	Up	0.36479	Down	0.61047	Down	0.08718	Down	0.20523	Down	0.98477	Up	0.1333	Down	0.24961	Down	0.12909	Down	0.24248	Down	0.69589	Up	0.30232	Down	0.36416	Down	0.05117	Down	0.89522	Up	0.29793	Down	0.24495
10133	0.0323644	0.0915163	0.19841	Up	0.50229	Down	0.06253	Down	0.0549	Up	0.12833	Up	0.63088	Down	0.34634	Up	0.68129	Up	0.58622	Down	0.14347	Up	0.03742	Up	0.45388	Up	0.10456	Down	0.35442	Down	0.81314	Up	0.44333	Up	0.06894	Up	0.25146	Up	0.34128	Down	0.20367	Down	0.66379	Up	0.72983	Down	0.1764	Up	0.09868
10161	0.193807	0.386551	0.46558	Down	0.30102	Down	0.74919	Down	0.13182	Up	0.23556	Up	0.71904	Down	0.22934	Up	0.72191	Up	0.38471	Down	0.11695	Up	0.06915	Up	0.76442	Up	0.00068	Down	0.03392	Down	0.02002	Down	0.05344	Up	0.08838	Up	0.77902	Down	0.05132	Down	0.71548	Down	0.81631	Down	0.09852	Up	0.07801	Up	0.89425
10181	0.138531	0.382189	0.37164	Down	0.63776	Down	0.66419	Up	0.08686	Up	0.00645	Up	0.17943	Up	0.02165	Up	0.24577	Up	0.18167	Down	0.6445	Up	0.51048	Down	0.27194	Down	0.0013	Down	0.05822	Down	0.91654	Down	0.06024	Up	0.00158	Up	0.07031	Up	0.19432	Down	0.16652	Up	0.21989	Up	0.01469	Up	0.02044	Up	0.8613
10184	0.059364	0.157952	0.04636	Up	0.10036	Up	0.66725	Down	0.00573	Up	0.04251	Up	0.29882	Down	0.86537	Down	0.08564	Down	0.11494	Down	0.90289	Down	0.69586	Down	0.78737	Down	0.3587	Up	0.00019	Up	0.08245	Up	0.00096	Up	0.36553	Up	0.00526	Down	0.05872	Up	0.01329	Up	0.66029	Down	0.43222	Up	0.02598	Down	0.00576
10201	0.0351886	0.141577	0.46138	Down	0.03323	Down	0.12613	Down	0.65402	Up	0.96931	Down	0.62688	Down	0.38787	Up	0.05263	Down	0.01016	Down	0.95598	Down	0.76855	Down	0.81085	Down	0.16652	Down	0.01164	Down	0.0715	Down	0.15946	Down	0.62346	Down	0.33887	Up	0.80504	Down	0.21278	Down	0.2274	Down	0.30846	Down	0.32792	Down	0.96584
10209	0.815684	0.867675	0.79245	Down	0.94114	Down	0.84967	Up	0.01126	Up	0.88579	Down	0.00857	Down	0.11338	Down	0.42818	Up	0.02652	Up	0.75976	Down	0.50461	Up	0.33671	Up	0.43511	Up	0.00111	Up	0.80339	Down	0.00478	Up	0.30914	Down	0.00071	Down	0.00156	Up	0.01542	Up	0.77055	Down	0.23662	Down	0.00092	Down	0.00886
10220	0.0399478	0.100319	0.43933	Down	0.10134	Down	0.34902	Down	0.07502	Down	0.0521	Down	0.83984	Down	0.65616	Down	0.04575	Down	0.10181	Down	0.63993	Up	0.75188	Up	0.87833	Down	0.09675	Up	0.15365	Up	0.25885	Down	0.78526	Down	0.01134	Down	0.01901	Down	0.52652	Up	0.0866	Up	0.92629	Up	0.24804	Up	0.58724	Down	0.10177
10224	0.0246187	0.0730783	0.00407	Up	0.12139	Up	0.08566	Down	0.21232	Up	0.29738	Up	0.82351	Down	0.78945	Up	0.22186	Up	0.32993	Up	0.28884	Up	0.75634	Up	0.44357	Down	0.48407	Down	0.8684	Down	0.37121	Up	0.59054	Up	0.12463	Up	0.29364	Up	0.01227	Down	0.00493	Down	0.1592	Down	0.63195	Down	0.17448	Up	0.07692
10239	0.51941	0.698912	0.60383	Up	0.72632	Up	0.86433	Down	0.91337	Down	0.74687	Down	0.83018	Down	0.48322	Down	0.62141	Down	0.83213	Up	0.81482	Down	0.10125	Down	0.15058	Down	0.00334	Down	0.21583	Down	0.25593	Up	0.03733	Up	0.0004	Up	0.02794	Up	0.00105	Down	0.02486	Down	0.68144	Up	0.10953	Up	0.0005	Up	0.01141
10240	0.209654	0.696438	0.0052	Down	0.04177	Down	0.2813	Up	0.495	Down	0.43197	Up	0.15518	Up	0.25226	Up	0.01214	Up	0.10612	Up	0.37832	Up	0.77009	Up	0.54951	Down	0.03414	Down	0.00096	Down	0.00151	Down	0.07471	Down	0.1155	Down	0.80315	Up	0.75953	Up	0.79318	Up	0.8182	Up	0.96478	Down	0.93895	Down	0.97411
10253	8.30603e-05	0.0076674	0.01155	Down	0.40089	Down	0.05693	Up	0.01045	Down	0.00084	Down	0.19119	Down	0.00366	Down	0.03529	Down	0.24364	Up	0.06386	Down	0.00162	Down	0.06782	Down	0.00018	Up	0.00205	Up	0.55	Up	0.18484	Down	0.00051	Down	0.00632	Down	0.0002	Up	0.00638	Up	0.14688	Up	0.07184	Down	0.00293	Down	0.10644
10278	0.301553	0.438151	0.83966	Down	0.39645	Up	0.29874	Up	0.14751	Down	0.61498	Down	0.32246	Up	0.69035	Down	0.65678	Up	0.40463	Up	0.33684	Down	0.11001	Down	0.48213	Down	0.01644	Up	0.19874	Up	0.66284	Up	0.17921	Down	0.0374	Down	0.37906	Down	0.17397	Up	0.26903	Up	0.73483	Down	0.77945	Down	0.09836	Down	0.15803
10279	0.0322451	0.13945	0.03887	Down	0.80454	Down	0.06117	Up	0.215	Down	0.03687	Down	0.3195	Down	0.72116	Down	0.40492	Up	0.24274	Up	0.05908	Down	0.13101	Down	0.65078	Up	0.36405	Up	0.00335	Down	0.15821	Down	0.00062	Down	0.03069	Down	0.05352	Up	0.07455	Up	0.11632	Down	0.22766	Down	0.00335	Down	0.0073	Down	0.68113
10286	0.679012	0.77742	0.97712	Down	0.21853	Down	0.22844	Down	0.74764	Up	0.29863	Up	0.46355	Up	0.38179	Up	0.33641	Down	0.08042	Down	0.85024	Down	0.66389	Up	0.53519	Up	0.00671	Down	0.0072	Down	0.0284	Down	0.97021	Up	0.45096	Up	0.47291	Up	0.01305	Down	0.04061	Down	0.02102	Down	0.54888	Up	0.80152	Up	0.72524
10324	0.423036	0.602863	0.98045	Down	0.73889	Up	0.72062	Up	0.22978	Down	0.08045	Down	0.53184	Down	0.884	Up	0.35641	Down	0.2895	Down	0.32106	Down	0.98011	Up	0.3098	Up	0.27768	Down	0.00031	Down	0.44469	Up	0.00222	Down	0.07793	Up	8e-05	Up	0.03493	Down	0.00041	Down	0.82978	Down	0.03023	Down	0.05192	Up	0.0006
10341	0.711232	0.828033	0.35608	Down	0.27252	Down	0.85231	Down	0.9738	Down	0.35081	Up	0.33505	Up	0.95054	Up	0.25242	Up	0.27693	Up	0.91629	Up	0.86705	Down	0.78546	Down	0.96671	Up	0.02262	Up	0.18706	Down	0.02447	Up	0.17493	Down	0.00172	Down	0.35171	Up	0.0034	Up	0.74557	Down	0.02047	Up	0.21769	Down	0.00186
10343	0.490271	0.628683	0.73619	Down	0.08407	Down	0.14979	Down	0.42064	Down	0.13117	Down	0.44696	Down	0.936	Up	0.81553	Up	0.87825	Up	0.80601	Down	0.43454	Up	0.31021	Up	0.04989	Up	0.75692	Down	0.29106	Up	0.02808	Down	0.30325	Down	0.18074	Up	0.11662	Up	0.91412	Up	0.25397	Up	0.13989	Down	0.63105	Down	0.29794
10356	0.000429448	0.0143229	0.00705	Down	0.03452	Down	0.40728	Up	0.00034	Down	0.07678	Down	0.01087	Up	0.59977	Down	0.35468	Up	0.15902	Up	0.02645	Down	0.02995	Down	0.94711	Up	2e-05	Down	0	Down	0	Down	5e-05	Down	0.04155	Down	0.00238	Up	0	Down	0	Down	0	Down	0.11334	Down	0.8953	Up	0.09024
10386	0.133484	0.28051	0.5512	Down	0.99534	Up	0.5474	Up	0.02641	Down	0.07929	Down	0.55148	Up	0.83902	Down	0.06856	Up	0.04742	Up	0.44008	Down	0.3548	Down	0.87248	Down	0.65972	Up	0.28594	Down	0.14436	Up	0.1428	Down	0.28868	Up	0.0201	Up	0.16846	Down	0.49054	Down	0.19388	Up	0.46517	Up	0.01485	Up	0.05884
10392	0.204874	0.495496	0.09567	Down	0.87282	Up	0.07212	Up	0.86128	Down	0.2752	Down	0.35369	Down	0.15361	Down	0.46718	Down	0.45486	Up	0.783	Down	0.87734	Up	0.66823	Up	0.07984	Down	0.89175	Down	0.02615	Down	0.10134	Up	0.54552	Down	0.03373	Down	0.78149	Down	0.88629	Up	0.33293	Down	0.67498	Up	0.48222	Down	0.27058
10397	0.0812997	0.288422	0.4721	Up	0.69406	Up	0.74012	Down	0.22776	Up	0.12296	Up	0.70478	Up	0.57439	Up	0.94007	Up	0.62573	Down	0.04305	Up	0.21683	Up	0.35675	Down	0.00013	Down	0.00519	Down	0.91669	Down	0.05553	Up	0.00015	Up	0.00632	Up	0.00031	Down	0.00383	Down	0.18314	Up	0.17929	Up	3e-05	Up	0.00032
10433	0.00222808	0.0523562	0.35731	Up	0.02546	Down	0.00432	Down	0.06823	Up	0.00084	Up	0.03274	Up	0.04087	Up	0.00759	Up	0.37974	Up	0.02303	Up	0.01064	Up	0.68452	Up	0.66129	Down	0.96238	Down	0.20262	Up	0.69544	Up	0.09753	Up	0.18802	Up	0.56156	Up	0.22291	Up	0.01117	Up	0.50433	Up	0.03364	Up	0.11302
10463	0.0551999	0.135684	0.60009	Up	0.22611	Up	0.475	Up	0.00886	Up	0.19025	Up	0.10895	Down	0.53031	Down	0.3242	Up	0.11992	Up	0.4982	Up	0.12923	Up	0.37035	Up	0.12799	Down	0.04599	Up	0.9832	Down	0.00227	Up	0.1326	Up	0.04424	Down	0.36259	Up	0.31852	Up	0.89215	Up	0.92645	Up	0.43484	Down	0.38469
10487	0.393778	0.569716	0.63738	Down	0.04656	Down	0.10833	Down	0.2038	Up	0.0759	Up	0.56057	Up	0.55252	Up	0.45133	Down	0.18988	Down	0.24035	Up	0.12209	Up	0.6761	Up	0.00569	Down	0	Down	0.02717	Down	0.0007	Down	0.41513	Up	0.00017	Up	0.15162	Down	2e-05	Down	0.44153	Down	0.0002	Down	0.47622	Up	6e-05
10546	0.520084	0.596517	0.74485	Down	0.05579	Down	0.09964	Down	0.84828	Down	0.57858	Down	0.71388	Down	0.86944	Up	0.60904	Down	0.50145	Down	0.85411	Up	0.2942	Up	0.38123	Up	0.17466	Up	0.24217	Up	0.44698	Down	0.83525	Down	0.04569	Down	0.06669	Down	0.14001	Up	0.10901	Up	0.79527	Down	0.88258	Up	0.08974	Down	0.06907
10561	0.00769426	0.0329542	0.11552	Down	0.12718	Down	0.95484	Up	0.01661	Down	0.31601	Down	0.10835	Up	0.87129	Down	0.57079	Down	0.68382	Down	0.02389	Down	0.0172	Down	0.86194	Down	0.78591	Down	0.81856	Up	0.18582	Up	0.61776	Up	0.11853	Up	0.2651	Up	0.19812	Down	0.10286	Up	0.61557	Up	0.00872	Up	0.08492	Up	0.23508
10593	0.498693	0.610478	0.46085	Down	0.33886	Up	0.1042	Up	0.09144	Up	0.35525	Up	0.39969	Down	0.81641	Down	0.29833	Up	0.21002	Up	0.2916	Down	0.29817	Down	0.9878	Up	0.08978	Down	0.98217	Down	0.55408	Down	0.09335	Up	0.23983	Up	0.56882	Down	0.46704	Up	0.62493	Up	0.36088	Down	0.80726	Down	0.11467	Down	0.17223
10594	0.175113	0.313147	0.49297	Down	0.81917	Up	0.36534	Up	0.07039	Down	0.0273	Down	0.60821	Down	0.62178	Down	0.7057	Up	0.38935	Up	0.54458	Down	0.29244	Down	0.64155	Down	0.46819	Down	0.12433	Down	0.34307	Up	0.3841	Down	0.10809	Up	0.02159	Up	0.06539	Down	0.17221	Down	0.30536	Up	0.57525	Up	0.00922	Up	0.02679
10612	0.078735	0.24776	0.0705	Down	0.31061	Down	0.37259	Up	0.81981	Up	0.58509	Down	0.44267	Down	0.58322	Down	0.71217	Down	0.8555	Up	0.04678	Down	0.05152	Down	0.95797	Up	0.02305	Up	0.42339	Up	0.66458	Down	0.10119	Down	0.01011	Down	0.22702	Down	0.00042	Up	0.04401	Up	0.51213	Down	0.02445	Down	0.00014	Down	0.01271
10685	0.0180257	0.093378	0.06538	Down	0.46299	Down	0.22828	Up	0.05303	Down	0.01945	Down	0.59241	Down	0.32708	Up	0.65176	Down	0.16345	Down	0.03666	Down	0.04484	Down	0.91328	Up	0.56081	Down	0.38369	Down	0.0249	Up	0.76488	Down	0.00821	Up	0.00466	Up	0.48748	Down	0.05308	Up	0.04486	Up	0.01431	Up	0.01202	Up	0.92674
10692	0.239515	0.389984	0.99357	Down	0.06051	Up	0.05963	Up	0.01484	Up	0.41183	Up	0.06966	Down	0.21679	Down	0.48892	Up	0.06656	Up	0.21403	Down	0.68119	Down	0.39039	Up	0.00841	Down	0.27569	Up	0.11241	Up	0.00105	Up	0.00039	Up	0.57861	Up	0.77129	Down	0.88065	Down	0.68966	Up	0.88792	Up	0.49339	Up	0.58414
10746	0.178481	0.435847	0.05175	Down	0.40306	Down	0.22043	Up	0.09464	Down	0.40803	Down	0.35733	Up	0.25557	Up	0.00671	Up	0.0601	Up	0.48688	Down	0.13119	Down	0.38446	Down	0.5337	Up	0.03169	Down	0.00474	Down	0.00969	Down	0.00148	Down	0.32488	Down	0.34373	Up	0.37429	Up	0.06687	Down	0.95088	Down	0.01105	Down	0.01242
10747	0.286393	0.509033	0.6833	Up	0.65185	Up	0.9651	Up	0.17943	Down	0.04267	Down	0.41668	Down	0.74718	Down	0.39158	Down	0.58649	Down	0.73895	Down	0.53303	Down	0.76871	Down	0.05385	Up	0.02468	Up	0.00112	Up	0.67496	Up	0.05568	Up	0.11706	Up	0.77416	Up	0.09391	Up	0.00441	Up	0.15301	Up	0.00759	Up	0.11926
10753	0.391126	0.555891	0.50157	Down	0.3467	Up	0.12031	Up	0.31434	Down	0.37175	Down	0.90471	Up	0.62307	Down	0.94203	Down	0.67467	Up	0.57743	Down	0.32585	Down	0.65952	Down	0.46401	Down	0.36455	Down	0.61979	Up	0.8555	Down	0.22965	Up	0.17221	Up	0.28724	Down	0.46538	Down	0.54083	Up	0.72537	Up	0.10685	Up	0.19171
10768	0.012026	0.0496126	0.47581	Up	0.23436	Down	0.07008	Down	0.00168	Up	0.50726	Up	0.00586	Down	0.48364	Up	0.46992	Up	0.98174	Up	0.37807	Up	0.91508	Up	0.43571	Down	0.0002	Down	0.00681	Down	0.0005	Down	0.06911	Up	0.59698	Up	0.17184	Down	0.07264	Down	0.00665	Down	0.00068	Down	0.21573	Down	0.02466	Down	0.2314
20010	0.379507	0.502453	0.30161	Up	0.46069	Down	0.09038	Down	0.98027	Up	0.28091	Up	0.29129	Up	0.38504	Up	0.74788	Up	0.57749	Down	0.43211	Up	0.21672	Up	0.63227	Up	0.14629	Up	0.17698	Up	0.52695	Down	0.90732	Down	0.04771	Down	0.05898	Down	0.62665	Up	0.23282	Up	0.37664	Down	0.46344	Up	0.18182	Down	0.05037
20022	0.0898277	0.191281	0.25043	Up	0.41457	Down	0.06256	Down	0.02512	Up	0.04916	Up	0.71847	Down	0.96495	Up	0.8677	Down	0.83333	Down	0.31113	Up	0.18126	Up	0.72374	Up	0.11894	Up	0.11629	Down	0.0136	Down	0.00555	Down	0.00065	Down	0.25459	Down	0.01049	Up	0.01447	Down	0.01028	Down	7e-05	Down	6e-05	Down	0.85711
20040	0.876992	0.919697	0.82671	Down	0.89343	Down	0.93217	Up	0.73615	Up	0.78274	Down	0.54247	Down	0.96236	Up	0.40672	Down	0.38173	Down	0.77913	Up	0.49326	Up	0.68202	Up	0.224	Up	0.99705	Down	0.50934	Down	0.22272	Down	0.07334	Down	0.51165	Down	0.08895	Up	0.79313	Up	0.8682	Down	0.13948	Down	0.06624	Down	0.66938
20048	0.369491	0.578833	0.7201	Down	0.33442	Down	0.53496	Down	0.32131	Up	0.0844	Up	0.41362	Up	0.90233	Up	0.26966	Up	0.32243	Up	0.73516	Up	0.3925	Up	0.59856	Up	0.92636	Down	0.1668	Up	0.89318	Down	0.14327	Up	0.96659	Down	0.13359	Down	0.21572	Up	0.07312	Up	0.57529	Up	0.52354	Up	0.47881	Down	0.19034
20088	0.997832	0.998218	0.04196	Up	0.13534	Up	0.51236	Down	0.15925	Down	0.07203	Down	0.64553	Down	0.36454	Down	0.71476	Down	0.58035	Up	0.82464	Up	0.51331	Up	0.66273	Up	0	Up	8e-05	Up	0.00141	Up	0.00443	Down	0.00022	Down	0.11445	Down	0.00013	Up	0.02285	Up	0.06011	Up	0.01248	Down	0.00464	Down	0.60356
20100	0.0672179	0.177167	0.10905	Up	0.73177	Up	0.19271	Down	0.60182	Up	0.24567	Down	0.10446	Down	0.92712	Down	0.00525	Up	0.00442	Up	0.09141	Up	0.03533	Up	0.60165	Up	0.27166	Down	0.20165	Down	0.76068	Up	0.84585	Down	0.16893	Up	0.12229	Up	0.03689	Down	0.00799	Down	0.68509	Up	0.42384	Down	0.01719	Up	0.00371
20110	0.0161859	0.0812856	0.31268	Up	0.90507	Down	0.2625	Down	0.00262	Up	0.00188	Up	0.85721	Up	0.84766	Up	0.00126	Up	0.00179	Up	0.06355	Down	0.26788	Down	0.39508	Up	0.29687	Down	0.33057	Up	0.83988	Down	0.05707	Up	0.394	Up	0.24571	Down	0.12757	Up	0.8783	Up	0.00629	Down	0.16449	Down	0.00034	Down	0.00471
20154	0.000242541	0.0121136	0.00023	Up	0.0132	Up	0.04229	Down	0.02691	Up	0.18673	Up	0.28474	Down	0.31569	Up	0.00108	Up	0.00723	Up	0.1911	Up	0.06084	Up	0.50756	Up	0.11624	Down	0.0823	Down	0.42912	Up	0.84255	Down	0.02734	Up	0.01881	Up	0.00094	Down	6e-05	Down	0.01163	Down	0.11958	Down	0.19374	Up	0.01003
20164	0.0327431	0.150037	0.07744	Down	0.02364	Up	0.0007	Up	0.39551	Down	0.1422	Down	0.50355	Down	0.53038	Down	0.2386	Up	0.08368	Up	0.44028	Down	0.53507	Down	0.87588	Up	0.20875	Up	0.03434	Up	0.41216	Down	0.31074	Up	0.05007	Down	0.00713	Down	0.03487	Up	0.0032	Up	0.78179	Up	0.2202	Up	0.05806	Down	0.00538
20192	0.102488	0.65292	0.00131	Down	0.05234	Down	0.06704	Up	0.0023	Down	0.0099	Down	0.44378	Up	0.14487	Up	0.31126	Down	0.02253	Down	0.1052	Up	0.00244	Up	0.06102	Up	0	Up	0.02069	Up	0.00062	Down	1e-05	Down	0	Down	1e-05	Down	0	Up	0	Up	0.20814	Up	0.05874	Down	0	Down	1e-05
20201	0.0751626	0.277152	0.58405	Up	0.93002	Down	0.5265	Down	0.17943	Up	0.55869	Down	0.06544	Down	0.50184	Down	0.05644	Down	0.18149	Down	0.25082	Up	0.83194	Up	0.34184	Down	0.07978	Up	0.0007	Up	0.17194	Down	0.02276	Up	0.0056	Down	6e-05	Down	0.01674	Up	0.0067	Up	0.43441	Down	0.631	Up	0.00374	Down	0.00153
20241	0.765298	0.820835	0.91708	Up	0.74162	Down	0.66511	Down	0.27002	Up	0.20646	Up	0.86078	Up	0.69213	Up	0.98754	Down	0.68076	Down	0.84268	Down	0.94125	Down	0.90062	Up	0.0917	Up	0.00225	Up	0.11218	Up	0.06493	Up	0.9073	Down	0.05258	Down	0.01375	Up	0.00131	Up	0.18536	Up	0.2244	Up	0.16513	Down	0.01731
20243	0.00430189	0.0332901	0.00222	Up	0.21829	Up	0.02444	Down	0.06005	Up	0.03186	Up	0.73108	Up	0.3278	Up	0.96318	Up	0.34977	Down	0.17561	Up	0.36666	Up	0.62526	Down	0.10707	Up	0.52586	Up	0.02654	Up	0.29772	Down	0.44738	Up	0.08546	Up	0.95805	Down	0.0483	Down	0.92566	Up	0.05317	Down	0.88404	Up	0.04068
20288	0.0181375	0.0576405	0.31236	Down	0.65018	Down	0.56644	Up	0.01921	Down	0.08182	Down	0.4374	Up	0.62148	Down	0.72489	Down	0.88595	Up	0.11846	Down	0.01054	Down	0.20356	Down	0.51806	Down	0.6247	Down	0.14159	Up	0.87259	Up	0.04485	Up	0.06009	Up	0.0392	Down	0.96424	Up	0.36255	Up	0.03607	Up	0.00682	Up	0.38544
20347	0.088284	0.217139	0.15369	Up	0.01401	Up	0.20183	Up	0.25254	Up	0.13396	Up	0.69238	Up	0.93608	Down	0.90896	Up	0.84583	Up	0.78572	Down	0.77384	Up	0.57791	Up	0.15671	Down	0.47577	Down	0.83827	Up	0.45353	Up	0.1112	Up	0.36342	Up	0.09192	Down	0.03732	Down	0.13729	Down	0.61982	Down	0.81484	Up	0.4685
20358	0.647609	0.778573	0.28804	Down	0.53813	Down	0.64128	Up	0.77203	Up	0.73832	Up	0.96439	Up	0.9691	Down	0.44369	Up	0.42186	Up	0.32156	Down	0.1331	Down	0.57438	Down	0.00462	Down	0.01336	Up	0.17561	Up	4e-05	Up	0.00036	Up	0.17022	Down	0.0614	Down	0.00186	Up	0.15512	Up	6e-05	Up	0.00378	Up	0.0304
20398	0.991491	0.993639	0.77438	Down	0.40268	Up	0.26833	Up	0.82115	Down	0.5315	Down	0.68672	Down	0.45728	Up	0.20378	Up	0.57526	Up	0.67565	Down	0.09379	Down	0.18945	Down	0.35844	Down	0.41716	Down	0.16254	Up	0.91063	Up	0.03099	Up	0.03818	Up	0.3895	Down	0.82884	Up	0.20117	Up	0.28718	Up	0.04437	Up	0.27996
20427	0.000898117	0.00971324	0.00025	Up	0.00028	Up	0.93891	Down	0.00028	Up	0.00049	Up	0.7476	Down	0.45588	Up	0.28344	Down	0.08265	Down	0.22432	Down	0.47781	Down	0.59339	Up	0.836	Down	0.00022	Up	0.00019	Up	0.00016	Up	0.00014	Up	0.92883	Up	0.77262	Down	0.42529	Up	0.27844	Down	0.28427	Up	0.4175	Down	0.07356
20431	0.028717	0.100498	0.13457	Up	0.16055	Down	0.00918	Down	0.09116	Up	0.04108	Up	0.65974	Up	0.32247	Up	0.3643	Down	0.07175	Down	0.20214	Up	0.26992	Up	0.85043	Down	0.36024	Down	0.1325	Up	0.44563	Up	0.02476	Up	0.10744	Up	0.42527	Down	0.48574	Down	0.31825	Up	0.60349	Up	0.10374	Up	0.23418	Up	0.62072
20446	0.0737576	0.224546	0.25082	Up	0.42904	Down	0.06569	Down	0.18987	Up	0.02412	Up	0.25716	Up	0.6688	Up	0.03024	Up	0.06653	Up	0.56623	Up	0.48806	Up	0.90217	Up	0.05915	Down	0.0079	Down	0.34695	Up	0.29429	Down	0.00984	Up	0.00132	Up	0.08152	Down	0.00193	Down	0.72356	Up	0.06311	Down	0.04294	Up	0.00101
20465	0.115692	0.218883	0.96566	Down	0.01997	Down	0.02166	Down	0.22335	Down	0.30705	Down	0.83164	Up	0.72347	Down	0.10202	Down	0.18444	Down	0.0515	Up	0.09216	Up	0.74549	Down	0.01557	Up	0.42561	Up	0.12992	Down	0.06971	Down	0.0008	Down	0.03056	Down	0.14103	Up	0.62171	Up	0.57241	Up	0.30591	Down	0.33912	Down	0.94231
20470	0.0882997	0.219403	0.4473	Down	0.10405	Down	0.34966	Down	0.12543	Down	0.33976	Down	0.52605	Up	0.98535	Up	0.51445	Down	0.503	Down	0.54082	Down	0.18288	Down	0.44815	Down	0.0019	Down	0.0003	Down	0.99695	Down	0.31156	Down	0.00191	Up	0.0003	Up	0.00042	Down	0.00121	Down	0.88151	Up	0.55356	Up	0.00032	Up	0.00092
20475	0.181613	0.438151	0.75143	Up	0.02328	Up	0.04208	Up	0.89672	Down	0.73465	Up	0.6402	Up	0.49884	Up	0.27709	Up	0.66692	Up	0.44699	Down	0.56392	Down	0.85035	Up	0.00322	Down	0.0143	Down	0.0049	Up	0.43591	Up	1e-05	Up	4e-05	Up	0.00141	Down	0.02849	Down	0.03814	Up	0.12778	Up	3e-05	Up	0.00042
20487	0.444761	0.599173	0.69469	Down	0.04391	Up	0.02106	Up	0.63491	Up	0.26904	Down	0.12567	Down	0.5685	Up	0.04559	Up	0.12611	Up	0.54012	Down	0.32742	Down	0.70312	Down	0.26171	Down	0.22623	Down	0.91597	Up	0.92367	Down	0.22286	Up	0.19174	Up	0.77786	Down	0.77887	Down	0.90587	Down	0.99895	Up	0.86956	Up	0.8706
20491	0.412244	0.547623	0.2592	Down	0.23304	Down	0.94411	Down	0.34255	Down	0.85748	Down	0.43662	Up	0.44879	Down	0.91158	Up	0.38765	Up	0.78807	Up	0.58004	Up	0.77393	Up	0.47841	Up	0.71702	Up	0.07704	Down	0.7247	Down	0.02057	Down	0.03983	Down	0.3718	Up	0.4548	Up	0.64349	Down	0.87913	Down	0.18609	Down	0.23612
20500	0.23355	0.38033	0.26358	Down	0.8689	Down	0.33505	Up	0.04631	Down	0.20673	Down	0.39264	Up	0.71288	Down	0.772	Down	0.93721	Up	0.86669	Up	0.69999	Up	0.82714	Up	0.82411	Down	0.01774	Down	0.04812	Down	0.02698	Down	0.07198	Down	0.5954	Up	0.22619	Down	0.07498	Down	0.40889	Down	0.51317	Down	0.68192	Up	0.2955
20544	0.578599	0.698697	0.50358	Up	0.66339	Down	0.27822	Down	0.97382	Up	0.39017	Down	0.37318	Down	0.57975	Down	0.97591	Down	0.60021	Up	0.7292	Down	0.57429	Down	0.82721	Down	0.00901	Up	0.00012	Up	0.00825	Up	0.0286	Up	0.96322	Up	0.03118	Down	0.03033	Up	0.00096	Up	0.05614	Up	0.084	Up	0.73915	Down	0.04603
20553	0.366929	0.514186	0.36932	Down	0.08645	Up	0.01604	Up	0.28969	Up	0.28946	Up	0.99957	Up	0.67933	Down	0.87892	Up	0.57314	Up	0.26912	Down	0.13891	Down	0.67732	Down	0.30567	Up	0.02506	Down	0.0587	Down	0.00346	Down	0.00824	Down	0.64686	Up	0.00901	Up	0.06292	Down	0.03914	Down	0.00024	Down	0.00015	Down	0.79536
20601	0.23404	0.507222	0.39554	Up	0.80439	Up	0.54182	Down	0.14769	Up	0.59359	Up	0.33736	Down	0.72578	Up	0.19442	Up	0.32995	Up	0.63148	Up	0.43815	Up	0.76202	Up	0.38909	Down	0.06257	Up	0.4952	Up	0.01223	Up	0.13623	Up	0.20217	Down	0.82408	Down	0.15179	Up	0.75856	Up	0.10423	Up	0.59794	Up	0.24731
20603	0.222786	0.355168	0.32307	Down	0.32443	Up	0.06198	Up	0.29302	Down	0.66096	Up	0.14724	Up	0.89505	Up	0.60958	Up	0.70365	Up	0.39175	Down	0.17436	Down	0.58878	Down	0.37731	Down	0.01373	Down	0.17071	Down	0.07274	Down	0.59874	Down	0.17923	Up	0.34361	Down	0.11138	Down	0.21302	Down	0.47793	Down	0.74766	Down	0.69384
20605	0.0994885	0.561627	0.01441	Up	0.99483	Down	0.01424	Down	0.18309	Down	0.63776	Up	0.0823	Up	0.26874	Up	0.83811	Down	0.19624	Down	0.00097	Down	0.00033	Down	0.54486	Down	0.16748	Up	0.0352	Up	1e-05	Up	0.38383	Up	0.0001	Up	0.00042	Up	0.016	Down	0.51239	Up	0.99672	Down	0.00458	Up	0.01613	Up	0.50982
20647	0.751228	0.813551	0.78088	Up	0.80432	Up	0.97563	Down	0.53031	Up	0.68542	Down	0.30946	Down	0.90386	Down	0.41241	Up	0.34998	Up	0.69037	Down	0.10249	Down	0.19894	Down	0.18055	Down	0.628	Down	0.03623	Up	0.37342	Up	0.00263	Up	0.0145	Up	0.30998	Down	0.38321	Down	0.12186	Up	0.87943	Up	0.01845	Up	0.02456
20653	0.0980281	0.217001	0.83012	Down	0.55707	Down	0.70716	Down	0.9406	Up	0.293	Up	0.32617	Up	0.61374	Down	0.00228	Up	0.0009	Up	0.68741	Down	0.40033	Down	0.65394	Down	0.00012	Up	0.015	Up	0.12907	Up	0.01752	Down	0.0019	Down	0.25098	Down	7e-05	Up	0.02607	Up	0.17631	Up	0.00581	Down	0.0008	Down	0.29279
20670	0.223677	0.391177	0.93343	Up	0.45629	Up	0.50665	Up	0.74499	Up	0.09777	Up	0.16924	Up	0.28199	Up	0.26066	Up	0.95779	Up	0.9989	Down	0.94333	Down	0.94443	Down	0.00254	Down	0.00017	Down	0.01643	Down	0.14513	Down	0.33216	Up	0.0246	Up	0.004	Down	0.00101	Down	0.01399	Down	0.45924	Down	0.51166	Up	0.17517
20671	0.930713	0.961392	0.56561	Up	0.47028	Down	0.20621	Down	0.66938	Down	0.24109	Up	0.12058	Up	0.43448	Down	0.78645	Down	0.60474	Up	0.29722	Up	0.59451	Up	0.59714	Down	0.00094	Up	8e-05	Up	0.22012	Up	0.15999	Up	0.00995	Down	0.00066	Down	0.00608	Up	0.00079	Up	0.09826	Up	0.28177	Up	0.15196	Down	0.02091
20673	0.00800326	0.0431024	0.09816	Down	0.00775	Down	0.18719	Down	0.1764	Down	0.08711	Down	0.67735	Down	0.77275	Down	0.08926	Down	0.14628	Down	0.78834	Down	0.44028	Down	0.61006	Down	0.62595	Up	0.8393	Down	0.32075	Down	0.49278	Down	0.15048	Down	0.42356	Down	0.4083	Up	0.22116	Up	0.63783	Up	0.67219	Up	0.71497	Down	0.43501
20706	0.0809343	0.2326	0.15653	Down	0.19305	Up	0.01356	Up	0.77073	Down	0.66481	Up	0.4722	Up	0.43572	Up	0.14153	Up	0.45769	Up	0.36333	Down	0.70712	Down	0.58569	Up	0.0589	Up	0.46537	Down	0.16116	Down	0.01487	Down	0.00378	Down	0.47391	Down	0.00634	Up	0.14382	Up	0.37232	Down	0.10806	Down	0.00117	Down	0.0284
20707	0.958315	0.970564	0.57226	Down	0.20122	Down	0.45522	Down	0.58929	Down	0.60314	Down	0.98377	Up	0.62691	Down	0.39829	Down	0.71272	Down	0.2405	Up	0.04878	Up	0.35714	Up	0.00499	Up	0.23936	Down	0.01047	Down	0.00054	Down	3e-05	Down	0.09843	Down	0.00476	Up	0.27005	Down	0.24803	Down	0.0006	Down	0.00054	Down	0.95482
20753	0.14348	0.420274	0.84974	Up	0.90961	Down	0.76222	Down	0.88327	Up	0.90403	Down	0.7894	Down	0.18998	Up	0.20635	Up	0.95831	Down	0.05541	Up	0.44669	Down	0.01313	Down	0.3727	Down	0.48337	Up	0.84744	Down	0.12501	Up	0.47975	Up	0.37576	Down	0.35139	Down	0.07908	Up	0.10905	Up	0.01361	Up	0.01929	Up	0.85405
50037	0.0699589	0.345998	0.15533	Up	0.57636	Up	0.36476	Down	0.1729	Up	0.1124	Up	0.79641	Up	0.24419	Down	0.44144	Down	0.67582	Up	0.01817	Up	0.15784	Down	0.00115	Down	0.02613	Down	0.97129	Down	0.01752	Up	0.02795	Up	0.00019	Up	0.01637	Up	0.02309	Down	0.01672	Down	0.00186	Up	0.86428	Down	3e-05	Up	2e-05
50050	0.651868	0.772656	0.92666	Up	0.61609	Up	0.68139	Up	0.54165	Up	0.36934	Up	0.76592	Up	0.97614	Up	0.89665	Up	0.92033	Up	0.71022	Down	0.84092	Up	0.56898	Up	0.02065	Up	0.0034	Down	0.00017	Down	4e-05	Down	0	Down	0.11254	Down	0.00766	Up	0.00302	Down	8e-05	Down	2e-05	Down	0	Down	0.05521
50053	0.416193	0.62979	0.14475	Down	0.16215	Down	0.94507	Up	0.32992	Up	0.88646	Down	0.2681	Down	0.57922	Up	0.61159	Down	0.29655	Down	0.31481	Up	0.62351	Up	0.59556	Down	0.41984	Down	0.09208	Down	0.01354	Down	0.33922	Down	0.06222	Down	0.30976	Down	0.10741	Up	0.76992	Up	0.78253	Down	0.17521	Down	0.06602	Down	0.57169
50086	0.00557156	0.0388028	0.04203	Down	0.40592	Up	0.00858	Up	0.02106	Down	0.49975	Down	0.074	Up	0.44023	Up	0.53942	Down	0.17824	Down	0.00207	Down	0.00065	Down	0.52643	Down	0.0059	Down	0.20885	Up	0.03758	Up	0.00054	Up	0.0001	Up	0.33287	Up	0.00294	Down	0.00086	Up	0.49578	Up	0	Up	0.00084	Up	0.00304
50114	0.0832262	0.240789	0.11872	Down	0.83749	Down	0.1671	Up	0.27746	Down	0.62507	Down	0.53664	Up	0.26762	Down	0.01769	Down	0.13902	Down	0.67206	Down	0.48802	Down	0.78309	Down	0.00408	Up	0.00406	Up	0.931	Down	0.998	Up	0.00347	Down	0.00345	Down	0.00152	Up	0.00158	Up	0.2694	Up	0.98258	Down	0.01275	Down	0.01329
50129	0.0183827	0.0895955	0.22139	Down	0.32784	Down	0.79184	Up	0.08953	Down	0.06931	Down	0.8852	Down	0.78986	Down	0.0317	Down	0.0519	Down	0.19352	Down	0.31085	Down	0.75494	Up	0.42803	Down	0.03533	Down	0.18414	Down	0.14692	Down	0.56681	Down	0.35513	Up	0.19351	Down	0.20079	Down	0.16027	Down	0.9814	Up	0.90698	Down	0.88855
50132	0.662408	0.815509	0.81377	Down	0.04628	Up	0.02989	Up	0.19031	Down	0.10988	Down	0.74095	Down	0.96677	Down	0.31743	Up	0.29894	Up	0.35236	Up	0.68769	Down	0.19292	Down	0.42325	Down	0.92344	Up	0.48973	Down	0.37209	Up	0.90919	Up	0.43331	Down	0.07155	Down	0.77198	Up	0.629	Up	0.04222	Up	0.02937	Up	0.84531
50168	0.00637848	0.0704191	0.64811	Up	0.55965	Down	0.30649	Down	0.79552	Up	0.13548	Down	0.08675	Down	0.31351	Up	0.08327	Down	0.01234	Down	0.20848	Down	0.02454	Down	0.23837	Down	0.05175	Up	0.10069	Up	0.24734	Up	0.70958	Down	0.36401	Down	0.58435	Down	0.07408	Up	0.03591	Up	0.57181	Down	0.69213	Up	0.02604	Down	0.01229
50170	0.090066	0.268384	0.24228	Up	0.01323	Up	0.12001	Up	0.69622	Up	0.52538	Down	0.31261	Down	0.99169	Up	0.06956	Up	0.07087	Up	0.59206	Down	0.68817	Up	0.35516	Up	0.21756	Up	0.1	Up	0.00864	Up	0.63925	Up	0.09186	Up	0.20156	Up	0.64581	Up	0.58383	Up	0.201	Up	0.92855	Up	0.39531	Up	0.44484
50195	0.0100784	0.0650611	0.00413	Down	0.00869	Down	0.69431	Up	0.01566	Down	0.03267	Down	0.69693	Up	0.6993	Up	0.68218	Down	0.4308	Down	0.34425	Down	0.86502	Up	0.26928	Up	0.34145	Up	0.04073	Down	0.02524	Down	0.00654	Down	0.00403	Down	0.79769	Down	0.11297	Up	0.12792	Up	0.9945	Down	0.94171	Down	0.11165	Down	0.12644
50196	0.693359	0.771294	0.38196	Down	0.61431	Up	0.17966	Up	0.28905	Up	0.18929	Up	0.78246	Up	0.90771	Down	0.98756	Down	0.92006	Up	0.29131	Down	0.25897	Down	0.93667	Down	0.01172	Down	0.00039	Down	0.08956	Down	0.08304	Down	0.28364	Up	0.0108	Up	0.35967	Down	0.00155	Down	0.06364	Down	0.00888	Down	0.29684	Down	0.06538
50201	0.405131	0.548252	0.02377	Up	0.53946	Up	0.07419	Down	0.66312	Up	0.63035	Down	0.36556	Down	0.68678	Down	0.20695	Up	0.10612	Up	0.97694	Up	0.54905	Up	0.56806	Up	0.01952	Down	0.39269	Down	0.93135	Up	0.09579	Up	0.01658	Up	0.34899	Up	0.00041	Down	0.00216	Down	0.0295	Down	0.36192	Up	0.03572	Up	0.18183
50253	0.244805	0.433848	0.63792	Down	0.7325	Up	0.42129	Up	0.56073	Down	0.68827	Up	0.33269	Up	0.09227	Up	0.09422	Up	0.99041	Down	0.82161	Up	0.39754	Up	0.52991	Up	0.37835	Down	0.00028	Down	0.00989	Down	0.00138	Down	0.05305	Down	0.06969	Up	0.3232	Down	0.01795	Down	0.0369	Down	0.1131	Down	0.21247	Down	0.70163
50274	0.00322711	0.0728774	0.43104	Down	0.00824	Up	0.00185	Up	0.57622	Down	0.10446	Up	0.038	Up	0.93371	Down	0.44168	Up	0.39582	Up	0.08306	Down	0.70919	Down	0.15725	Up	0.03985	Up	0.46545	Down	0.94684	Up	0.00992	Down	0.04506	Down	0.42711	Up	0.02569	Up	0.98125	Down	0.33349	Down	0.02458	Down	0.00398	Down	0.34469
50296	0.187756	0.44125	0.74657	Up	0.86864	Down	0.62634	Down	0.64341	Down	0.30174	Up	0.14615	Up	0.95053	Up	0.10229	Up	0.11381	Up	0.0653	Up	0.23541	Up	0.45089	Down	0.04428	Down	0.01723	Down	0.03066	Down	0.61584	Down	0.84304	Down	0.75984	Up	0.01005	Down	0.01049	Down	0.46711	Down	0.98193	Up	0.04012	Up	0.04184
50307	0.00214248	0.0319965	0.78336	Up	0.62426	Down	0.44829	Down	0.00035	Up	0.02059	Up	0.04339	Down	0.15178	Up	0.38114	Down	0.03117	Down	0.02717	Up	0.00314	Up	0.26582	Up	0.27206	Down	0.68147	Down	0.11242	Down	0.47904	Up	0.58468	Down	0.22059	Down	0.00446	Up	0.42336	Up	0.61203	Up	0.02072	Down	0.0117	Down	0.76327
50309	0.0110468	0.037695	0.17103	Up	0.92408	Up	0.19922	Down	0.15625	Up	0.18253	Up	0.92372	Down	0.62328	Up	0.13335	Up	0.29043	Up	0.01483	Up	0.00688	Up	0.68682	Up	0.00755	Down	0.00427	Down	0.08294	Down	0.76323	Down	0.21331	Up	0.13066	Up	0.00839	Down	0.00077	Down	0.62271	Down	0.21254	Down	0.02141	Up	0.00189
50327	0.432135	0.599806	0.43258	Down	0.26357	Down	0.72445	Down	0.62871	Up	0.23057	Up	0.45801	Up	0.44457	Up	0.69218	Up	0.70703	Down	0.48045	Up	0.04956	Up	0.17119	Up	0.97493	Up	0.1597	Down	0.00149	Down	0.15167	Down	0.00141	Down	0.02352	Down	0.20496	Up	0.91925	Up	0.02537	Down	0.23982	Down	0.00214	Down	0.02096
50332	0.098859	0.178355	0.94278	Down	0.26018	Up	0.23334	Up	0.02477	Up	0.05689	Up	0.6547	Down	0.77446	Up	0.64198	Up	0.85721	Up	0.97739	Down	0.35302	Up	0.33931	Up	0.0101	Down	0.88246	Up	0.65909	Down	0.00763	Up	0.02337	Up	0.55749	Down	0.68867	Down	0.61427	Up	0.69046	Down	0.37173	Up	0.99803	Up	0.37299
50348	0.163918	0.334238	0.33215	Down	0.41343	Up	0.08789	Up	0.96419	Up	0.98605	Down	0.95026	Down	0.552	Down	0.45231	Down	0.87178	Down	0.0363	Down	0.34238	Down	0.19649	Up	0.10914	Up	0.01014	Up	0.26889	Up	0.2125	Up	0.57838	Down	0.08343	Down	0.01644	Up	0.00484	Up	0.85527	Down	0.52233	Up	0.01163	Down	0.00344
50368	0.0488249	0.106479	0.71692	Down	0.27861	Up	0.15791	Up	0.03535	Up	0.03864	Up	0.96165	Down	0.94231	Down	0.21281	Up	0.18985	Up	0.41141	Down	0.60753	Up	0.19323	Up	0.01912	Down	0.79312	Up	0.71905	Up	0.01163	Up	0.00965	Up	0.92188	Up	0.97127	Up	0.58213	Up	0.91309	Down	0.60662	Up	0.88462	Down	0.51125
50397	0.419153	0.618267	0.47629	Down	0.77157	Down	0.66894	Up	0.2492	Up	0.08976	Up	0.53762	Up	0.35398	Down	0.84864	Up	0.26892	Up	0.5885	Down	0.94082	Down	0.63981	Up	0.02542	Down	0.42495	Up	0.53789	Down	0.0055	Up	0.07938	Up	0.16994	Down	0.55668	Down	0.56157	Up	0.65742	Down	0.25266	Up	0.88333	Up	0.31362
50402	0.00291165	0.0185776	0.01608	Up	0.12064	Up	0.28139	Down	0.07534	Up	0.05695	Up	0.8763	Up	0.26539	Up	0.31205	Up	0.91197	Down	0.03575	Up	0.05629	Up	0.80512	Down	5e-05	Down	0.09069	Down	0.0074	Up	0.00114	Up	0	Up	0.00028	Up	2e-05	Down	0.00463	Down	0.01657	Up	0.00469	Up	0	Up	4e-05
50435	0.00744733	0.0325581	0.19612	Down	0.80556	Up	0.13108	Up	0.17194	Down	0.34556	Up	0.03147	Up	0.10111	Down	0.78666	Down	0.15971	Up	0.01001	Down	0.00412	Down	0.63982	Down	0.94508	Down	0.1777	Up	0.19069	Up	0.15889	Up	0.17071	Up	0.96487	Down	0.87999	Down	0.3256	Up	0.77076	Down	0.26117	Up	0.88802	Down	0.21048
50446	0.034913	0.0836096	0.12635	Down	0.50955	Down	0.35454	Up	0.10528	Down	0.7493	Up	0.05974	Up	0.84419	Down	0.53045	Down	0.66414	Down	0.03785	Down	0.01775	Down	0.68748	Down	0.0757	Down	0.3937	Down	0.03917	Up	0.31028	Up	0.00111	Up	0.00765	Up	0.06252	Down	0.5876	Up	0.13037	Up	0.02278	Up	0.00317	Up	0.30715
50470	0.956765	0.971436	0.67363	Up	0.385	Up	0.64683	Up	0.88268	Up	0.9377	Up	0.94462	Down	0.60101	Up	0.70638	Up	0.88226	Down	0.34273	Down	0.44024	Down	0.85281	Up	0.61021	Up	0.08859	Up	0.23917	Up	0.20832	Up	0.48818	Up	0.5503	Down	0.8125	Up	0.07381	Up	0.85945	Down	0.11181	Up	0.67949	Down	0.05363
50475	0.518284	0.671207	0.86826	Down	0.67318	Up	0.55853	Up	0.65097	Down	0.20898	Down	0.40467	Down	0.25114	Down	0.8284	Up	0.17899	Up	0.72839	Down	0.26533	Down	0.4321	Down	0.16391	Down	0.56473	Down	0.65158	Up	0.39064	Up	0.07547	Up	0.31209	Up	0.10085	Down	0.12938	Down	0.78645	Up	0.88416	Up	0.06239	Up	0.08094
50487	0.131196	0.43166	0.835	Up	0.60567	Down	0.47176	Down	0.72408	Up	0.86419	Up	0.85505	Down	0.39461	Up	0.42293	Up	0.95838	Down	0.01307	Up	0.05248	Up	0.46265	Down	0.49539	Down	0.02364	Down	0.04641	Down	0.08355	Down	0.15511	Down	0.71785	Up	0.58936	Down	0.07891	Down	0.64177	Up	0.1971	Down	0.3225	Up	0.03367
50491	0.206087	0.399414	0.56415	Up	0.08975	Up	0.23421	Up	0.14132	Up	0.87193	Down	0.10754	Down	0.4637	Down	0.21068	Up	0.05969	Up	0.26019	Up	0.49652	Up	0.63951	Down	0.26021	Down	0.50392	Up	0.40357	Up	0.08596	Up	0.06315	Up	0.86261	Up	0.84472	Down	0.52111	Down	0.17146	Up	0.65316	Down	0.1239	Up	0.05598
50608	0.00263464	0.0280394	0.03755	Up	0.52928	Up	0.11687	Down	0.27449	Up	0.62605	Up	0.53106	Down	0.22266	Up	0.44032	Up	0.63433	Down	0.00138	Up	0.00309	Up	0.66462	Down	0.45137	Down	0.14273	Up	0.89684	Down	0.03691	Up	0.53042	Up	0.11469	Down	0.07224	Down	0.61448	Up	0.12169	Up	0.02853	Up	0.00341	Up	0.27321
50626	0.124482	0.250742	0.81011	Down	0.57357	Down	0.74493	Down	0.12229	Up	0.13372	Up	0.95777	Down	0.02249	Up	0.08414	Up	0.47678	Down	0.6786	Up	0.62753	Down	0.3744	Down	0.07061	Down	1e-05	Down	0.02583	Down	0.00027	Down	0.58697	Down	0.00068	Up	0.94077	Down	0.0012	Down	0.08579	Down	0.00138	Down	0.09769	Down	0.03728
50634	0.000125901	0.00518319	0.0007	Up	0.36527	Up	0.0038	Down	9e-05	Up	0.02101	Up	0.00941	Down	0.50063	Up	0.00604	Up	0.0219	Up	0.12327	Up	0.10894	Up	0.94229	Up	0.0046	Down	0.00108	Down	0.00339	Down	0.44047	Down	0.8713	Down	0.53904	Up	0.04393	Down	0	Down	3e-05	Down	8e-05	Down	0.00113	Down	0.13657
50709	0.545911	0.810775	0.44542	Down	0.35741	Down	0.86932	Down	0.59077	Down	0.32371	Down	0.64215	Down	0.07468	Up	0.00426	Up	0.14401	Up	0.34148	Up	0.52805	Up	0.73924	Down	0.61911	Up	0.17488	Down	0.21698	Up	0.07463	Down	0.44326	Up	0.01776	Up	0.46955	Up	0.21839	Up	0.00949	Up	0.59104	Up	0.03767	Up	0.09975
50725	0.00414747	0.0230943	0.01022	Down	0.00532	Down	0.73092	Down	0.00189	Down	0.11279	Down	0.04405	Up	0.25603	Down	0.37031	Down	0.79781	Up	0.9953	Down	0.91962	Up	0.91494	Up	0.60118	Up	0.26411	Down	0.46164	Up	0.11327	Down	0.8268	Up	0.0773	Up	0.7103	Down	0.5102	Up	0.00254	Up	0.31041	Up	0.00128	Up	0.00888
50735	0.127555	0.331934	0.33645	Up	0.07146	Up	0.3484	Up	0.20264	Up	0.62053	Up	0.41758	Down	0.19875	Up	0.05974	Up	0.4861	Up	0.23008	Down	0.89164	Down	0.28247	Up	0.32858	Down	0.6824	Up	0.4805	Up	0.17608	Up	0.10624	Up	0.76275	Up	0.51435	Down	0.45147	Up	0.15009	Down	0.17263	Up	0.40367	Down	0.03906
60014	0.0439578	0.121611	0.38241	Down	0.04641	Up	0.00874	Up	0.87134	Down	0.43996	Up	0.35397	Up	0.17879	Down	0.8685	Up	0.13621	Up	0.23485	Down	0.21281	Down	0.9492	Down	0.88645	Down	0.10678	Down	0.37544	Down	0.13611	Down	0.45354	Down	0.42657	Up	0.56266	Up	0.04284	Down	0.23002	Down	0.01435	Down	0.08757	Down	0.33694
60022	0.002195	0.0248091	0.08271	Down	0.41173	Down	0.31769	Up	0.02371	Down	0.04355	Down	0.74473	Up	0.29305	Down	0.03513	Down	0.2266	Down	0.03116	Down	0.02893	Down	0.96821	Down	0.02153	Up	0.08631	Up	0.24458	Up	0.4546	Down	0.18175	Down	0.53119	Down	0.07553	Up	0.02072	Up	0.51141	Up	0.48749	Up	0.22861	Down	0.07048
60079	0.155245	0.285363	0.79654	Up	0.26731	Up	0.38598	Up	0.26782	Up	0.16613	Up	0.76014	Up	0.22647	Up	0.82651	Up	0.31401	Down	0.54987	Up	0.33673	Up	0.70667	Up	0.94132	Up	0.46678	Down	0.21841	Down	0.42451	Down	0.19457	Down	0.59425	Down	0.34949	Up	0.79949	Up	0.36223	Down	0.48897	Down	0.07884	Down	0.25073
60092	0.0429966	0.172719	0.18285	Up	0.67206	Down	0.08944	Down	0.0303	Up	0.09933	Up	0.51617	Down	0.80067	Down	0.2891	Down	0.41143	Down	0.06186	Up	0.10576	Up	0.76186	Down	2e-05	Up	0.27047	Up	0.00316	Down	0.00013	Down	0	Down	0.00041	Down	1e-05	Up	0.6148	Down	0.01043	Down	0	Down	0	Down	0.02713
60093	0.053791	0.16419	0.4617	Up	0.02338	Down	0.00571	Down	0.00015	Up	0.55925	Up	0.0004	Down	0.10379	Down	0.15619	Up	0.00666	Up	0.64091	Up	0.41807	Up	0.725	Up	0.23082	Down	0.00763	Up	0.0317	Down	0.00078	Up	0.26537	Down	0.00011	Down	0.00508	Up	0.50959	Up	0.01887	Down	0.01792	Down	5e-05	Down	0.00535
60102	0.424462	0.59468	0.70751	Up	0.07527	Down	0.03796	Down	0.51218	Up	0.38946	Up	0.83153	Up	0.89852	Up	0.69718	Down	0.60653	Down	0.15329	Up	0.01633	Up	0.22958	Up	0.66216	Up	0.2446	Up	0.02784	Down	0.453	Up	0.01216	Down	0.0029	Down	0.47401	Up	0.3514	Up	0.19844	Down	0.82167	Up	0.0575	Down	0.03801
60128	0.269171	0.468573	0.94138	Up	0.64047	Up	0.69331	Up	0.57039	Up	0.25357	Up	0.54953	Up	0.99821	Down	0.56516	Up	0.56367	Up	0.75329	Down	0.41191	Up	0.26406	Up	0.01934	Up	0.00013	Up	0.75265	Up	0.01576	Up	0.03498	Down	0.00023	Down	0.00753	Up	0.00015	Up	0.94206	Down	0.04611	Up	0.00656	Down	0.00014
60148	0.327845	0.404287	0.86678	Down	0.05892	Down	0.07958	Down	0.69971	Down	0.54335	Down	0.82165	Down	0.77217	Down	0.13667	Down	0.21837	Down	0.12905	Up	0.06156	Up	0.67342	Up	0.24429	Up	0.45419	Up	0.06558	Down	0.6601	Down	0.00695	Down	0.01606	Down	0.33672	Up	0.52873	Up	0.82598	Down	0.73096	Down	0.24392	Down	0.39956
60167	0.0415764	0.185492	0.00097	Down	0.00154	Down	0.79812	Up	0.27471	Up	0.07443	Up	0.43413	Up	0.88044	Up	0.11814	Down	0.0911	Down	0.67629	Down	0.07499	Down	0.15401	Down	2e-05	Down	0.00022	Down	0.08516	Down	0.11579	Up	0.0003	Up	0.00599	Up	0.18028	Down	0.48628	Down	0.06503	Up	0.49465	Up	0.00477	Up	0.01763
60184	0.0283244	0.0963019	0.04376	Down	0.35637	Down	0.2201	Up	0.10443	Down	0.1744	Down	0.7597	Up	0.34269	Down	0.61934	Down	0.64125	Up	0.26439	Down	0.34267	Down	0.85794	Up	0.91539	Down	0.16075	Up	0.11663	Up	0.13481	Up	0.09712	Up	0.84788	Up	0.70497	Up	0.01728	Up	0.01686	Up	0.03526	Up	0.03443	Up	0.98977
60196	0.761544	0.861754	0.99797	Up	0.286	Up	0.28707	Up	0.09876	Down	0.01148	Down	0.25674	Down	0.81297	Up	0.4341	Up	0.58088	Up	0.0892	Up	0.02935	Up	0.54471	Up	0.00056	Up	0.0003	Up	0.59476	Down	0.71461	Up	0.00022	Down	0.00012	Down	0.01433	Up	0.0002	Up	0.21797	Up	0.03316	Up	0.14456	Down	0.00187
60202	0.858418	0.896051	0.52386	Down	0.33586	Down	0.73532	Down	0.61328	Up	0.1571	Up	0.34153	Up	0.49727	Down	0.03841	Down	0.1301	Down	0.76242	Up	0.49329	Up	0.69808	Up	0.10615	Up	0.04436	Up	0.7204	Down	0.62725	Up	0.05618	Down	0.02272	Down	0.01278	Up	0.04797	Up	0.56008	Up	0.485	Down	0.03855	Down	0.13501
60220	0.577575	0.728146	0.79924	Up	0.18954	Down	0.12468	Down	0.13922	Down	0.55787	Down	0.34594	Up	0.75365	Up	0.48393	Down	0.31731	Down	0.7697	Up	0.55331	Up	0.76157	Up	0.00317	Up	0.1565	Up	0.8162	Up	0.05124	Down	0.0049	Down	0.22677	Down	0.09173	Up	0.14177	Up	0.78646	Up	0.79915	Down	0.14572	Down	0.21946
60221	0.375543	0.560701	0.47567	Down	0.16472	Down	0.47157	Down	0.07602	Down	0.04991	Down	0.81575	Down	0.32164	Up	0.82764	Up	0.43304	Down	0.44925	Down	0.42752	Up	0.13481	Up	0.14674	Up	0.29501	Down	0.10442	Down	0.02132	Down	0.00624	Down	0.52063	Down	0.73518	Up	0.51241	Up	0.0966	Down	0.74791	Up	0.05275	Down	0.02908
60255	0.000181715	0.0120133	0.04872	Up	0.98551	Up	0.05036	Down	0.80424	Down	0.41147	Up	0.2911	Up	0.42101	Up	0.00039	Up	0.00169	Up	0.00052	Up	3e-05	Up	0.08405	Up	0.70318	Down	0.14077	Down	0.73253	Down	0.25828	Down	0.96842	Up	0.24328	Up	0.01498	Down	0.01244	Down	0.05245	Up	0.92187	Down	0.00032	Up	0.00027
60273	0.00773447	0.0570412	0.12585	Down	0.60356	Down	0.28797	Up	0.72853	Up	0.077	Up	0.14032	Up	0.65671	Up	0.00128	Up	0.00292	Up	0.51828	Up	0.31849	Up	0.71404	Up	0.01405	Down	0.73991	Down	0.20222	Down	0.02633	Up	0.1538	Up	0.33274	Down	0.40081	Down	0.10364	Up	0.3552	Up	0.02189	Up	0.09176	Up	0.43954
60274	0.341363	0.507828	0.51732	Up	0.66942	Up	0.82237	Down	0.37218	Up	0.49374	Up	0.8287	Down	0.26756	Down	0.75805	Up	0.16521	Up	0.79236	Up	0.16491	Up	0.24965	Up	0.0475	Up	0.30608	Up	0.74829	Down	0.27718	Down	0.02614	Down	0.18758	Down	0.02964	Up	0.46151	Down	0.48158	Down	0.00725	Down	0.00772	Down	0.9731
60291	0.895459	0.956733	0.51001	Up	0.16145	Up	0.43194	Up	0.58277	Up	0.26725	Up	0.56038	Up	0.89343	Up	0.09203	Down	0.07263	Down	0.64901	Down	0.57638	Down	0.91617	Down	0.56347	Up	0.54954	Up	0.15724	Down	0.98306	Up	0.05726	Down	0.05509	Down	0.6401	Up	0.94255	Up	0.021	Down	0.69185	Down	0.00862	Down	0.01833
60324	0.521554	0.705064	0.32001	Down	0.27455	Down	0.91611	Down	0.5345	Up	0.38944	Up	0.80424	Up	0.4752	Up	0.21274	Up	0.57336	Up	0.82872	Up	0.25765	Up	0.35248	Up	0.11905	Down	0.69394	Down	0.98301	Down	0.22627	Up	0.12344	Up	0.70958	Up	0.99866	Down	0.19535	Up	0.23983	Up	0.19483	Up	0.23922	Up	0.89514
60328	0.833503	0.903126	0.94249	Down	0.27849	Up	0.25002	Up	0.79025	Up	0.60309	Up	0.79776	Up	0.64631	Up	0.76614	Down	0.45338	Down	0.63959	Down	0.82197	Down	0.80652	Up	0.01414	Down	0.01312	Down	0.13608	Down	0.96838	Down	0.22807	Up	0.21448	Up	0.02679	Down	0.03578	Down	0.06812	Down	0.87693	Up	0.61396	Up	0.72534
60349	0.69494	0.763847	0.84657	Down	0.9725	Down	0.8736	Up	0.08712	Up	0.03317	Up	0.59716	Up	0.56523	Down	0.17953	Down	0.42056	Down	0.82453	Up	0.49945	Up	0.64694	Up	0.1893	Down	0.07214	Up	0.35317	Up	0.00564	Up	0.03622	Up	0.33433	Down	0.51612	Up	0.14054	Up	0.18971	Up	0.38125	Up	0.48462	Up	0.85415
60369	0.0548185	0.30663	0.21955	Down	0.64989	Up	0.10369	Up	0.20137	Down	0.59236	Down	0.43831	Up	0.87047	Down	0.67291	Down	0.79467	Down	0.07185	Down	0.00132	Down	0.04931	Down	0.82599	Up	0.30973	Up	0.00741	Up	0.41952	Up	0.01124	Up	0.05212	Up	0.86914	Up	0.04905	Up	0.02605	Up	0.06615	Up	0.03545	Up	0.73378
60370	0.414354	0.53579	0.88356	Up	0.24084	Up	0.29951	Up	0.03324	Up	0.1124	Up	0.50244	Down	0.43333	Down	0.98296	Down	0.44549	Up	0.27546	Down	0.77227	Down	0.41375	Up	0.0147	Down	0.83388	Up	0.20614	Up	0.00987	Up	0.00127	Up	0.28371	Up	0.56466	Down	0.47006	Down	0.96539	Up	0.88042	Down	0.53635	Up	0.44472
60390	0.00973298	0.0465046	0.04427	Down	0.00232	Down	0.13534	Down	0.01914	Down	0.00864	Down	0.67582	Down	0.94922	Up	0.17431	Down	0.15714	Down	0.14808	Up	0.35433	Up	0.57104	Down	0.30184	Up	0.56891	Down	0.00969	Down	0.12186	Down	0.00135	Down	0.02867	Down	0.54641	Up	0.10999	Up	0.48456	Up	0.29073	Up	0.92155	Up	0.3349
60408	0.0105145	0.0644497	0.28184	Up	0.03914	Up	0.25785	Up	0.01227	Up	0.00934	Up	0.88581	Up	0.61033	Up	0.19419	Up	0.4109	Up	0.91808	Down	0.59734	Up	0.52942	Up	0.33013	Down	0.99252	Up	0.6254	Up	0.32577	Up	0.15539	Up	0.63195	Up	0.43775	Up	0.56353	Down	0.47892	Down	0.18779	Down	0.15108	Down	0.89346
60437	0.435434	0.590917	0.75331	Down	0.63027	Down	0.86602	Down	0.36362	Up	0.08201	Up	0.35908	Up	0.78311	Up	0.4087	Up	0.57617	Up	0.84413	Down	0.75225	Up	0.60987	Up	0.00618	Down	0.46985	Down	0.39909	Up	0.02465	Up	0.00126	Up	0.13105	Up	0.06307	Down	0.88849	Down	0.33938	Up	0.08102	Up	0.01021	Up	0.27724
60452	0.0453708	0.106477	0.47518	Up	0.27074	Down	0.0829	Down	0.98815	Down	0.03788	Down	0.03893	Down	0.90844	Up	0.9761	Up	0.93221	Down	0.03563	Up	0.34223	Up	0.19351	Down	0.25384	Up	0.3363	Down	0.00332	Down	0.04812	Down	0.0004	Down	0.02118	Down	0.6634	Up	0.13091	Down	0.06602	Down	0.06095	Down	0.02958	Down	0.69551
60470	0.767595	0.831924	0.83567	Down	0.59706	Up	0.46481	Up	0.14781	Up	0.74836	Up	0.24636	Down	0.33019	Down	0.30677	Up	0.05938	Up	0.25798	Down	0.20388	Down	0.87846	Down	0.98137	Down	0.0027	Down	0.2029	Down	0.00282	Down	0.21048	Down	0.03249	Up	0.10829	Up	0.00065	Down	0.0386	Down	4e-05	Down	0.00159	Down	0.04444
60500	0.845313	0.906366	0.29981	Down	0.62721	Down	0.56922	Up	0.80027	Up	0.45886	Up	0.62158	Up	0.89066	Up	0.7963	Up	0.90373	Up	0.79583	Down	0.68441	Down	0.88178	Down	0.33309	Up	0.00207	Down	0.00099	Down	0.00035	Down	0.00018	Down	0.686	Down	0.03665	Up	0.01979	Down	0.00433	Down	0.00029	Down	8e-05	Down	0.42863
60524	0.313869	0.490613	0.54148	Up	0.98736	Up	0.55178	Down	0.31742	Down	0.07427	Down	0.37978	Down	0.19769	Down	0.69601	Down	0.35432	Up	0.20808	Down	0.89375	Up	0.16811	Up	0.40744	Up	0.24833	Up	0.00107	Up	0.72883	Up	0.00505	Up	0.00976	Up	0.43197	Down	0.45119	Down	0.03862	Up	0.97316	Up	0.00861	Up	0.00917
60553	0.121044	0.29853	0.08444	Down	0.19311	Up	0.00683	Up	0.89958	Up	0.98148	Down	0.88125	Down	0.73758	Up	0.70658	Up	0.96671	Up	0.0513	Down	0.26873	Down	0.33484	Up	0.20178	Down	0.62227	Up	0.90329	Down	0.08815	Up	0.24357	Up	0.54067	Down	0.52204	Up	0.01828	Up	0.69084	Down	0.06067	Up	0.30699	Down	0.00858
60554	0.279332	0.468592	0.46995	Up	0.35755	Up	0.83668	Up	0.6993	Up	0.81547	Up	0.87778	Down	0.99517	Up	0.13168	Up	0.13303	Up	0.02598	Down	0.41253	Down	0.11676	Up	0.46308	Down	0.96947	Up	0.00931	Up	0.44089	Up	0.00231	Up	0.01001	Up	0.28938	Down	0.49675	Down	0.85056	Down	0.69075	Up	0.37773	Up	0.62042
60603	0.0070969	0.0423153	0.18042	Down	0.13134	Up	0.01024	Up	0.0751	Down	0.63077	Down	0.1712	Up	0.63148	Down	0.85511	Up	0.51018	Up	0.00436	Down	0.02054	Down	0.41915	Up	0.23564	Down	0.8326	Down	0.01612	Up	0.32218	Up	0.00162	Up	0.0108	Up	0.10125	Down	0.48885	Up	0.48742	Up	0.02848	Up	0.02836	Up	0.99813
60609	0.0572102	0.16269	0.08627	Down	0.38504	Down	0.35258	Up	0.92809	Down	0.86679	Up	0.79661	Up	0.22339	Down	0.5968	Down	0.47321	Up	0.05086	Down	0.20911	Down	0.41627	Up	0.53182	Down	0.09421	Down	0.02716	Down	0.26335	Down	0.0859	Down	0.49873	Down	0.27947	Up	0.24131	Down	0.01559	Down	0.0357	Down	0.00193	Down	0.13943
60647	0.731052	0.798772	0.88734	Down	0.18226	Down	0.22779	Down	0.12703	Down	0.04276	Down	0.54289	Down	0.76838	Up	0.79408	Up	0.97316	Down	0.74154	Up	0.08612	Up	0.15143	Up	0.02459	Up	0.42715	Up	0.52738	Up	0.10614	Down	0.0792	Down	0.86705	Down	0.30389	Up	0.22889	Up	0.27928	Up	0.84961	Up	0.9539	Up	0.89506
60670	0.0242507	0.0831797	0.75559	Down	0.2196	Up	0.13256	Up	0.04861	Down	0.62811	Down	0.11537	Up	0.16264	Down	0.18097	Down	0.94743	Up	0.03293	Down	0.01363	Down	0.64112	Down	0.05882	Down	0.00457	Down	0.66078	Down	0.18974	Down	0.12742	Up	0.01051	Up	0.00188	Down	0.00056	Down	0.02588	Down	0.50745	Down	0.18036	Up	0.05697
60672	0.0906065	0.20356	0.06107	Up	0.04154	Up	0.83309	Up	0.07709	Up	0.10961	Up	0.84053	Down	0.46924	Up	0.06579	Up	0.2258	Up	0.01745	Down	0.25381	Down	0.14563	Up	0.08822	Down	0.34281	Up	0.00461	Up	0.01481	Up	0.00018	Up	0.02868	Up	0.07006	Down	0.74605	Down	0.20245	Down	0.12341	Up	0.53415	Up	0.32925
60706	0.807347	0.854115	0.72228	Up	0.81591	Up	0.90189	Down	0.31483	Up	0.43149	Down	0.0871	Down	0.43629	Down	0.95326	Up	0.40389	Up	0.83987	Up	0.98191	Up	0.85758	Down	0.13612	Up	0.02093	Up	0.63699	Up	0.31056	Up	0.28733	Down	0.0506	Down	0.04147	Up	0.16278	Up	0.74947	Up	0.4417	Down	0.07415	Down	0.26848
60707	0.458491	0.560701	0.22509	Up	0.46748	Up	0.60674	Down	0.31551	Up	0.76683	Down	0.20167	Down	0.65692	Up	0.65029	Up	0.99257	Up	0.44035	Down	0.20192	Down	0.59109	Down	0.12668	Up	0.05532	Up	0.13958	Up	0.63919	Up	0.95393	Down	0.59911	Down	0.184	Up	0.21846	Up	0.62969	Down	0.91339	Down	0.08109	Down	0.09812
60719	0.623439	0.754769	0.51623	Up	0.29752	Up	0.6818	Up	0.4113	Up	0.20779	Up	0.63974	Up	0.43625	Up	0.53294	Up	0.87292	Down	0.62577	Down	0.16518	Down	0.34765	Down	0.12852	Up	0.10965	Up	0.00463	Up	0.92568	Up	0.091	Up	0.107	Up	0.0946	Up	0.08692	Up	0.04015	Up	0.96139	Up	0.63587	Up	0.67032
60746	0.324646	0.494403	0.2294	Up	0.02745	Up	0.2377	Up	0.22412	Down	0.70001	Down	0.39244	Up	0.94312	Up	0.19496	Up	0.21807	Up	0.70084	Up	0.58247	Down	0.35671	Down	0.84156	Down	0.79602	Up	0.524	Up	0.64776	Up	0.40632	Up	0.70193	Up	0.01752	Down	0.37109	Down	0.83219	Down	0.09325	Up	0.02613	Up	0.48968
60768	0.0449579	0.153382	0.03437	Up	0.02467	Up	0.85949	Up	0.13223	Up	0.34945	Down	0.02371	Down	0.60303	Up	0.42272	Down	0.19756	Down	0.68063	Up	0.48417	Down	0.27504	Down	0.2798	Up	0.46807	Down	0.08653	Up	0.08442	Down	0.47643	Up	0.02254	Up	0.72449	Up	0.02316	Down	0.92389	Down	0.01187	Down	0.65485	Down	0.02771
70008	0.153658	0.429009	0.04097	Up	0.17327	Up	0.41646	Down	0.31045	Up	0.02884	Down	0.00406	Down	0.68103	Down	0.15233	Down	0.28992	Down	0.52572	Down	0.52918	Up	0.21749	Up	0.00268	Up	0.01795	Up	0.02335	Up	0.32396	Down	0.26438	Down	0.88922	Down	0.02606	Up	0.97762	Up	0.73536	Down	0.02747	Down	0.01374	Down	0.71449
70019	0.0907332	0.177995	0.07703	Up	0.64369	Up	0.17007	Down	0.07173	Up	0.88581	Up	0.09246	Down	0.78459	Up	0.42775	Down	0.29276	Down	0.85766	Up	0.59241	Up	0.72019	Up	0.10406	Up	0.00157	Up	0.03599	Up	0.03977	Up	0.5583	Up	0.11415	Down	0.09708	Up	0.0329	Up	0.55317	Up	0.55293	Up	0.25721	Down	0.09702
70037	0.127291	0.259397	0.52977	Up	0.09499	Up	0.26649	Up	0.2204	Up	0.85057	Up	0.29276	Down	0.23191	Down	0.21734	Up	0.02495	Up	0.54207	Down	0.58521	Up	0.25767	Up	0.36803	Down	0.35739	Up	0.10886	Up	0.08279	Up	0.02051	Up	0.45339	Up	0.77706	Down	0.36129	Down	0.65551	Up	0.52203	Down	0.46941	Up	0.18492
70041	0.00258288	0.0192866	0.34792	Down	0.74412	Down	0.53242	Up	0.00931	Down	0.87237	Up	0.00686	Up	0.06323	Down	0.41448	Down	0.25274	Up	0.01301	Down	0.00308	Down	0.45133	Down	0.93281	Down	0.47104	Down	0.19491	Up	0.52286	Down	0.17026	Up	0.05582	Up	0.04794	Down	0.09471	Down	0.58357	Down	0.70471	Up	0.12715	Up	0.23484
70053	0.237619	0.562324	0.54531	Up	0.4682	Up	0.90125	Up	0.48869	Up	0.26205	Down	0.08297	Down	0.03149	Up	0.14369	Up	0.40147	Down	0.58767	Down	0.36447	Down	0.70663	Down	0.04173	Up	0.3444	Down	0.12113	Up	0.00678	Down	0.55252	Down	0.02108	Up	0.03532	Up	0.42409	Up	0.63388	Up	0.1486	Down	0.08422	Down	0.74057
70088	0.00717361	0.0319277	0.00926	Down	0.4558	Down	0.03839	Up	0.0591	Down	0.6286	Up	0.02404	Up	0.49419	Down	0.35954	Down	0.80866	Down	0.08046	Down	0.0063	Down	0.18846	Down	0.13862	Down	0.72187	Up	0.64818	Up	0.07481	Up	0.06238	Up	0.91924	Up	0.57575	Down	0.01743	Up	0.1238	Up	0.00599	Up	0.04558	Up	0.29277
70102	0.200884	0.359794	0.05523	Down	0.25274	Down	0.37489	Up	0.61589	Down	0.49847	Down	0.85786	Down	0.86818	Up	0.14204	Down	0.10722	Down	0.93644	Up	0.75154	Down	0.69232	Down	0.29205	Down	0.83629	Down	0.74039	Up	0.39051	Up	0.17512	Up	0.59221	Up	0.62201	Up	0.05947	Up	0.02577	Up	0.14113	Up	0.06426	Up	0.65223
70112	0.12695	0.377106	0.07968	Down	0.03523	Down	0.65505	Down	0.54313	Down	0.67858	Down	0.84394	Up	0.8017	Up	0.41579	Down	0.29307	Down	0.19438	Down	0.72017	Down	0.33343	Up	0.31139	Up	0.28992	Down	0.19013	Down	0.05134	Down	0.03084	Down	0.78302	Down	0.03701	Up	0.30818	Up	0.4126	Down	0.22426	Down	0.00771	Down	0.0799
70161	0.909805	0.937894	0.06729	Up	0.03765	Up	0.75097	Up	0.12141	Down	0.04403	Down	0.57084	Down	0.88273	Down	0.16932	Up	0.13269	Up	0.66081	Down	0.35884	Down	0.62322	Down	0.00221	Up	0.02642	Up	0.0018	Up	0.20336	Down	0.91144	Up	0.17023	Up	0.84705	Up	0.71941	Up	0.15252	Up	0.86729	Up	0.20807	Up	0.26868
70168	0.00945144	0.0507635	0.04498	Up	0.72154	Down	0.02311	Down	0.24077	Up	0.46783	Up	0.63684	Down	0.56581	Up	0.14372	Down	0.05219	Down	0.01872	Up	0.10178	Up	0.36332	Down	0.0945	Up	0.03639	Up	0.47727	Up	0.59946	Up	0.30057	Down	0.13091	Down	0.43265	Up	0.49264	Up	0.24857	Up	0.91872	Down	0.69561	Up	0.62269
70181	0.0106644	0.0599396	0.02825	Up	0.03207	Up	0.94598	Down	0.01853	Up	0.65805	Up	0.04256	Down	0.50847	Up	0.11953	Down	0.0362	Down	0.48055	Up	0.50687	Down	0.18329	Down	0.40386	Up	0.00292	Up	0.00311	Up	0.01448	Up	0.01542	Up	0.97351	Down	0.2954	Up	0.08053	Up	0.07879	Up	0.43127	Up	0.42436	Up	0.99014
70196	0.0692453	0.262419	0.12714	Up	0.03594	Up	0.48373	Up	0.09326	Down	0.00607	Down	0.15939	Down	0.47202	Down	0.15452	Down	0.45222	Down	0.41862	Down	0.02218	Down	0.09913	Down	0.44608	Up	0.72534	Up	0.00732	Up	0.67613	Down	0.03147	Up	0.01428	Up	0.02024	Down	0.06606	Down	0.47017	Up	0.52637	Up	0.00508	Up	0.01703
70239	0.702973	0.810956	0.94742	Down	0.53304	Up	0.49176	Up	0.40445	Down	0.9144	Up	0.34931	Up	0.20352	Up	0.14452	Up	0.83261	Up	0.78859	Down	0.455	Down	0.62757	Down	0.85276	Up	0.87519	Down	0.28026	Down	0.73233	Down	0.21134	Down	0.35106	Down	0.55506	Down	0.2345	Up	0.20583	Down	0.08772	Up	0.47915	Down	0.02368
70243	0.12385	0.286952	0.59364	Down	0.75644	Down	0.82136	Up	0.93187	Up	0.18944	Down	0.16505	Down	0.71189	Down	0.1287	Down	0.23391	Down	0.42924	Down	0.29952	Down	0.79458	Down	0.06073	Up	0.48554	Up	0.88231	Up	0.20193	Down	0.07916	Down	0.58025	Down	0.01913	Up	0.39118	Up	0.90745	Down	0.0945	Down	0.01535	Down	0.33321
70368	0.44742	0.586127	0.7833	Down	0.49112	Down	0.67553	Down	0.57042	Down	0.45576	Down	0.85452	Down	0.88067	Up	0.15087	Down	0.11726	Down	0.57073	Up	0.50849	Up	0.9231	Up	0.46767	Down	0.99101	Up	0.12428	Up	0.46102	Up	0.03334	Up	0.12667	Up	0.31343	Down	0.66346	Up	0.02706	Up	0.15988	Up	0.00386	Up	0.06059
70369	0.717628	0.886392	0.13629	Up	0.90605	Up	0.16563	Down	0.13612	Down	0.64053	Down	0.28522	Up	0.96894	Up	0.54349	Up	0.56904	Up	0.13276	Up	0.56935	Up	0.32435	Down	0.00337	Up	0.08979	Up	0.89548	Down	0.09738	Down	0.00264	Down	0.07115	Down	0.66148	Up	0.77799	Up	0.90786	Down	0.87511	Down	0.58108	Down	0.69149
70463	0.186006	0.338372	0.69287	Up	0.87867	Down	0.58541	Down	0.37738	Down	0.05364	Down	0.24486	Down	0.15055	Up	0.98606	Down	0.14626	Down	0.69227	Up	0.8811	Down	0.58693	Down	0.80918	Down	0.00648	Down	0.98964	Up	0.01025	Down	0.79917	Up	0.00632	Up	0.14283	Down	0.05198	Down	0.98898	Up	0.56681	Down	0.13958	Up	0.05069
70504	0.779468	0.82694	0.25645	Up	0.33087	Up	0.86153	Down	0.20843	Down	0.04743	Down	0.39678	Down	0.08585	Up	0.00832	Up	0.22404	Up	0.76033	Down	0.27479	Down	0.42152	Down	0.14692	Down	0.00095	Down	0.00171	Up	0.01618	Down	0.00012	Up	0	Up	0.00155	Down	0.00323	Down	0.02726	Up	0.69237	Up	3e-05	Up	5e-05
70541	0.0954166	0.210768	0.40204	Up	0.32236	Down	0.0816	Down	0.86422	Down	0.2415	Down	0.31115	Down	0.26104	Up	0.81476	Up	0.36574	Down	0.11131	Up	0.30638	Up	0.52765	Down	0.89332	Down	0.04075	Down	0.23759	Down	0.05214	Down	0.29038	Down	0.31469	Up	0.26071	Down	0.07091	Down	0.70124	Down	0.4386	Down	0.44629	Up	0.13813
70551	0.763237	0.871896	0.60727	Up	0.16233	Up	0.35548	Up	0.79449	Down	0.43099	Down	0.59336	Down	0.42054	Up	0.25485	Down	0.06514	Down	0.98091	Down	0.87226	Up	0.85348	Up	0.01486	Down	0.10445	Up	0.89124	Down	0.00061	Up	0.01925	Up	0.08226	Down	0.00342	Down	0.06146	Up	0.50217	Down	0.0001	Up	0.01229	Up	0.01745
70592	0.00168301	0.0199731	0.20868	Down	0.50019	Up	0.06584	Up	0.04802	Down	0.06896	Down	0.84185	Up	0.32896	Down	0.03769	Down	0.21211	Down	0.00467	Down	0.00039	Down	0.18693	Down	0.88495	Down	0.36994	Down	0.24723	Up	0.44839	Down	0.19755	Up	0.05284	Up	0.32759	Down	0.54655	Down	0.37528	Down	0.69612	Up	0.92219	Up	0.76905
70601	0.738027	0.838738	0.68962	Up	0.45091	Up	0.71775	Up	0.53298	Down	0.16443	Down	0.41794	Down	0.55392	Up	0.11743	Up	0.30225	Up	0.31479	Up	0.40615	Down	0.08031	Down	0.01574	Up	0.1161	Up	0.02302	Up	0.28608	Down	0.84074	Down	0.38017	Up	0.10402	Up	0.08266	Up	0.00702	Up	0.89531	Up	0.16315	Up	0.20152
70603	0.167626	0.396056	0.09059	Up	0.39152	Up	0.36022	Down	0.16333	Down	0.03553	Down	0.39459	Down	0.37008	Down	0.8826	Down	0.45028	Up	0.02756	Down	0.046	Down	0.78285	Up	0.47492	Down	0.83377	Down	0.00051	Up	0.6104	Up	0.00015	Up	0.00036	Up	0.00157	Down	0.01136	Down	0.73039	Up	0.30271	Up	0.00084	Up	0.0059
70605	0.0819164	0.193228	0.36971	Up	0.09659	Up	0.401	Up	0.22531	Up	0.85396	Up	0.29701	Down	0.4209	Up	0.36525	Up	0.91606	Up	0.08743	Up	0.77996	Up	0.1412	Down	0.01662	Down	0.05208	Down	9e-05	Down	0.54367	Up	0.01077	Down	0.00339	Down	0.03146	Down	0.04363	Down	0.00039	Down	0.86009	Up	0.0316	Down	0.0227
70630	0.000627085	0.00831653	0.01978	Up	0.14672	Up	0.27842	Down	0.00378	Up	0.00395	Up	0.98134	Down	0.27896	Up	0.04357	Up	0.28405	Up	0.30948	Up	0.02152	Up	0.14006	Up	0.72551	Up	0.08419	Up	0.17749	Up	0.15357	Up	0.30429	Up	0.66061	Down	0.23399	Up	0.74718	Up	0.85017	Down	0.37401	Down	0.17371	Down	0.61056
70646	0.0782697	0.240859	0.59328	Down	0.29018	Down	0.5872	Down	0.84588	Up	0.13617	Down	0.0977	Down	0.587	Up	0.39696	Down	0.17639	Down	0.31938	Down	0.27767	Down	0.92325	Down	0.86124	Up	0.60447	Down	0.18068	Down	0.49095	Down	0.13559	Down	0.39126	Down	0.37274	Up	0.57598	Up	0.08012	Down	0.73167	Down	0.01497	Down	0.02862
70672	0.165527	0.268043	0.81304	Up	0.34787	Down	0.24636	Down	0.30529	Down	0.13792	Down	0.61341	Down	0.981	Down	0.25932	Down	0.26871	Down	0.56799	Up	0.93944	Up	0.6196	Down	0.90434	Down	0.21527	Down	0.99991	Down	0.25873	Down	0.90443	Up	0.21531	Up	0.17672	Down	0.14138	Down	0.73587	Up	0.89175	Down	0.10028	Up	0.07899
70674	0.00838812	0.10232	0.00077	Down	0.00107	Down	0.85762	Up	0.49142	Down	0.1218	Down	0.35835	Down	0.74133	Up	0.42816	Down	0.26943	Down	0.68574	Down	0.51245	Down	0.79895	Down	0.00079	Down	1e-05	Down	0.03786	Down	0.01556	Down	0.05553	Up	0.00034	Up	0.49804	Down	0.02961	Down	0.11176	Up	0.10226	Down	0.0326	Up	0.00127
70689	0.460605	0.631906	0.4623	Up	0.31639	Up	0.77964	Up	0.43019	Down	0.03255	Down	0.13564	Down	0.60014	Down	0.4184	Down	0.7696	Down	0.52487	Up	0.99164	Up	0.53154	Down	0.03175	Up	0.01204	Up	0.37202	Up	0.60926	Up	0.15887	Down	0.06546	Down	0.40986	Up	0.12346	Up	0.4266	Up	0.4377	Up	0.97577	Down	0.42067
70707	0.0030955	0.0428438	0.10547	Up	0.55833	Down	0.03652	Down	0.00368	Up	0.24235	Up	0.03576	Down	0.10048	Up	0.27998	Down	0.01306	Down	0.72111	Up	0.82902	Up	0.8873	Down	0.01845	Down	0.09667	Down	0.74727	Up	0.37456	Up	0.01001	Up	0.05436	Up	0.3956	Down	0.10148	Down	0.31195	Down	0.38964	Down	0.86435	Down	0.48649
70753	0.409587	0.597024	0.39234	Down	0.32986	Up	0.08131	Up	0.37684	Down	0.41364	Down	0.94468	Up	0.6525	Down	0.60032	Down	0.9404	Down	0.63555	Down	0.49287	Down	0.82874	Down	0.00669	Up	0.0008	Up	0.37461	Up	0.26292	Up	0.03677	Down	0.00419	Down	0.00707	Up	0.00038	Up	0.21041	Up	0.12892	Up	0.07926	Down	0.00401
70767	0.141166	0.260482	0.16734	Up	0.1132	Up	0.81513	Up	0.38414	Up	0.95516	Up	0.41417	Down	0.25837	Up	0.09636	Down	0.01126	Down	0.14557	Down	0.04328	Down	0.49568	Down	0.31426	Up	0.89546	Down	0.31505	Up	0.25913	Down	0.99861	Down	0.25981	Up	0.63722	Up	0.68371	Down	0.07139	Down	0.38517	Down	0.02995	Down	0.14467
110048	0.357235	0.592963	0.3067	Down	0.23358	Down	0.85495	Down	0.1157	Down	0.35754	Down	0.47414	Up	0.4308	Up	0.778	Up	0.60785	Down	0.07193	Up	0.52167	Down	0.02183	Down	0.69549	Down	0.3242	Down	0.81537	Up	0.54236	Down	0.53441	Up	0.22928	Up	0.32372	Down	0.40938	Up	0.00658	Up	0.08402	Up	0.00102	Up	0.03203
110064	0.00786962	0.0402802	0.12041	Down	0.31927	Down	0.53873	Up	0.23873	Down	0.13181	Down	0.71253	Down	0.94203	Down	0.03608	Down	0.04128	Down	0.04812	Down	0.02633	Down	0.7459	Down	0.04544	Down	0.60501	Down	0.08	Up	0.1147	Up	0.00136	Up	0.03096	Up	0.09702	Down	0.30721	Up	0.19157	Up	0.01418	Up	0.00786	Up	0.75629
110100	0.00147063	0.0120825	0.00113	Up	0.09128	Up	0.03272	Down	0.01039	Up	0.33512	Up	0.06514	Down	0.45206	Up	0.57753	Up	0.84122	Down	0.15546	Up	0.0166	Up	0.22961	Up	0.48711	Down	0.32932	Down	0.57751	Up	0.76945	Down	0.22151	Up	0.13797	Up	0.07732	Down	0.00074	Down	0.05165	Down	0.02516	Down	0.82291	Down	0.03822
110110	0.132088	0.212821	0.75725	Up	0.13319	Down	0.07798	Down	0.85279	Up	0.38343	Down	0.2953	Down	0.8782	Down	0.23146	Down	0.29127	Down	0.90221	Up	0.81824	Up	0.91467	Up	0.16638	Up	0.07806	Up	0.44818	Up	0.6586	Up	0.50374	Down	0.27559	Down	0.20294	Up	0.17169	Up	0.56397	Up	0.91664	Up	0.46573	Down	0.40648
110121	0.0363162	0.160955	0.05857	Up	0.77395	Down	0.03452	Down	0.91121	Down	0.00606	Down	0.00749	Down	0.99187	Down	0.92866	Down	0.93676	Down	0.15466	Up	0.22665	Up	0.81088	Down	0.0001	Up	0.19691	Up	0.97685	Down	0.00098	Down	0.0001	Down	0.18803	Down	0.00447	Up	0.47697	Down	0.55926	Down	0.00118	Down	0.0015	Down	0.89601
110132	0.390389	0.56474	0.48412	Down	0.74217	Down	0.70674	Up	0.43814	Down	0.68226	Down	0.70877	Up	0.7405	Up	0.14198	Down	0.08022	Down	0.43178	Up	0.76289	Down	0.28376	Down	0.25115	Down	0.00751	Down	0.04076	Down	0.06826	Down	0.29859	Down	0.37733	Up	0.22278	Down	0.05283	Down	0.46378	Down	0.40542	Down	0.60647	Up	0.1894
110136	0.717263	0.899521	0.10005	Down	0.24965	Down	0.57776	Up	0.0782	Up	0.71447	Up	0.14691	Down	0.25814	Down	0.71854	Down	0.42924	Up	0.24178	Up	0.90294	Down	0.2001	Down	0.27424	Up	0.38737	Up	0.05182	Down	0.80775	Down	0.00629	Down	0.00998	Down	0.0004	Up	0.16156	Up	0.40954	Up	0.00566	Down	0.00177	Down	0.53591
110148	0.601621	0.731458	0.23101	Up	0.01551	Up	0.14553	Up	0.14869	Up	0.52743	Down	0.04864	Down	0.94732	Up	0.73958	Up	0.78969	Up	0.41722	Down	0.25245	Down	0.72362	Down	0.05409	Down	0.73979	Down	0.11442	Up	0.09789	Up	0.00236	Up	0.06373	Up	0.0886	Down	0.15091	Down	0.6965	Down	0.75525	Up	0.1717	Up	0.27868
110181	0.0110011	0.036175	0.16527	Up	0.58155	Up	0.38014	Down	0.0371	Up	0.34289	Up	0.19985	Down	0.47727	Up	0.00082	Up	0.00303	Up	0.37101	Up	0.35092	Up	0.96783	Up	0.26202	Down	0.02066	Down	0.56186	Up	0.16295	Down	0.10149	Up	0.00683	Up	0.7616	Down	0.0052	Down	0.9622	Up	0.00924	Down	0.72601	Up	0.00475
110240	0.17081	0.293478	0.90284	Down	0.18301	Up	0.15002	Up	0.22058	Down	0.29408	Up	0.03416	Up	0.25239	Up	0.17078	Up	0.80336	Up	0.26506	Down	0.19926	Down	0.85285	Down	0.65541	Down	0.00486	Down	0.22737	Down	0.01135	Down	0.43111	Down	0.05065	Up	0.13007	Down	0.05585	Down	0.039	Down	0.63188	Down	0.50242	Down	0.8449
110270	0.00438558	0.106479	0.80429	Up	0.1258	Down	0.08189	Down	0.01014	Up	0.20686	Up	0.11251	Down	0.13569	Up	0.90135	Down	0.10996	Down	0.02031	Up	0.30775	Up	0.13395	Down	0.55327	Up	0.05494	Up	0.75584	Down	0.15539	Up	0.37165	Down	0.03092	Down	0.00524	Up	0.00461	Up	0.05743	Up	0.94631	Up	0.21724	Down	0.19544
110279	0.0172183	0.126669	0.00116	Up	0.00491	Up	0.44221	Down	0.52208	Up	0.50832	Up	0.98253	Up	0.1495	Up	0.87594	Up	0.1926	Down	0.72815	Up	0.72832	Down	0.49043	Down	0.03307	Up	0.00098	Up	0	Up	0.07847	Up	0.00011	Up	0.00287	Up	0.26605	Down	0.12746	Up	0.00127	Up	0.01592	Up	0.00017	Up	0.02567
110326	0.739649	0.854586	0.61817	Down	0.59431	Down	0.97229	Down	0.91799	Up	0.56083	Down	0.49526	Down	0.67361	Up	0.3926	Up	0.65716	Up	0.15385	Down	0.94383	Down	0.1726	Up	0.4816	Up	0.27949	Up	0.3331	Up	0.69162	Up	0.78255	Up	0.90328	Down	0.20409	Up	0.06004	Up	0.99838	Down	0.47768	Up	0.20344	Down	0.05982
110347	0.133015	0.249415	0.96842	Down	0.09537	Up	0.089	Up	0.76597	Up	0.23249	Up	0.35938	Up	0.37627	Up	0.10621	Up	0.42391	Up	0.74731	Up	0.6272	Down	0.42377	Down	0.33098	Down	0.03271	Down	0.94076	Up	0.18674	Down	0.29753	Up	0.02847	Up	0.51663	Down	0.17155	Down	0.66353	Up	0.44714	Down	0.287	Up	0.0817
110348	0.00622367	0.0833819	0.11024	Down	0.17436	Down	0.78376	Up	0.01348	Down	0.00459	Down	0.57163	Down	0.10775	Up	0.7244	Up	0.1936	Down	0.09219	Down	0.00536	Down	0.14442	Down	0.50023	Up	6e-05	Down	0.00017	Down	2e-05	Down	6e-05	Down	0.5525	Up	0.6439	Down	0.02647	Down	0.00014	Down	0.06234	Down	0.0003	Down	0.01199
110372	0.00402603	0.0619354	0.19121	Down	0.10716	Down	0.72783	Down	0.22026	Down	0.00328	Down	0.0358	Down	0.09937	Up	0.9299	Up	0.11562	Down	0.01071	Down	0.00781	Down	0.8674	Down	0.01957	Up	0.78123	Up	0.33108	Down	0.03299	Down	0.003	Down	0.21903	Down	0.01651	Up	0.00476	Up	0.02137	Down	0.51521	Up	0.00015	Down	5e-05
110382	0.00717873	0.0317353	0.07688	Up	0.41805	Down	0.01684	Down	0.0722	Up	0.3944	Down	0.0145	Down	0.67451	Up	0.24709	Down	0.12544	Down	0.26573	Up	0.40144	Up	0.77117	Down	0.61598	Down	0.09338	Down	0.48052	Down	0.21551	Down	0.83474	Down	0.29527	Up	0.64066	Down	0.00603	Down	0.1605	Down	0.01467	Down	0.32918	Down	0.09198
110431	0.0202645	0.163337	0.62811	Down	0.75198	Down	0.86498	Up	0.00996	Down	0.00689	Down	0.84586	Down	0.06305	Down	0.74686	Down	0.11144	Up	0.50963	Down	0.30926	Down	0.70908	Down	0.13981	Up	0.32084	Down	0.22538	Down	0.02252	Down	0.01437	Down	0.81243	Down	0.34711	Down	0.02379	Down	0.16979	Down	0.13375	Down	0.63842	Down	0.28209
110433	0.45025	0.58568	0.6899	Down	0.2483	Down	0.43666	Down	0.04067	Down	0.07093	Down	0.7603	Up	0.77062	Down	0.88126	Down	0.88661	Up	0.64761	Up	0.15401	Up	0.31316	Up	0.04243	Up	0.04752	Up	0.70506	Up	0.9508	Down	0.08423	Down	0.09386	Down	0.70665	Up	0.03893	Up	0.2298	Up	0.07728	Up	0.39625	Up	0.31333
110437	6.49391e-07	0.000663256	0.01219	Down	0.01117	Up	7e-05	Up	1e-05	Down	0.26774	Down	7e-05	Up	0.02006	Down	0.51399	Up	0.00576	Up	0	Down	0	Down	0.94384	Down	0.37395	Down	0.00027	Down	0.0046	Up	0.00135	Down	0.00087	Up	0	Up	0.00027	Down	0.00043	Down	0.10067	Down	0.78439	Up	0.00626	Up	0.01053
110441	0.968299	0.983018	0.46763	Up	0.04939	Up	0.17668	Up	0.80986	Down	0.58265	Up	0.43331	Up	0.99845	Down	0.02434	Down	0.02443	Down	0.33697	Down	0.61713	Down	0.63505	Up	0.74533	Down	0.1428	Up	0.02802	Up	0.08163	Up	0.01516	Up	0.37082	Up	0.20873	Down	0.43032	Up	0.46902	Up	0.05315	Up	0.06002	Up	0.94658
110451	0.367101	0.520119	0.4965	Down	0.85753	Up	0.3937	Up	0.85941	Down	0.50271	Down	0.61927	Down	0.86346	Down	0.70837	Up	0.5866	Up	0.45793	Down	0.01606	Down	0.06484	Down	0.99785	Down	0.45668	Up	0.16936	Down	0.45511	Up	0.17011	Down	0.0455	Down	0.61417	Up	0.21978	Up	0.15245	Down	0.45211	Up	0.06337	Down	0.01538
110468	0.00356095	0.0450459	0.22064	Up	0.52705	Up	0.53376	Down	0.01541	Down	0.00078	Down	0.12687	Down	0.5251	Up	0.03488	Down	0.01041	Down	0.06843	Down	0.03914	Down	0.7598	Down	0.00024	Up	0.01175	Up	0.02529	Up	0.04986	Down	0.02346	Down	0.68611	Down	0.32144	Up	0.03805	Up	0.47335	Down	0.21933	Up	0.10133	Down	0.00971
110561	0.145909	0.327326	0.37878	Down	0.33586	Down	0.9308	Down	0.08498	Up	0.01505	Up	0.35738	Up	0.10485	Up	0.46249	Up	0.33925	Down	0.69248	Up	0.16446	Up	0.30329	Up	0.08671	Down	0.00013	Down	0.00813	Down	0.00315	Down	0.218	Down	0.03476	Up	0.3729	Up	0.01389	Down	0.08959	Down	0.00251	Down	0.01689	Down	0.32289
110575	0.0089716	0.0722536	0.81596	Down	0.0626	Down	0.09466	Down	0.20439	Up	0.559	Down	0.07582	Down	0.78725	Up	0.1088	Down	0.06765	Down	0.44325	Down	0.08814	Down	0.30856	Down	0.13663	Down	0.57397	Down	0.82272	Up	0.32907	Up	0.09309	Up	0.43538	Up	0.98809	Down	0.94998	Down	0.75008	Down	0.96187	Down	0.76136	Down	0.79785
110630	0.0170743	0.0526012	0.55899	Up	0.10164	Up	0.26408	Up	0.03246	Up	0.06567	Up	0.70175	Down	0.01374	Up	0.02661	Up	0.72684	Down	0.77443	Down	0.88247	Down	0.88936	Up	0.00293	Down	0.00131	Down	0.13216	Down	0.6637	Down	0.0572	Up	0.0255	Up	0.08138	Down	0.08428	Down	0.02742	Down	0.98414	Up	0.55499	Down	0.54205
110669	0.272931	0.38238	0.96086	Down	0.22443	Up	0.20792	Up	0.32247	Up	0.19987	Up	0.75097	Up	0.7546	Up	0.22214	Up	0.35223	Up	0.37728	Down	0.43795	Down	0.91074	Up	0.04511	Down	0.4756	Down	0.77967	Up	0.15954	Up	0.0268	Up	0.32668	Up	0.2709	Down	0.72034	Down	0.57223	Down	0.4462	Up	0.57688	Up	0.83407
110706	0.136964	0.338839	0.2092	Down	0.00355	Down	0.04108	Down	0.53945	Down	0.35659	Up	0.13772	Up	0.31042	Up	0.06763	Down	0.00976	Down	0.10503	Up	0.18553	Up	0.73325	Down	8e-05	Down	0.01293	Down	0.17818	Down	0.01237	Up	0.00083	Up	0.16305	Up	0.00024	Down	0.60564	Down	0.12483	Up	0.00058	Up	2e-05	Up	0.04986
110707	0.00919813	0.217238	0.07582	Down	0.38023	Up	0.01451	Up	0.5719	Up	0.10228	Down	0.03671	Down	0.08349	Down	0.01795	Down	0.41096	Down	0.39523	Down	0.00199	Down	0.01009	Down	0.29104	Down	0.17261	Up	0.20631	Up	0.02524	Up	0.03113	Up	0.91098	Down	0.1811	Up	0.15796	Up	0.03367	Up	0.93288	Up	0.34753	Up	0.39009
110711	0.546109	0.651844	0.78216	Down	0.75673	Up	0.55984	Up	0.55099	Down	0.10313	Down	0.27231	Down	0.72473	Up	0.90273	Down	0.63618	Down	0.90429	Down	0.54278	Down	0.62366	Down	0.08023	Up	0.09026	Up	0.94123	Down	0.94665	Down	0.07037	Down	0.07927	Down	0.14011	Up	0.02866	Up	0.93391	Up	0.38292	Up	0.16068	Down	0.03346
110743	0.01354	0.104652	0.05946	Up	0.04622	Up	0.89008	Up	0.56791	Up	0.0856	Up	0.22274	Up	0.19656	Up	0.33476	Up	0.7233	Down	0.21659	Up	0.13275	Up	0.76297	Up	0.04621	Down	0.6354	Up	0.01377	Up	0.01898	Up	0.00026	Up	0.03378	Up	0.00294	Down	0.82376	Down	0.05703	Up	0.00447	Up	8e-05	Up	0.03788
130008	0.853781	0.939901	0.71907	Down	0.45884	Down	0.69829	Down	0.21125	Down	0.78659	Down	0.31716	Up	0.52972	Down	0.83677	Down	0.67016	Up	0.05203	Up	0.84861	Up	0.07345	Down	0.00083	Down	0.01945	Down	0.77333	Down	0.10991	Up	0.0014	Up	0.03344	Up	0.00017	Down	0.0116	Down	0.04559	Up	0.03353	Up	1e-05	Up	0.00022
130020	0.000967225	0.0300555	0.09934	Down	0.03092	Down	0.52296	Down	0.36724	Down	0.02729	Down	0.14117	Down	0.64148	Down	0.00141	Down	0.00335	Down	0.24833	Down	0.28522	Down	0.92601	Up	0.08314	Down	0.04143	Down	0.27255	Up	0.70105	Down	0.01027	Up	0.00496	Up	0.31844	Down	0.34891	Down	0.11057	Up	0.94838	Up	0.01716	Up	0.0194
130022	0.00221222	0.0141131	0.714	Down	0.33045	Down	0.53481	Down	0.16504	Down	0.17089	Down	0.9829	Up	0.08108	Down	0.00073	Down	0.0237	Down	0.27579	Down	0.0442	Down	0.29059	Down	0.02616	Up	0.00033	Up	0.00898	Up	0.03226	Up	0.57446	Up	0.09004	Down	0.17765	Up	0.00501	Up	0.03698	Up	0.06927	Up	0.37878	Up	0.30093
130086	0.0229457	0.10537	0.07874	Up	0.49548	Down	0.0222	Down	0.81898	Up	0.44452	Down	0.3258	Down	0.58666	Up	0.01867	Down	0.00662	Down	0.38422	Up	0.19887	Up	0.65601	Up	0.05049	Up	0.00793	Up	0.90797	Down	0.33422	Up	0.04083	Down	0.00637	Down	0.63587	Up	0.09432	Up	0.27797	Down	0.20797	Up	0.13072	Down	0.01208
130102	0.00571892	0.230751	0.53124	Up	0.02011	Down	0.00608	Down	0.00282	Up	0.05155	Up	0.14021	Down	0.26819	Down	0.00393	Down	0.0336	Down	0.00464	Down	0.01004	Down	0.68414	Up	0.00087	Down	0.62893	Down	0.71234	Up	0.00209	Up	0.00045	Up	0.39955	Up	0.21685	Down	0.04008	Down	0.00284	Down	0.3379	Down	0.03158	Down	0.17698
130121	0.508726	0.657404	0.95408	Down	0.08418	Up	0.07602	Up	0.76083	Down	0.24922	Down	0.38606	Down	0.9873	Down	0.30536	Up	0.2984	Up	0.45636	Down	0.62136	Down	0.79722	Up	0.0187	Up	0.96068	Up	0.08166	Up	0.02052	Down	0.4299	Down	0.08907	Up	0.02978	Up	0.92753	Up	0.25724	Up	0.03528	Down	0.22638	Down	0.29432
130138	0.0013461	0.0108644	0.01658	Up	0.86631	Up	0.02279	Down	0.02123	Up	0.02599	Up	0.91439	Down	0.53239	Up	0.20556	Up	0.49995	Up	0.00686	Up	0.00672	Up	0.99113	Up	0.0565	Down	0.00944	Down	0.00541	Down	0.34883	Down	0.22621	Down	0.76876	Down	0.04449	Down	0.00021	Down	0.01306	Down	0.01147	Down	0.51738	Down	0.03921
130148	0.0604723	0.218957	0.01786	Up	0.15355	Up	0.24633	Down	0.04937	Up	0.70603	Up	0.09709	Down	0.49454	Down	0.38229	Down	0.843	Down	0.30354	Up	0.3323	Up	0.9495	Down	0.17548	Down	0.47355	Up	0.50346	Down	0.04991	Up	0.46765	Up	0.17831	Down	0.06911	Down	0.01907	Down	0.03624	Down	0.49089	Down	0.72445	Down	0.73259
130168	0.2962	0.534879	0.84432	Up	0.42041	Up	0.53821	Up	0.90401	Up	0.54315	Down	0.46828	Down	0.49953	Down	0.04821	Down	0.15873	Down	0.36891	Down	0.22723	Down	0.74039	Down	0.08779	Down	0.95462	Up	0.63184	Up	0.07941	Up	0.0367	Up	0.67231	Up	0.07678	Down	0.41796	Down	0.53255	Down	0.2941	Up	0.22024	Up	0.84774
130192	0.55625	0.742401	0.1844	Down	0.72472	Down	0.31536	Up	0.47793	Up	0.10001	Up	0.31452	Up	0.34279	Down	0.55258	Down	0.71299	Up	0.9567	Down	0.65838	Down	0.69768	Down	0.00189	Down	0.05396	Down	0.68877	Up	0.09311	Up	0.00091	Up	0.02563	Up	0.09386	Down	0.11194	Down	0.10327	Up	0.91891	Up	0.00376	Up	0.00456
130220	0.351351	0.467337	0.80478	Down	0.93812	Down	0.86521	Up	0.05723	Down	0.46891	Down	0.20032	Up	0.18747	Down	0.47848	Down	0.51784	Up	0.35608	Up	0.26747	Up	0.84248	Up	0.00478	Up	0.14011	Up	0.24187	Down	0.08565	Down	0.00053	Down	0.01572	Down	0.13505	Up	0.67143	Up	0.9855	Down	0.26565	Down	0.131	Down	0.65838
130228	0.206107	0.439461	0.45971	Down	0.41958	Down	0.9438	Down	0.25119	Down	0.0302	Down	0.23461	Down	0.95248	Up	0.93111	Down	0.88393	Down	0.36048	Down	0.83089	Down	0.47793	Up	0.17465	Down	0.40525	Down	0.17865	Down	0.57248	Up	0.98879	Up	0.58189	Down	0.08392	Down	0.97037	Down	0.13218	Down	0.08958	Up	0.79233	Up	0.14066
130239	0.31019	0.484023	0.31565	Up	0.1606	Up	0.66188	Up	0.21177	Up	0.95985	Down	0.19564	Down	0.69595	Down	0.64763	Up	0.40184	Up	0.30848	Up	0.60193	Up	0.60727	Down	0.11088	Up	0.11554	Up	0.87201	Down	0.98081	Down	0.08377	Down	0.08739	Down	0.0695	Up	0.80754	Up	0.88462	Down	0.1067	Down	0.05347	Down	0.69813
130280	0.695081	0.838738	0.13314	Down	0.23742	Down	0.71963	Up	0.54135	Up	0.28746	Up	0.63678	Up	0.15656	Up	0.50003	Up	0.4304	Down	0.33661	Up	0.38431	Up	0.92357	Down	0.04548	Down	0.01659	Down	0.00136	Down	0.59206	Down	0.08013	Down	0.19856	Down	0.99363	Up	0.73945	Up	0.1517	Down	0.74544	Up	0.14972	Down	0.08587
130300	0.180946	0.483388	0.04818	Up	0.59673	Up	0.12361	Down	0.24831	Down	0.23978	Down	0.98165	Down	0.62995	Down	0.02621	Down	0.06399	Down	0.81631	Down	0.93521	Down	0.87984	Up	0.00035	Up	0.01257	Up	0.41703	Up	0.06839	Down	0.00149	Down	0.05848	Down	0.15424	Up	0.81623	Up	0.13637	Down	0.22367	Down	0.0089	Down	0.09156
130326	0.319401	0.42152	0.19571	Up	0.15105	Up	0.87289	Up	0.0144	Up	0.14979	Up	0.21167	Down	0.60247	Down	0.8851	Down	0.7053	Up	0.57202	Down	0.41589	Down	0.79797	Down	0.80891	Down	0.16323	Up	0.88545	Down	0.10876	Up	0.92194	Up	0.12851	Down	0.23841	Up	0.68207	Down	0.05771	Down	0.1227	Down	0.0059	Down	0.11906
130364	0.00841746	0.0496934	0.09921	Up	0.10144	Up	0.98978	Down	0.08588	Up	0.51926	Up	0.25058	Down	0.98604	Down	0.03375	Up	0.03267	Up	0.06925	Up	0.03027	Up	0.65327	Up	0.15015	Down	0.44339	Up	0.01122	Up	0.03807	Up	0.00069	Up	0.04815	Up	0.17187	Down	0.33141	Down	0.00762	Up	0.66719	Up	0.00056	Up	0.0012
130390	0.00066616	0.0076674	0.03251	Down	0.0283	Down	0.94084	Down	0.01945	Down	0.12926	Down	0.30689	Up	0.15038	Down	0.05281	Down	0.55208	Down	0.01667	Down	0.01547	Down	0.96837	Down	0.55249	Down	0.99022	Up	0.4229	Up	0.54451	Up	0.1752	Up	0.42974	Up	0.39063	Down	0.3895	Up	0.64876	Up	0.0998	Up	0.19951	Up	0.67788
130403	0.641786	0.723995	0.62129	Up	0.55522	Down	0.2871	Down	0.41459	Up	0.59476	Up	0.77033	Down	0.96762	Down	0.98447	Up	0.95212	Up	0.99981	Down	0.61375	Down	0.61391	Down	0.19045	Down	0.01163	Down	0.15664	Down	0.13878	Down	0.90384	Down	0.16934	Up	0.31454	Down	0.00421	Down	0.06647	Down	0.02937	Down	0.3518	Down	0.15855
130408	0.243583	0.413181	0.16209	Down	0.57607	Up	0.06128	Up	0.75147	Down	0.32811	Up	0.20397	Up	0.96637	Down	0.34474	Up	0.32485	Up	0.3804	Down	0.06749	Down	0.29331	Down	0.01374	Up	0.30734	Up	0.19823	Up	0.09419	Down	0.154	Down	0.77244	Up	0.00161	Up	0.02726	Up	0.0761	Up	0.15037	Down	0.05671	Down	0.578
130433	0.0157497	0.0820002	0.14144	Down	0.26089	Down	0.70034	Up	0.72156	Down	0.06405	Down	0.11986	Down	0.56177	Down	0.07224	Down	0.1945	Down	0.27339	Down	0.11039	Down	0.57532	Down	0.29403	Up	0.03672	Up	0.93964	Down	0.23423	Up	0.26292	Down	0.0319	Down	0.03972	Up	0.00603	Up	0.73317	Up	0.32755	Up	0.07394	Down	0.01152
130446	0.614474	0.782463	0.29649	Down	0.76277	Down	0.44899	Up	0.31843	Down	0.32316	Down	0.99175	Up	0.99456	Down	0.33181	Up	0.32862	Up	0.01913	Up	0.04129	Up	0.6819	Down	0.00784	Up	0.0166	Down	0.00021	Down	7e-05	Down	0	Down	0.0301	Down	0.00714	Up	0.11541	Down	0.17433	Down	0.00035	Down	0.00053	Down	0.80437
130519	0.105981	0.208182	0.64011	Up	0.3028	Down	0.14561	Down	0.24512	Up	0.67255	Down	0.12375	Down	0.89171	Up	0.07678	Down	0.06015	Down	0.63579	Up	0.29034	Up	0.54668	Up	0.81602	Down	0.4196	Up	0.14004	Up	0.3041	Up	0.09409	Up	0.47095	Up	0.62293	Up	0.62938	Up	0.13861	Up	0.99262	Down	0.30059	Up	0.29659
130521	0.987444	0.992798	0.57847	Down	0.27141	Down	0.57149	Down	0.37269	Up	0.9928	Up	0.37731	Down	0.38805	Down	0.56944	Up	0.16449	Up	0.66673	Up	0.8088	Up	0.84936	Down	0.70258	Down	0.07629	Down	0.12632	Down	0.14745	Down	0.23448	Down	0.77177	Up	0.2904	Up	0.04288	Down	0.54027	Down	0.00557	Down	0.10807	Down	0.12824
130577	0.0993274	0.245187	0.08618	Up	0.05764	Up	0.8221	Up	0.06554	Up	0.10964	Up	0.77034	Down	0.82446	Up	0.95373	Down	0.77979	Down	0.78461	Up	0.97808	Down	0.76368	Down	0.75093	Up	0.01529	Up	0.02529	Up	0.02786	Up	0.0457	Up	0.79015	Down	0.6385	Up	0.25961	Up	0.35409	Up	0.49648	Up	0.63848	Up	0.83009
130608	0.0511618	0.258218	0.08766	Up	0.56413	Up	0.22945	Down	0.20653	Up	0.34302	Down	0.03859	Down	0.8264	Up	0.09402	Up	0.13685	Up	0.07352	Up	0.92862	Up	0.08615	Down	0.00022	Up	0.00093	Up	0.00326	Up	0.41478	Down	0.14879	Down	0.49835	Down	0.00053	Up	0.01846	Up	0.00271	Up	0.07416	Down	0.37699	Down	0.3195
130609	0.723255	0.878424	0.50911	Down	0.71855	Up	0.31462	Up	0.23379	Down	0.465	Down	0.62671	Up	0.01854	Up	0.49383	Up	0.06671	Down	0.12186	Down	0.67232	Up	0.05773	Up	0.07261	Down	0.63822	Down	0.12063	Up	0.16316	Up	0.0034	Up	0.05235	Up	0.02587	Down	0.01283	Up	0.50538	Up	0.00014	Up	0.00725	Up	0.04531
130619	0.0215623	0.0721614	0.10335	Up	0.12183	Up	0.92347	Down	0.2157	Up	0.24844	Up	0.92672	Down	0.56098	Up	0.17462	Up	0.41463	Up	0.05082	Up	0.25997	Up	0.34294	Down	0.21901	Down	0.65918	Up	0.43212	Up	0.10576	Up	0.05654	Up	0.72462	Up	0.10511	Down	0.48966	Down	0.24599	Up	0.31877	Up	0.01164	Up	0.07725
130639	0.422112	0.68101	0.08377	Down	0.20249	Down	0.60078	Up	0.32926	Down	0.20089	Down	0.74234	Down	0.87637	Up	0.57751	Up	0.68644	Up	0.51282	Up	0.66783	Down	0.28696	Down	0.56625	Up	0.54004	Down	0.00778	Down	0.2457	Down	0.00263	Down	0.02505	Down	0.17035	Up	0.18282	Up	0.54077	Down	0.96506	Down	0.05877	Down	0.0636
130669	0.333857	0.509027	0.32715	Down	0.85194	Down	0.4223	Up	0.97507	Down	0.07662	Down	0.08098	Down	0.38808	Down	0.82877	Up	0.286	Up	0.5762	Down	0.37623	Down	0.73654	Down	0.48089	Up	0.0155	Down	0.00272	Down	0.00403	Down	0.00074	Down	0.36533	Down	0.11163	Up	0.01958	Down	0.0062	Down	0.00085	Down	0.00029	Down	0.54696
130671	0.211161	0.460735	0.18043	Up	0.80496	Up	0.2648	Down	0.44125	Down	0.86282	Down	0.54692	Up	0.95815	Up	0.25036	Down	0.23111	Down	0.15317	Down	0.02942	Down	0.36266	Down	0.09013	Up	0.84708	Up	0.28456	Up	0.12566	Down	0.48353	Down	0.37414	Up	0.71385	Down	0.2641	Down	0.09265	Down	0.44144	Down	0.17226	Down	0.52453
130685	0.315055	0.499434	0.44497	Up	0.61757	Up	0.7863	Down	0.57023	Up	0.91994	Down	0.50554	Down	0.51855	Up	0.81679	Down	0.38483	Down	0.52711	Up	0.75714	Down	0.35228	Down	0.09728	Down	0.04473	Down	0.98301	Up	0.6661	Down	0.09374	Up	0.04301	Up	0.0681	Down	0.03569	Down	0.90901	Down	0.72443	Down	0.08345	Up	0.04409
130707	0.742077	0.8871	0.40872	Down	0.19379	Down	0.6122	Down	0.05495	Down	0.50863	Down	0.17416	Up	0.1543	Up	0.46805	Up	0.4556	Down	0.8427	Up	0.90254	Down	0.74867	Down	0.81377	Up	0.03212	Down	0.7045	Up	0.02063	Down	0.88509	Up	0.0157	Up	0.32377	Down	0.96348	Down	0.17343	Up	0.34536	Up	0.02915	Up	0.16098
130709	0.00750953	0.0830886	0.63956	Up	0.79592	Up	0.83263	Down	0.70551	Up	0.04215	Up	0.08362	Up	0.08472	Up	0.00363	Up	0.11043	Up	0.52151	Up	0.13202	Up	0.35799	Up	0.09034	Down	0.20282	Down	0.60461	Up	0.62979	Up	0.03518	Up	0.08476	Up	0.07689	Down	0.95974	Up	0.49029	Up	0.07027	Up	0.0213	Up	0.52166
130717	0.263205	0.411465	0.44051	Up	0.7776	Down	0.29854	Down	0.39443	Up	0.33907	Down	0.08475	Down	0.89298	Down	0.77106	Down	0.87536	Down	0.48321	Up	0.65778	Up	0.79225	Down	0.24885	Up	0.05486	Up	0.77265	Up	0.37824	Up	0.37748	Down	0.09197	Down	0.21885	Up	0.2564	Up	0.82857	Up	0.91752	Down	0.30301	Down	0.35099
150020	0.262098	0.399114	0.87553	Down	0.14364	Down	0.18548	Down	0.86341	Down	0.77328	Down	0.90731	Down	0.71622	Up	0.37769	Down	0.22195	Down	0.28454	Up	0.60871	Up	0.56318	Down	0.66377	Up	0.07388	Down	0.00445	Down	0.03329	Down	0.00197	Down	0.1511	Down	0.67487	Up	0.1794	Down	0.04717	Down	0.0882	Down	0.02153	Down	0.44742
150040	0.000809997	0.0185776	0.25826	Up	0.14405	Down	0.01761	Down	0.05892	Up	0.13345	Down	0.00306	Down	0.99539	Up	0.0209	Down	0.02068	Down	0.45958	Up	0.63011	Down	0.23223	Down	0.053	Up	0.33837	Up	0.70065	Up	0.27294	Down	0.1052	Down	0.55749	Down	0.01016	Up	0.85727	Down	0.97738	Down	0.00722	Down	0.00963	Down	0.87954
150048	0.17525	0.361526	0.0946	Up	0.00695	Up	0.17662	Up	0.32394	Down	0.99107	Down	0.32912	Up	0.35792	Up	0.01968	Up	0.10854	Up	0.6324	Down	0.06933	Down	0.15855	Down	0.36914	Up	0.22434	Up	0.00094	Up	0.73385	Up	0.00509	Up	0.0097	Up	0.08027	Down	0.68029	Up	0.06329	Up	0.03789	Up	0.0019	Up	0.13034
150059	0.0085762	0.0469642	0.11373	Up	0.56144	Down	0.03996	Down	0.26664	Up	0.79022	Down	0.17626	Down	0.29923	Up	0.248	Down	0.04025	Down	0.04851	Up	0.23082	Up	0.36902	Down	0.4413	Down	0.70102	Down	0.24778	Down	0.69397	Up	0.68297	Down	0.42733	Down	0.20592	Down	0.33049	Down	0.48227	Down	0.7522	Up	0.55185	Up	0.77745
150082	0.00455504	0.0266443	0.98695	Up	0.41832	Down	0.40936	Down	0.17118	Down	0.00163	Down	0.0237	Down	0.08474	Down	0.02986	Down	0.56988	Down	0.46884	Up	0.42356	Down	0.14088	Down	0.02794	Up	0.00273	Up	0.43596	Up	0.23238	Up	0.11614	Down	0.01211	Down	0.3246	Up	0.08733	Up	0.15016	Up	0.42038	Up	0.61922	Up	0.75134
150092	0.000502351	0.0254291	0.73602	Down	0.21421	Down	0.35288	Down	8e-05	Up	0.00095	Up	0.17076	Down	0.17753	Up	0.11814	Up	0.80627	Up	0.00623	Up	0.00154	Up	0.45792	Up	0.44661	Down	0.00892	Up	0.36995	Up	0.0021	Up	0.11139	Up	0.04949	Down	0.00017	Up	0.00037	Up	0.00063	Up	0.64814	Down	0.45296	Down	0.76364
150095	0.000401081	0.011837	0.00065	Up	0.10755	Up	0.01544	Down	0.10427	Up	0.04203	Up	0.61402	Up	0.76804	Up	0.00307	Up	0.00535	Up	0.22423	Up	0.00639	Up	0.06698	Up	0.19014	Down	0.13956	Down	0.10145	Up	0.84976	Down	0.00818	Up	0.00572	Up	0.00125	Down	8e-05	Down	0.15824	Down	0.12496	Down	0.0198	Up	0.00097
150128	0.0151987	0.0851513	0.10053	Down	0.5186	Down	0.28704	Up	0.09269	Down	0.80105	Down	0.14259	Up	0.13378	Down	0.18141	Down	0.85297	Up	0.11654	Down	0.08682	Down	0.86512	Down	0.04827	Down	0.29088	Down	0.76728	Up	0.29558	Up	0.02785	Up	0.18462	Up	0.04431	Down	0.36881	Down	0.703	Up	0.21397	Up	0.02171	Up	0.21006
150129	0.011017	0.0566906	0.25529	Down	0.79271	Down	0.37271	Up	0.0339	Down	0.03856	Down	0.94472	Up	0.13431	Down	0.01935	Down	0.29584	Down	0.57764	Down	0.15587	Down	0.36487	Down	0.00052	Up	0.13239	Up	0.91142	Down	0.00964	Down	0.00043	Down	0.10958	Down	0.00446	Up	0.252	Up	0.62019	Up	0.0412	Down	0.01146	Down	0.50043
150136	0.877849	0.933294	0.84423	Down	0.97835	Down	0.86548	Up	0.28534	Down	0.52423	Down	0.65214	Up	0.40317	Down	0.64818	Down	0.6972	Up	0.08498	Up	0.08977	Up	0.97506	Down	0.05362	Up	0.3604	Up	0.71624	Up	0.25754	Down	0.10254	Down	0.57346	Down	0.2451	Up	0.7804	Up	0.03057	Up	0.36721	Down	0.24292	Up	0.05123
150139	0.0518038	0.224038	0.56575	Down	0.82868	Down	0.71824	Up	0.59085	Down	0.70572	Down	0.87122	Up	0.01477	Up	0.34402	Down	0.0024	Down	0.00874	Up	0.12137	Up	0.17001	Down	0.61716	Down	0.23124	Down	0.00058	Down	0.46889	Down	0.00142	Down	0.00553	Down	0.64338	Down	0.05043	Up	0.377	Down	0.02122	Up	0.66599	Down	0.00934
150148	0.0902183	0.213767	0.10088	Up	0.86125	Down	0.07419	Down	0.08337	Up	0.67856	Down	0.03925	Down	0.76565	Down	0.29809	Down	0.44892	Down	0.4887	Down	0.61134	Down	0.85053	Up	0.68652	Down	0.03004	Down	0.36061	Up	0.06326	Down	0.1976	Up	0.00517	Up	0.76769	Down	0.00068	Down	0.14928	Down	0.00115	Down	0.23912	Down	0.01104
150154	0.824456	0.866196	0.55028	Up	0.39729	Up	0.79688	Up	0.65864	Down	0.90716	Down	0.74424	Up	0.8086	Up	0.78902	Down	0.61167	Down	0.42127	Down	0.1115	Down	0.39348	Down	0.77691	Down	0.80218	Up	0.58886	Down	0.5951	Up	0.7951	Down	0.43288	Down	0.19963	Down	0.91357	Down	0.06833	Down	0.23634	Up	0.5309	Down	0.08289
150180	0.201444	0.277071	0.242	Up	0.52427	Down	0.08364	Down	0.19082	Up	0.47513	Up	0.52843	Down	0.90029	Up	0.4599	Up	0.53701	Up	0.33822	Up	0.76206	Up	0.5047	Down	0.4854	Down	0.32685	Down	0.04158	Down	0.76755	Down	0.14439	Down	0.23194	Down	0.58307	Down	0.05504	Down	0.02718	Down	0.14453	Down	0.07487	Down	0.70366
150192	0.477621	0.740171	0.60935	Down	0.82697	Down	0.76835	Up	0.02811	Up	0.1156	Up	0.43927	Down	0.3437	Up	0.26328	Up	0.85408	Up	0.53229	Down	0.52669	Down	0.99301	Down	0.00512	Down	0.11681	Down	0.11164	Down	0.11014	Up	0.11525	Up	0.97888	Down	0.70036	Down	0.86051	Down	0.09134	Down	0.83365	Up	0.17511	Down	0.12365
150274	0.0733089	0.260925	0.60676	Up	0.24926	Up	0.508	Up	0.58295	Down	0.17087	Down	0.38973	Down	0.6516	Down	0.38097	Down	0.6632	Down	0.01384	Down	0.00225	Down	0.34463	Down	0.01615	Up	7e-05	Up	0.00024	Up	0.00919	Up	0.03672	Up	0.46782	Down	0.11419	Up	0.00036	Up	0.10775	Up	0.00762	Up	0.97301	Up	0.00812
150291	0.193969	0.406099	0.98182	Up	0.94066	Up	0.95881	Up	0.11787	Up	0.14888	Down	0.00726	Down	0.45709	Up	0.71083	Up	0.70425	Down	0.46177	Up	0.41455	Up	0.93374	Up	0.25004	Down	0.41565	Up	0.06188	Up	0.06266	Up	0.00673	Up	0.24741	Up	0.65889	Up	0.13821	Up	0.01616	Up	0.27827	Up	0.03716	Up	0.25042
150309	0.311847	0.586385	0.10115	Up	0.38606	Up	0.39822	Down	0.59284	Up	0.07639	Down	0.02852	Down	0.99957	Down	0.63182	Down	0.6322	Down	0.82419	Down	0.64135	Up	0.49432	Up	0.05697	Up	0.67085	Up	0.08502	Up	0.12077	Down	0.82305	Down	0.17503	Up	0.39641	Up	0.20492	Down	0.90219	Down	0.04644	Down	0.33474	Down	0.24775
150315	0.0697833	0.227119	0.0135	Up	0.05148	Up	0.47909	Down	0.98115	Down	0.0302	Down	0.03157	Down	0.31785	Up	0.0157	Up	0.10218	Up	0.2751	Up	0.34583	Up	0.87376	Down	0.85727	Up	0.00046	Down	0.46149	Down	0.00033	Down	0.36353	Down	0.00173	Up	0.01815	Down	2e-05	Down	0.02739	Down	0.00216	Down	0.82715	Up	0.00144
150327	0.0313085	0.113224	0.00488	Up	0.04598	Up	0.24745	Down	0.29353	Up	0.35186	Up	0.89879	Down	0.48027	Up	0.69429	Up	0.75013	Down	0.66585	Up	0.26368	Up	0.47942	Up	7e-05	Up	1e-05	Up	0.19894	Up	0.13371	Up	0.00064	Down	5e-05	Down	0.00371	Up	0.00041	Up	0.12717	Down	0.23922	Up	0.00021	Down	3e-05
150435	0.13795	0.248717	0.1974	Up	0.81266	Down	0.13405	Down	0.16793	Up	0.12425	Up	0.85608	Up	0.98763	Up	0.1789	Down	0.17449	Down	0.49308	Up	0.73171	Down	0.31092	Down	0.11473	Down	0.13401	Down	0.97074	Down	0.92688	Up	0.12212	Up	0.14248	Up	0.13605	Down	0.01201	Down	0.5002	Down	0.19943	Down	0.38443	Up	0.04315
150471	0.00818901	0.0473671	0.31268	Up	0.70706	Up	0.51614	Down	0.02559	Up	0.13972	Up	0.35322	Down	0.20053	Up	0.1631	Up	0.89765	Up	0.05667	Up	0.02007	Up	0.57894	Up	0.1189	Down	0.32129	Down	0.72433	Down	0.53116	Up	0.21201	Up	0.51341	Up	0.85561	Down	0.47708	Down	0.5011	Up	0.59373	Down	0.39635	Up	0.17891
150474	0.00113253	0.00917466	0.08192	Up	0.13758	Up	0.76368	Down	0.00678	Up	0.01566	Up	0.66022	Down	0.50753	Up	0.03352	Up	0.11168	Up	0.09753	Up	0.02127	Up	0.41164	Up	0.07051	Down	0.42932	Down	0.80757	Up	0.26593	Up	0.0453	Up	0.30698	Up	0.54696	Down	0.06472	Down	0.88529	Up	0.18286	Down	0.4578	Up	0.04981
150504	0.00605328	0.0316832	0.00761	Up	0.42227	Up	0.03537	Down	0.01398	Up	0.68023	Up	0.03048	Down	0.91768	Up	0.19042	Up	0.22396	Up	0.1134	Up	0.02375	Up	0.39609	Up	0.30681	Down	0.21523	Down	0.35103	Down	0.81358	Down	0.9243	Up	0.74113	Up	0.18846	Down	0.00086	Down	0.02982	Down	0.01087	Down	0.30586	Down	0.0762
150538	0.0085489	0.160471	0.1666	Up	0.02408	Down	0.0016	Down	0.03346	Up	0.72766	Up	0.06349	Down	0.47536	Up	0.24775	Down	0.07469	Down	0.17665	Down	0.34729	Down	0.6555	Up	0.35708	Down	0.11048	Down	0.99508	Up	0.45874	Down	0.35404	Up	0.10931	Up	0.97704	Down	0.03009	Down	0.01328	Down	0.03175	Down	0.01402	Down	0.6657
150543	0.103473	0.190543	0.47348	Down	0.38734	Up	0.12754	Up	0.18706	Down	0.42866	Up	0.04657	Up	0.95515	Up	0.99208	Down	0.94725	Down	0.02542	Down	0.00571	Down	0.43618	Down	0.12637	Down	0.01916	Down	0.6976	Up	0.30936	Down	0.06391	Up	0.00915	Up	0.04006	Down	0.08078	Down	0.18312	Down	0.69965	Up	0.39145	Up	0.6303
150544	0.0973729	0.190716	0.00868	Down	0.08722	Down	0.22867	Up	0.38562	Down	0.04028	Down	0.18727	Down	0.60842	Down	0.13496	Up	0.05466	Up	0.83429	Down	0.91148	Up	0.74904	Up	0.63437	Down	0.58648	Down	0.01261	Down	0.94459	Down	0.03105	Down	0.03534	Down	0.10698	Up	0.06334	Up	0.98994	Down	0.76682	Up	0.10468	Down	0.06192
150551	0.215826	0.427662	0.01705	Up	0.62817	Up	0.04243	Down	0.06131	Up	0.663	Down	0.02736	Down	0.86271	Down	0.78396	Up	0.65579	Up	0.21829	Down	0.93745	Down	0.24624	Up	0.10513	Up	0.06621	Up	0.55443	Up	0.79331	Up	0.27469	Down	0.1832	Down	0.31447	Up	0.3741	Down	0.00473	Down	0.07197	Down	0.00072	Down	0.02618
150605	0.0487835	0.148067	0.1843	Down	0.50477	Up	0.05792	Up	0.81764	Down	0.83893	Down	0.97814	Up	0.50469	Down	0.23145	Up	0.07516	Up	0.39195	Down	0.54575	Up	0.15697	Up	0.77434	Down	0.79982	Up	0.21997	Down	0.59073	Up	0.33664	Down	0.14629	Down	0.39627	Up	0.34632	Up	0.45419	Down	0.92162	Up	0.12418	Down	0.10495
150630	0.146986	0.313264	0.65242	Down	0.20423	Up	0.09628	Up	0.67948	Down	0.41563	Down	0.68209	Down	0.48365	Down	0.46724	Up	0.16633	Up	0.71931	Down	0.32717	Up	0.18993	Up	0.0065	Up	0.08882	Down	0.01249	Down	0.00025	Down	4e-05	Down	0.3001	Down	0.00605	Up	0.05627	Down	0.01488	Down	0.00015	Down	5e-05	Down	0.48049
150669	0.261037	0.369394	0.39881	Down	0.52614	Up	0.15249	Up	0.85667	Down	0.29676	Down	0.38261	Down	0.72582	Down	0.17232	Up	0.09533	Up	0.13681	Down	0.32389	Down	0.58199	Up	0.87809	Up	0.31954	Up	0.787	Down	0.39523	Up	0.67269	Down	0.21316	Down	0.41356	Up	0.14608	Up	0.33894	Down	0.4929	Up	0.09016	Down	0.02546
150678	0.00613069	0.0329542	0.94833	Up	0.06285	Up	0.0706	Up	0.18308	Up	0.13126	Up	0.83965	Up	0.82751	Up	0.01919	Up	0.02893	Up	0.2056	Down	0.47329	Up	0.05976	Up	0.09176	Down	0.03675	Down	0.34423	Down	0.61474	Down	0.41299	Up	0.19736	Up	0.63574	Down	0.04875	Down	0.03419	Down	0.11355	Down	0.08128	Down	0.84772
150681	0.126817	0.330609	0.55902	Down	0.82319	Up	0.42307	Up	0.65261	Up	0.28142	Up	0.51786	Up	0.48511	Down	0.22632	Up	0.06917	Up	0.01786	Down	0.04962	Down	0.58648	Up	0.0214	Up	0.68164	Down	0.05132	Up	0.00981	Down	0.63975	Down	0.02389	Up	0.003	Up	0.59927	Down	0.98179	Up	0.00113	Down	0.00313	Down	0.58379
150692	0.00335324	0.0285142	0.06766	Up	0.44821	Down	0.01627	Down	0.03021	Up	0.79985	Up	0.04833	Down	0.87331	Up	0.05246	Up	0.06999	Up	0.00233	Up	0.00087	Up	0.58953	Up	0.94721	Up	0.37815	Up	0.0774	Down	0.41329	Up	0.06878	Down	0.01472	Down	0.61505	Up	0.37057	Down	0.92629	Down	0.17364	Down	0.55277	Down	0.4196
150706	0.324013	0.458974	0.95208	Up	0.1282	Up	0.14179	Up	0.86865	Down	0.36456	Down	0.4542	Down	0.44385	Down	0.65392	Up	0.23458	Up	0.0705	Down	0.0031	Down	0.11415	Down	0.00912	Down	0.06792	Down	0.29788	Up	0.29369	Up	0.00125	Up	0.00929	Up	0.00595	Down	0.01437	Down	0.35696	Down	0.64311	Up	0.03498	Up	0.08155
150747	0.00683553	0.0377832	0.02558	Down	0.67991	Down	0.05508	Up	0.00334	Down	0.00507	Down	0.82366	Up	0.55866	Down	0.67304	Up	0.32149	Up	0.33436	Down	0.16596	Down	0.64734	Down	0.01469	Up	0.37237	Up	0.6164	Down	0.0788	Down	0.00565	Down	0.17519	Down	0.10619	Up	0.01402	Up	0.3245	Up	0.28228	Up	0.48567	Down	0.08982
150767	0.000217437	0.00523728	0.00103	Down	0.00138	Down	0.87142	Up	0.00041	Down	0.00011	Down	0.4441	Down	0.40841	Down	0.87179	Down	0.50223	Up	0.29554	Down	0.95635	Up	0.2727	Up	0.00539	Up	0.51963	Down	0.01075	Down	0.00161	Down	3e-05	Down	0.03655	Down	0.01426	Up	0.01655	Up	0.8496	Up	0.93744	Down	0.02042	Down	0.02368
160019	0.0333053	0.148881	0.74085	Down	0.94056	Down	0.7975	Up	0.04699	Up	0.00943	Up	0.39985	Up	0.01468	Up	0.12264	Up	0.25821	Down	0.32291	Down	0.209	Up	0.03615	Up	0.01299	Down	0.06197	Down	0.02639	Down	0.40889	Up	0.70822	Up	0.64505	Down	0.72367	Down	0.28136	Up	0.00731	Down	0.16203	Up	0.01432	Down	0.00094
160070	0.345377	0.467979	0.68732	Down	0.63088	Down	0.93705	Down	0.85216	Down	0.47138	Down	0.59024	Down	0.38727	Down	0.17488	Up	0.03744	Up	0.19314	Down	0.45569	Down	0.55461	Up	0.14943	Up	0.20899	Down	0.04648	Down	0.01414	Down	0.00272	Down	0.39004	Down	0.10345	Up	0.09499	Down	0.00784	Down	0.00382	Down	0.00034	Down	0.19476
160097	0.000305957	0.00590289	0.40914	Down	0.49821	Down	0.87798	Up	0.01426	Down	0.02175	Down	0.82359	Up	0.14985	Down	0.00137	Down	0.02307	Down	0.02403	Down	0.00187	Down	0.19136	Down	0.0125	Up	5e-05	Up	0.00043	Up	0.00837	Up	0.08593	Up	0.22496	Down	0.37266	Up	0.00016	Up	0.00956	Up	0.00076	Up	0.05237	Up	0.0386
160114	0.255496	0.407812	0.13569	Down	0.10058	Up	0.00548	Up	0.72492	Up	0.65788	Down	0.43133	Down	0.75755	Down	0.49374	Up	0.32707	Up	0.1899	Down	0.0871	Down	0.64438	Down	0.0033	Down	0.01628	Down	0.14228	Down	0.40515	Up	0.05915	Up	0.24528	Up	0.1158	Down	0.1573	Down	0.19866	Down	0.85498	Up	0.74364	Up	0.88485
160121	0.012005	0.0801777	0.9734	Down	0.00926	Up	0.00869	Up	0.17263	Down	0.73431	Down	0.29173	Up	0.78559	Down	0.55525	Down	0.74808	Down	0.00017	Down	2e-05	Down	0.1611	Down	0.27916	Down	0.86168	Down	0.00067	Up	0.35821	Up	0.0001	Up	0.00049	Up	0.02548	Down	0.68036	Down	0.45988	Down	0.0548	Up	0.09936	Up	0.73872
160132	0.00264491	0.0330594	0.17876	Down	0.58274	Up	0.06954	Up	0.0195	Down	0.00114	Down	0.1479	Down	0.11356	Down	0.25555	Down	0.61731	Up	0.05974	Down	0.0157	Down	0.47782	Down	0.02033	Up	0.03151	Up	0.01852	Up	0.81574	Down	0.96062	Up	0.7778	Up	0.1852	Up	0.05217	Up	0.0605	Up	0.46803	Up	0.51793	Up	0.93498
160148	0.294455	0.440405	0.70562	Up	0.12712	Up	0.23433	Up	0.59261	Down	0.84812	Up	0.47038	Up	0.9854	Up	0.34316	Up	0.35203	Up	0.79994	Up	0.93253	Up	0.8658	Down	0.45097	Down	0.54858	Up	0.69526	Up	0.18787	Up	0.26069	Up	0.83262	Down	0.11189	Down	0.80751	Up	0.7891	Up	0.07301	Up	0.06996	Up	0.9809
160170	0.0067561	0.0382651	0.08292	Down	0.00871	Down	0.23955	Down	0.64289	Up	0.1666	Down	0.07516	Down	0.64782	Down	0.04537	Down	0.10306	Down	0.73462	Down	0.41558	Down	0.62867	Down	0.78982	Down	0.98079	Up	0.46749	Down	0.77144	Up	0.64137	Down	0.45337	Down	0.05809	Up	0.17332	Up	0.44246	Up	0.52983	Down	0.21789	Down	0.52581
160176	0.0517028	0.245478	0.9051	Up	0.96702	Up	0.93791	Down	0.08599	Down	0.05475	Down	0.80121	Down	0.52741	Up	0.41285	Down	0.15967	Down	0.00768	Down	0.04495	Down	0.35686	Up	0.76169	Up	0.51446	Up	0.01442	Up	0.724	Up	0.02559	Up	0.04937	Up	0.11837	Down	0.25298	Up	0.65347	Down	0.01376	Up	0.24528	Up	0.12255
160196	0.00599601	0.178178	0.01375	Up	0.01376	Up	0.99955	Down	0.01168	Up	0.00174	Up	0.32023	Up	0.34448	Up	0.62444	Up	0.6387	Down	0.70974	Down	0.98544	Down	0.72326	Up	1e-05	Up	0.00017	Up	0.81208	Down	0.11382	Down	1e-05	Down	0.00012	Down	1e-05	Up	0.00474	Up	0.00432	Down	0.00308	Down	0	Down	2e-05
160204	0.00879952	0.0632367	0.13719	Down	0.6787	Up	0.0666	Up	0.04451	Down	0.0119	Down	0.48696	Down	0.13525	Down	0.08702	Down	0.79767	Down	0.19033	Down	0.08296	Down	0.62392	Down	2e-05	Up	0.00294	Up	0.83297	Up	0.00736	Down	2e-05	Down	0.00437	Down	4e-05	Up	0.00299	Up	0.68176	Up	0.02421	Down	8e-05	Down	0.00648
160209	0.0052743	0.0370917	0.13724	Down	0.13568	Down	0.99452	Down	0.05669	Down	0.0101	Down	0.36536	Down	0.19505	Down	0.13234	Down	0.81263	Down	0.69472	Down	0.10619	Down	0.20357	Down	0.65433	Up	0.70668	Up	0.89777	Down	0.94243	Down	0.56589	Down	0.6148	Down	0.95569	Down	0.55608	Up	0.31032	Up	0.52029	Up	0.28626	Up	0.65813
160224	0.793434	0.836883	0.3622	Down	0.50774	Down	0.79589	Up	0.16737	Up	0.117	Up	0.83005	Up	0.86429	Up	0.8228	Up	0.95761	Up	0.74613	Down	0.92631	Up	0.67782	Up	0.03533	Down	0.68604	Up	0.74782	Down	0.01649	Up	0.06376	Up	0.47166	Down	0.9642	Up	0.15046	Up	0.77906	Up	0.16198	Up	0.81355	Up	0.23544
160242	0.107761	0.184294	0.55933	Down	0.93976	Down	0.61025	Up	0.05736	Down	0.7228	Up	0.02977	Up	0.9931	Up	0.22013	Up	0.2231	Up	0.25908	Down	0.21679	Down	0.90722	Down	0.02899	Down	0.00216	Down	0.59974	Up	0.18454	Down	0.0107	Up	0.00083	Up	0.00182	Down	0.00661	Down	0.96473	Down	0.49563	Up	0.00198	Up	0.00718
160253	0.127417	0.261661	0.30854	Down	0.3134	Up	0.05597	Up	0.1292	Down	0.53737	Down	0.33969	Up	0.72233	Down	0.73624	Up	0.49212	Up	0.19632	Down	0.01869	Down	0.20212	Down	0.38175	Down	0.70632	Up	0.34783	Up	0.22004	Up	0.08386	Up	0.56538	Up	0.16625	Down	0.29904	Up	0.51416	Up	0.02503	Up	0.053	Up	0.68672
160255	0.867135	0.901335	0.48978	Up	0.72338	Up	0.73231	Down	0.03001	Down	0.10611	Down	0.48934	Up	0.54734	Up	0.945	Up	0.59321	Down	0.95387	Up	0.40343	Up	0.43537	Up	0.00124	Up	0.1403	Up	0.72645	Up	0.02245	Down	0.00236	Down	0.24556	Down	0.32584	Up	0.16312	Up	0.77283	Down	0.65278	Up	0.21156	Down	0.1002
160279	0.079907	0.195753	0.04994	Up	0.02222	Up	0.6645	Up	0.78765	Up	0.88516	Down	0.67978	Down	0.8358	Up	0.1146	Up	0.16212	Up	0.69978	Down	0.42351	Up	0.24459	Up	0.10595	Down	0.27827	Down	0.02654	Up	0.55166	Up	0.00108	Up	0.00325	Up	0.00331	Down	0.00913	Down	0.9633	Down	0.59319	Up	0.00361	Up	0.00997
160307	0.0280336	0.119892	0.36673	Down	0.20155	Up	0.04099	Up	0.92485	Down	0.03369	Up	0.02825	Up	0.22747	Up	0.30619	Up	0.84239	Down	0.86338	Up	0.44363	Up	0.54916	Up	0.26614	Up	0.15491	Down	0.17674	Down	0.01988	Down	0.02316	Down	0.93549	Up	0.06769	Up	0.50208	Up	0.75337	Down	0.21276	Down	0.0381	Down	0.33081
160309	0.179172	0.313861	0.09492	Up	0.69204	Up	0.18476	Down	0.88852	Up	0.80588	Up	0.91574	Up	0.69731	Up	0.95785	Up	0.73646	Down	0.14215	Up	0.54161	Up	0.36438	Down	0.04701	Up	0.98224	Up	0.6108	Down	0.04897	Down	0.01807	Down	0.59556	Down	0.59676	Up	0.18926	Down	0.4594	Down	0.07688	Down	0.21542	Down	0.54218
160333	0.0162745	0.0838992	0.01841	Down	0.91213	Down	0.02267	Up	0.1544	Down	0.03961	Down	0.44595	Down	0.11494	Down	0.55412	Down	0.29666	Up	0.3734	Down	0.47135	Down	0.8595	Up	0.15753	Up	0.00819	Up	0.4856	Up	0.12392	Up	0.44596	Down	0.03101	Down	0.01884	Up	0.00126	Up	0.02688	Up	0.166	Up	0.8505	Down	0.12129
160343	0.00225923	0.0329542	0.00408	Down	0.11795	Down	0.08831	Up	0.00919	Down	0.06739	Down	0.29725	Up	0.54816	Down	0.31221	Down	0.66984	Down	0.25087	Down	0.02369	Down	0.19196	Down	0.2065	Up	0.95645	Up	0.25652	Up	0.22484	Down	0.88786	Down	0.27827	Up	0.10135	Up	0.01155	Up	0.00419	Up	0.25232	Up	0.10567	Up	0.59434
160368	0.606535	0.808505	0.00912	Down	0.01931	Down	0.6933	Up	0.12443	Down	0.69106	Up	0.06186	Up	0.28878	Up	0.65367	Up	0.52805	Down	0.07357	Up	0.07004	Up	0.97802	Up	0.0069	Down	0.00018	Down	0.00603	Down	0.0604	Down	0.94364	Down	0.0686	Up	0.09661	Down	0.28741	Down	0.10782	Up	0.50372	Up	0.00407	Up	0.0146
160370	0.325182	0.494611	0.30546	Down	0.14464	Down	0.63304	Down	0.07542	Down	0.42183	Down	0.28686	Up	0.95714	Up	0.97803	Up	0.97909	Down	0.90928	Down	0.7904	Up	0.70469	Up	0.14347	Up	0.09691	Up	0.89194	Up	0.81788	Up	0.17919	Down	0.1224	Down	0.50355	Up	0.0127	Up	0.2959	Up	0.04508	Up	0.69385	Up	0.09168
160376	0.220755	0.561201	0.12813	Up	0.40474	Up	0.45578	Down	0.08039	Down	0.95605	Down	0.08859	Up	0.18544	Down	0.13254	Down	0.83792	Down	0.10337	Down	0.05695	Down	0.73746	Down	0.00012	Up	0.00044	Up	0.09091	Up	0.44281	Down	0.00277	Down	0.012	Down	0.06347	Up	0.10461	Up	0.14499	Down	0.77756	Down	0.00362	Down	0.00617
160403	0.801439	0.879893	0.99707	Down	0.90118	Up	0.89828	Up	0.20443	Down	0.23767	Down	0.9226	Up	0.37254	Down	0.56412	Down	0.74473	Up	0.25834	Up	0.6389	Up	0.49413	Down	0.86943	Up	0.35174	Up	0.53417	Up	0.43875	Up	0.64532	Up	0.74797	Down	0.26458	Down	0.96385	Up	0.09212	Up	0.24714	Up	0.01105	Up	0.09969
160408	0.306139	0.472459	0.2064	Down	0.48187	Down	0.55325	Up	0.60333	Down	0.14001	Up	0.05613	Up	0.51413	Up	0.26687	Up	0.63149	Up	0.34533	Up	0.51588	Up	0.75975	Down	0.02107	Down	0.00357	Down	0.03745	Down	0.35664	Down	0.7591	Up	0.22733	Up	0.08899	Down	0.13483	Down	0.98366	Down	0.80889	Up	0.09223	Up	0.13953
160411	0.695601	0.828063	0.71204	Down	0.16655	Up	0.08897	Up	0.53054	Up	0.10216	Up	0.28305	Up	0.71046	Down	0.24309	Down	0.41327	Down	0.18205	Down	0.05986	Down	0.52099	Down	0.21471	Down	0.18482	Down	0.82721	Up	0.92443	Down	0.15117	Up	0.12905	Up	0.7796	Down	0.18419	Down	0.4307	Down	0.28345	Down	0.60629	Down	0.56378
160446	0.782239	0.865405	0.78788	Down	0.44462	Up	0.30758	Up	0.66254	Down	0.30846	Up	0.15667	Up	0.83723	Up	0.35261	Up	0.4636	Up	0.42923	Down	0.00977	Down	0.04409	Down	0.0048	Down	0.017	Down	0.08569	Up	0.50807	Up	0.00018	Up	0.00057	Up	0.00349	Down	0.0414	Down	0.20838	Up	0.2052	Up	0.00033	Up	0.00356
160474	0.0478066	0.164583	0.2568	Down	0.23423	Up	0.03097	Up	0.57438	Down	0.57843	Down	0.99517	Up	0.61877	Up	0.0165	Up	0.04212	Up	0.7469	Down	0.68468	Up	0.46982	Up	0.44236	Down	0.17144	Down	0.45066	Up	0.52165	Down	0.14143	Up	0.04526	Up	0.85931	Down	0.80915	Up	0.12691	Up	0.67622	Up	0.09358	Up	0.18882
160484	0.0472878	0.138416	0.65276	Down	0.25902	Up	0.12563	Up	0.06893	Down	0.57477	Down	0.18079	Up	0.38725	Up	0.27815	Up	0.81533	Up	0.21409	Down	0.32657	Up	0.03775	Up	0.36022	Up	0.04638	Up	0.41649	Up	0.22838	Up	0.91444	Down	0.19303	Down	0.56939	Down	0.00379	Up	0.99301	Down	0.00131	Up	0.57523	Up	0.00373
160494	0.409903	0.526191	0.95616	Up	0.98182	Down	0.93802	Down	0.68118	Down	0.09384	Up	0.04474	Up	0.2983	Up	0.41485	Up	0.81242	Down	0.71009	Up	0.91089	Up	0.79447	Down	0.44954	Down	0.43281	Down	0.04642	Down	0.97662	Down	0.17584	Down	0.18432	Down	0.23202	Down	0.82999	Up	0.08233	Down	0.16508	Up	0.53618	Down	0.05601
160537	0.605864	0.713673	0.74621	Up	0.34819	Up	0.531	Up	0.55168	Down	0.82094	Down	0.70981	Up	0.88295	Down	0.24573	Up	0.19552	Up	0.26306	Down	0.12033	Down	0.62752	Down	0.26546	Down	0.04388	Down	0.58639	Up	0.29991	Down	0.10977	Up	0.01573	Up	0.05636	Down	0.01816	Down	0.36262	Down	0.54598	Down	0.26653	Up	0.09926
160554	0.0382181	0.165001	0.04037	Up	0.90068	Up	0.05078	Down	0.99347	Down	0.22272	Down	0.22556	Down	0.77852	Up	0.11696	Down	0.07149	Down	0.45014	Up	0.7438	Up	0.66342	Down	0.57675	Up	0.55898	Up	0.06271	Up	0.97863	Up	0.16525	Up	0.17259	Up	0.10882	Down	0.18425	Down	0.6028	Up	0.75198	Up	0.04269	Up	0.0758
160561	0.239079	0.459892	0.7714	Up	0.28856	Down	0.18461	Down	0.00389	Up	0.00619	Up	0.80497	Down	0.34881	Down	0.7208	Down	0.55383	Up	0.22308	Down	0.10522	Up	0.01033	Up	0.89195	Up	0.23208	Down	0.42891	Down	0.18758	Down	0.35723	Down	0.66777	Up	0.0052	Up	0.02638	Down	0.03347	Down	7e-05	Down	8e-05	Down	0.89864
160605	0.248198	0.484358	0.1455	Up	0.09765	Down	0.00575	Down	0.69067	Up	0.2714	Up	0.47049	Up	0.3306	Down	0.73428	Down	0.51766	Up	0.03316	Up	0.00333	Up	0.23716	Up	0.7746	Up	0.97348	Down	0.90452	Up	0.74942	Down	0.86754	Down	0.87828	Up	0.40868	Down	0.02303	Down	0.35037	Up	0.10588	Down	0.09252	Up	0.00381
160612	0.0108466	0.0375269	0.00529	Up	0.1047	Up	0.12627	Down	0.0048	Up	0.23842	Up	0.04728	Down	0.97517	Up	0.34502	Up	0.36026	Up	0.66318	Up	0.85762	Up	0.79686	Down	0.37453	Down	0.58619	Up	0.94393	Up	0.16419	Up	0.33977	Up	0.63464	Down	0.40139	Down	0.01583	Down	0.01383	Down	0.07661	Down	0.06745	Down	0.94314
160639	0.00204015	0.0296775	0.05356	Down	0.09152	Up	0.00184	Up	0.06664	Down	0.48214	Down	0.22081	Up	0.07286	Down	0.95136	Up	0.06532	Up	0.01381	Down	0.00361	Down	0.48305	Down	0.97784	Down	0.89683	Up	0.13436	Up	0.87493	Up	0.12823	Up	0.16647	Up	0.92588	Up	0.76432	Up	0.40403	Up	0.83588	Up	0.45622	Up	0.58695
160669	0.369816	0.549196	0.85717	Up	0.30716	Up	0.39476	Up	0.37973	Up	0.84851	Up	0.48721	Down	0.54705	Down	0.51357	Up	0.22038	Up	0.94709	Up	0.4168	Up	0.45435	Up	0.71944	Down	0.14629	Up	0.50067	Down	0.07878	Up	0.7496	Down	0.04417	Down	0.72487	Up	0.46782	Up	0.43343	Down	0.70374	Up	0.26439	Down	0.14466
160692	0.591515	0.747207	0.48255	Down	0.83016	Down	0.6224	Up	0.66238	Down	0.07272	Down	0.15453	Down	0.18525	Up	0.11605	Up	0.77789	Up	0.11347	Up	0.45141	Up	0.37122	Down	0.01208	Down	0.02479	Down	0.00528	Down	0.70463	Up	0.66323	Down	0.42019	Down	0.02019	Down	0.67161	Down	0.35247	Down	0.04469	Up	0.11324	Up	0.60391
160736	0.314687	0.478954	0.07415	Down	0.68771	Down	0.1485	Up	0.5435	Up	0.58272	Up	0.95265	Down	0.61939	Down	0.92793	Up	0.55822	Up	0.22817	Down	0.26358	Down	0.92431	Up	0.19746	Down	0.22697	Up	0.7475	Up	0.02166	Up	0.11605	Up	0.36378	Down	0.24707	Up	0.01862	Up	0.32991	Up	0.15875	Up	0.84383	Down	0.11409
160746	0.00420841	0.0272576	0.00839	Down	0.00632	Down	0.88107	Down	0.0023	Down	0.00569	Down	0.62991	Up	0.83745	Down	0.16324	Down	0.2262	Down	0.83561	Up	0.59755	Up	0.74693	Up	0.02537	Up	0.89762	Up	0.17378	Down	0.03228	Down	0.00177	Down	0.14068	Down	0.08939	Up	0.0097	Up	0.07958	Up	0.24478	Up	0.94739	Up	0.27029
160747	0.440197	0.607253	0.29038	Down	0.87614	Down	0.3624	Up	0.36181	Down	0.31733	Down	0.92561	Down	0.39413	Up	0.67258	Up	0.66024	Down	0.88504	Down	0.0842	Down	0.10831	Down	0.33497	Down	0.02829	Down	0.92319	Up	0.16249	Down	0.29168	Up	0.02361	Up	0.41386	Down	0.62421	Down	0.3114	Up	0.73704	Up	0.08126	Up	0.14482
160754	0.0257515	0.164703	0.11297	Down	0.43649	Down	0.38325	Up	0.00621	Down	0.01791	Down	0.57893	Up	0.97267	Down	0.02629	Down	0.02804	Down	0.62247	Down	0.53282	Up	0.27353	Up	0.02213	Up	0.12055	Up	0.84082	Down	0.35836	Down	0.01513	Down	0.08513	Down	0.32546	Up	0.00582	Up	0.3373	Up	0.0387	Up	0.97982	Down	0.03693
240008	0.0429448	0.188757	0.7417	Down	0.23301	Up	0.13706	Up	0.44257	Down	0.33393	Up	0.0969	Up	0.74817	Up	0.03058	Up	0.05537	Up	0.02704	Down	0.03999	Down	0.83377	Up	0.8679	Down	0.00211	Down	0.57947	Up	0.00288	Down	0.47382	Up	0.00077	Up	0.54261	Down	0.00718	Down	0.13329	Down	0.02295	Down	0.34469	Down	0.1306
240019	0.0543501	0.160984	0.13781	Up	0.04165	Up	0.50309	Up	0.81244	Down	0.98761	Down	0.82447	Up	0.75549	Down	0.03949	Up	0.02204	Up	0.89901	Up	0.53411	Up	0.61895	Up	0.14303	Down	0.226	Down	0.01626	Up	0.77602	Up	0.00093	Up	0.00156	Up	0.00527	Down	0.00785	Down	0.20747	Up	0.83343	Up	0.00049	Up	0.00071
240053	0.00706609	0.03239	0.03713	Up	0.12108	Up	0.51227	Down	0.07255	Up	0.00667	Up	0.21671	Up	0.45962	Up	0.10591	Up	0.34438	Up	0.88214	Up	0.34051	Up	0.41672	Up	0.05429	Up	0.80379	Down	0.47262	Up	0.03434	Down	0.18942	Down	0.33912	Up	0.1043	Up	0.09159	Down	0.17247	Down	0.00371	Down	0.00752	Down	0.70843
240086	0.249878	0.330287	0.27924	Down	0.07511	Down	0.43075	Down	0.61441	Down	0.82941	Up	0.47504	Up	0.68763	Up	0.24795	Down	0.12982	Down	0.62489	Up	0.68346	Down	0.37589	Down	0.55325	Up	0.35153	Up	0.35849	Down	0.72561	Up	0.1436	Down	0.07837	Down	0.24371	Up	0.02718	Up	0.5093	Up	0.22186	Up	0.59518	Down	0.09151
240097	0.448979	0.596358	0.8521	Down	0.05435	Up	0.03859	Up	0.78826	Down	0.91615	Down	0.87006	Up	0.95653	Up	0.85104	Up	0.89389	Up	0.68161	Down	0.63905	Down	0.95256	Down	0.28515	Up	0.39135	Up	0.73658	Down	0.82236	Down	0.16916	Down	0.24099	Down	0.32127	Up	0.27838	Up	0.57643	Down	0.92136	Up	0.13364	Down	0.11305
240110	0.151395	0.310651	0.56499	Up	0.04623	Up	0.12889	Up	0.20561	Up	0.18252	Up	0.9402	Up	0.79686	Up	0.81805	Up	0.97809	Down	0.58671	Down	0.76377	Up	0.40345	Up	0.16637	Up	0.00594	Up	0.01504	Up	0.08732	Up	0.19843	Up	0.62591	Down	0.04644	Up	0.01093	Up	0.11791	Up	0.4468	Up	0.60205	Down	0.21078
240132	0.0263501	0.144283	0.81995	Down	0.04448	Up	0.02914	Up	0.00368	Down	0.03345	Down	0.25576	Up	0.18673	Down	0.30495	Down	0.74807	Up	0.36512	Down	0.00988	Down	0.05558	Down	0.12305	Down	0.00983	Down	0.60401	Down	0.18543	Down	0.28213	Up	0.02637	Up	0.0003	Down	0.00117	Down	0.23822	Down	0.44518	Up	0.00263	Up	0.01127
240136	0.00147783	0.0247713	0.27779	Down	0.14357	Up	0.01924	Up	0.28503	Down	0.06626	Up	0.00854	Up	0.00607	Down	0.28046	Down	0.04873	Up	0.04242	Down	0.177	Down	0.41956	Up	0.7029	Up	0.35998	Up	0.29529	Up	0.58504	Up	0.49507	Up	0.88903	Up	0.6901	Up	0.24056	Down	0.96945	Down	0.12626	Down	0.66241	Down	0.25493
240156	0.297034	0.409681	0.65727	Up	0.13246	Up	0.26891	Up	0.39353	Up	0.93985	Up	0.43483	Down	0.76553	Up	0.22303	Up	0.34646	Up	0.91577	Down	0.76754	Up	0.68875	Up	0.15646	Down	0.24649	Down	0.68482	Up	0.77421	Up	0.07789	Up	0.12814	Up	0.30064	Down	0.19631	Down	0.88554	Down	0.77937	Down	0.36839	Up	0.24547
240195	0.102418	0.253365	0.2014	Up	0.31451	Up	0.76787	Down	0.09248	Up	0.1984	Up	0.64907	Down	0.19947	Up	0.49798	Up	0.52228	Down	0.92218	Down	0.64512	Up	0.57778	Up	0.47973	Down	0.54131	Up	0.06559	Up	0.1994	Up	0.01742	Up	0.18762	Up	0.80455	Down	0.53736	Up	0.57619	Up	0.392	Up	0.42406	Up	0.95283
240220	0.00642509	0.0291021	0.01541	Up	0.94121	Down	0.0134	Down	0.15879	Up	0.17942	Down	0.01264	Down	0.83121	Up	0.05061	Up	0.07438	Up	0.00658	Up	0.00072	Up	0.2438	Up	0.50524	Up	0.67778	Down	0.90689	Up	0.28765	Down	0.58091	Down	0.59555	Up	0.53907	Down	0.01047	Down	0.574	Up	0.03368	Down	0.2495	Up	0.0036
240221	0.00770657	0.0320524	0.96627	Down	0.93271	Up	0.89919	Up	0.09574	Down	0.17522	Down	0.71997	Up	0.28797	Down	0.01996	Down	0.14234	Down	0.02401	Down	0.00508	Down	0.41845	Down	0.09912	Up	0.03287	Up	0.00026	Up	0.54478	Up	0.00624	Up	0.01985	Up	0.98217	Up	0.20442	Up	0.02514	Up	0.21172	Up	0.02622	Up	0.24778
240228	0.00233458	0.0171373	0.15903	Down	0.97626	Up	0.15144	Up	0.00159	Down	0.04096	Down	0.10242	Up	0.28708	Down	0.08098	Down	0.44416	Down	0.07524	Down	0.01575	Down	0.40531	Down	0.68333	Down	0.22868	Down	0.38542	Up	0.4117	Down	0.21185	Up	0.05086	Up	0.01161	Down	0.39569	Down	0.65731	Up	0.05823	Up	0.00499	Up	0.20641
240274	0.1301	0.237056	0.32711	Up	0.54528	Up	0.69679	Down	0.24157	Up	0.96061	Up	0.26029	Down	0.77198	Up	0.03897	Up	0.0662	Up	0.17044	Up	0.55786	Up	0.40906	Down	0.25172	Down	0.57282	Down	0.20019	Up	0.54399	Up	0.02501	Up	0.07686	Up	0.33988	Down	0.21639	Down	0.09832	Up	0.76113	Down	0.01646	Up	0.00924
240288	0.190572	0.311128	0.89028	Down	0.18127	Up	0.14469	Up	0.58852	Up	0.2165	Up	0.46843	Up	0.97456	Down	0.55529	Up	0.5346	Up	0.54626	Up	0.66619	Up	0.86116	Down	0.65864	Down	0.09664	Down	0.03103	Down	0.20212	Down	0.06997	Down	0.53432	Down	0.81152	Up	0.11603	Down	0.11871	Down	0.07654	Down	0.07838	Down	0.98931
240300	0.0229153	0.0844846	0.36007	Up	0.82338	Up	0.48326	Down	0.0144	Up	0.91102	Down	0.01165	Down	0.23477	Up	0.89375	Down	0.19053	Down	0.73517	Up	0.71349	Down	0.48401	Down	0.32207	Down	0.14706	Down	0.50942	Up	0.61431	Down	0.11245	Up	0.0456	Up	0.39941	Up	0.23486	Down	0.94177	Up	0.05509	Down	0.43974	Down	0.20974
240348	0.275989	0.384085	0.89437	Down	0.16925	Down	0.20919	Down	0.31218	Up	0.09922	Up	0.47831	Up	0.34892	Up	0.31282	Down	0.06532	Down	0.20275	Up	0.16128	Up	0.8867	Up	0.94202	Up	0.62426	Down	0.04397	Down	0.57461	Down	0.03845	Down	0.10605	Down	0.2299	Up	0.55474	Up	0.45773	Down	0.52339	Down	0.06487	Down	0.19427
240358	0.00928825	0.128784	0.04625	Up	0.27653	Up	0.30042	Down	0.44863	Up	0.00845	Down	0.002	Down	0.75033	Down	0.45488	Down	0.66305	Down	0.5297	Up	0.18439	Down	0.06225	Down	0	Up	8e-05	Up	0.01561	Up	0.03874	Down	0.00018	Down	0.01123	Down	2e-05	Up	0.00684	Up	0.23875	Up	0.00499	Down	0.00015	Down	0.06637
240364	0.00428237	0.0240507	0.01785	Down	0.05157	Down	0.57207	Up	0.06829	Down	0.36307	Down	0.3111	Up	0.20315	Down	0.05145	Down	0.42997	Down	0.57933	Down	0.02598	Down	0.07245	Down	0.43726	Down	0.31561	Down	0.37255	Down	0.81159	Down	0.90437	Down	0.90571	Up	0.9499	Down	0.73308	Up	0.23642	Up	0.68672	Up	0.21455	Up	0.38722
240390	0.0868514	0.21027	0.00793	Up	0.88663	Up	0.0104	Down	0.40336	Down	0.16899	Down	0.56132	Down	0.3307	Down	0.03253	Down	0.18606	Down	0.06745	Up	0.04437	Up	0.81804	Up	1e-05	Up	6e-05	Up	0.06333	Up	0.2816	Down	0.00025	Down	0.00176	Down	0.00871	Up	0.08847	Up	0.39777	Up	0.22644	Down	0.04383	Down	0.3478
240484	0.141011	0.293323	0.43815	Down	0.74397	Up	0.27804	Up	0.99662	Down	0.19567	Up	0.19436	Up	0.85632	Up	0.21374	Up	0.28136	Up	0.89946	Down	0.78549	Up	0.69091	Up	0.03779	Down	0.57772	Down	0.18791	Up	0.10353	Up	0.00287	Up	0.07254	Up	0.15037	Down	0.68565	Up	0.06077	Up	0.07478	Up	0.00361	Up	0.12392
240494	0.256496	0.603603	0.17312	Up	0.47469	Up	0.49102	Down	0.30477	Up	0.99009	Up	0.31028	Down	0.88106	Up	0.92423	Down	0.80684	Down	0.54784	Up	0.97983	Down	0.53152	Down	0.34963	Down	0.21885	Down	0.10651	Down	0.75135	Down	0.4552	Down	0.66248	Down	0.20205	Down	0.02352	Down	0.02432	Down	0.23744	Down	0.24394	Down	0.98586
240523	0.192523	0.290208	0.00383	Up	0.5425	Up	0.01221	Down	0.5931	Up	0.8472	Down	0.47011	Down	0.6956	Down	0.33731	Up	0.18676	Up	0.86877	Up	0.72029	Up	0.8465	Up	0.00619	Up	0.13962	Up	0.15128	Up	0.10907	Down	0.10034	Down	0.96147	Down	0.77813	Up	0.03398	Down	0.08573	Down	0.02001	Down	0.05167	Down	0.61232
240524	0.0519186	0.219074	0.95598	Down	0.02108	Up	0.019	Up	0.21128	Down	0.49512	Down	0.54878	Up	0.08609	Down	0.61892	Down	0.19906	Up	0.06785	Down	0.02464	Down	0.585	Down	0.72958	Up	0.68861	Down	0.00156	Up	0.45936	Down	0.00295	Up	0.00075	Up	0.38058	Down	0.0461	Down	0.05571	Up	0.2135	Down	0.01049	Up	0.00096
240541	0.841009	0.872227	0.86061	Down	0.96983	Down	0.89037	Up	0.65629	Down	0.83518	Up	0.51617	Up	0.86318	Down	0.76763	Up	0.64102	Up	0.37913	Up	0.5614	Up	0.75754	Down	0.28108	Down	0.65789	Down	0.00262	Down	0.51268	Up	0.0211	Down	0.00603	Down	0.18519	Down	0.66023	Down	0.01973	Down	0.35845	Up	0.22386	Down	0.045
240593	0.00232204	0.0381552	0.01755	Up	0.00926	Up	0.73662	Up	0.01088	Up	0.00555	Up	0.72343	Up	0.8498	Up	0.28954	Up	0.37842	Up	0.67269	Up	0.21667	Up	0.40081	Up	0.84938	Down	0.38666	Up	0.44934	Up	0.29609	Up	0.34828	Up	0.90932	Down	0.95027	Up	0.12286	Down	0.15034	Down	0.11046	Down	0.13553	Down	0.90401
240615	0.193799	0.324116	0.34848	Down	0.48956	Up	0.1171	Up	0.38796	Down	0.93467	Up	0.34665	Up	0.79126	Up	0.65808	Up	0.85775	Up	0.07165	Down	0.11047	Down	0.80509	Up	0.12335	Down	0.52895	Down	0.57683	Up	0.33291	Up	0.04553	Up	0.24517	Up	0.14067	Down	0.56098	Up	0.67741	Down	0.0503	Up	0.2721	Up	0.3259
240661	0.0236673	0.0922969	0.73467	Up	0.1618	Down	0.09097	Down	0.43825	Up	0.97757	Down	0.42246	Down	0.26661	Up	0.18037	Down	0.02376	Down	0.0087	Up	0.02041	Up	0.65402	Down	0.20615	Up	0.0697	Up	0.27662	Down	0.52494	Up	0.02915	Down	0.00867	Down	0.09845	Up	0.01576	Up	0.12632	Up	0.32871	Up	0.88438	Down	0.26601
240682	0.105079	0.171521	0.07888	Up	0.36848	Up	0.34362	Down	0.84506	Down	0.97515	Down	0.86947	Up	0.30197	Up	0.35937	Up	0.90218	Down	0.09621	Up	0.26938	Up	0.52984	Down	0.6578	Up	0.16571	Up	0.04069	Up	0.32705	Up	0.09077	Up	0.4297	Up	0.12159	Down	0.53792	Up	0.05009	Up	0.04019	Up	0.00234	Up	0.14862
240722	0.674432	0.735306	0.32857	Down	0.95646	Down	0.35471	Up	0.25977	Up	0.41227	Down	0.06487	Down	0.35344	Down	0.61088	Down	0.66574	Up	0.53838	Down	0.81581	Down	0.69959	Up	0.51193	Up	0.07399	Up	0.90827	Up	0.22428	Up	0.58697	Down	0.09069	Down	0.0139	Up	0.06742	Up	0.62425	Up	0.40304	Down	0.03512	Down	0.15752
240725	0.190583	0.30634	0.7153	Up	0.085	Up	0.15849	Up	0.85805	Up	0.67479	Up	0.80887	Up	0.75952	Up	0.06719	Up	0.11505	Up	0.28744	Down	0.30852	Down	0.96115	Up	0.04186	Down	0.77831	Down	0.39086	Up	0.06991	Up	0.0081	Up	0.26158	Up	0.02958	Down	0.7337	Down	0.56196	Down	0.05552	Up	0.08578	Up	0.80816
240730	0.000221517	0.0143229	0.07086	Up	0.09819	Down	0.00265	Down	0.66334	Down	0.00219	Down	0.00496	Down	0.39631	Down	0.01989	Down	0.09634	Down	0.12268	Up	0.44089	Down	0.03017	Down	0.00135	Up	0.0686	Up	0.78628	Down	0.05301	Down	0.00083	Down	0.04185	Down	0.11139	Up	0.40605	Down	0.56054	Down	0.02412	Down	0.03897	Down	0.79741
240731	0.822597	0.873286	0.88992	Up	0.61278	Down	0.5211	Down	0.67841	Down	0.35431	Down	0.60002	Down	0.53835	Down	0.86575	Down	0.65326	Up	0.91841	Up	0.6852	Up	0.76132	Up	0.04635	Up	0.93586	Down	0.28763	Down	0.03996	Down	0.00596	Down	0.32308	Down	0.12386	Up	0.40825	Down	0.27276	Down	0.02732	Down	0.01592	Down	0.7749
240736	0.0217661	0.0962097	0.07256	Down	0.49438	Up	0.02029	Up	0.02342	Down	0.05253	Down	0.6648	Up	0.32541	Down	0.86266	Up	0.2525	Up	0.36975	Down	0.15832	Down	0.57753	Down	0.99547	Down	0.7152	Down	0.14493	Down	0.71941	Down	0.1463	Down	0.25875	Down	0.53872	Down	0.57961	Up	0.6107	Down	0.25248	Up	0.91413	Up	0.29624
270014	0.0920746	0.538958	0.13136	Down	0.00099	Down	0.01925	Down	0.03914	Up	0.37715	Up	0.18754	Down	0.9257	Down	0.52845	Up	0.47095	Up	0.02257	Up	0.2425	Up	0.19088	Down	4e-05	Down	0.0004	Down	0.03891	Down	0.15872	Up	0.00167	Up	0.02652	Up	0.03263	Down	0.00609	Down	0.07937	Up	0.38224	Down	0.00098	Up	0.00021
270017	0.00214718	0.022103	0.01087	Down	0.23541	Down	0.10375	Up	0.00596	Down	0.0283	Down	0.41657	Up	0.50142	Down	0.59657	Up	0.23979	Up	0.04997	Down	0.0539	Down	0.96684	Up	0.81922	Up	0.81761	Down	0.49645	Down	0.64722	Down	0.36823	Down	0.64982	Down	0.9294	Down	0.05953	Up	0.89933	Up	0.05067	Up	0.8298	Up	0.07471
270022	0.83977	0.905402	0.122	Up	0.94322	Down	0.10802	Down	0.3856	Up	0.35407	Up	0.95038	Up	0.35176	Down	0.98708	Up	0.3439	Up	0.55818	Down	0.87759	Up	0.46213	Up	0.00173	Down	0.44633	Down	0.21002	Up	0.00732	Up	0.00018	Up	0.05635	Up	0.00045	Down	0.00508	Down	0.36488	Down	0.20093	Up	0.00239	Up	0.02905
270047	0.245525	0.448916	0.99763	Up	0.46201	Up	0.46376	Up	0.16991	Down	0.1376	Down	0.89814	Down	0.22999	Down	0.75377	Down	0.3639	Up	0.43017	Down	0.36581	Down	0.90378	Down	0.00328	Up	0.06167	Up	0.82721	Down	0.13635	Down	0.00219	Down	0.04138	Down	0.04864	Up	0.44307	Up	0.3177	Down	0.18653	Down	0.00713	Down	0.09129
270068	0.158867	0.244412	0.11921	Up	0.95156	Down	0.10744	Down	0.10323	Up	0.58454	Up	0.25266	Down	0.50942	Down	0.87156	Down	0.61602	Up	0.19166	Up	0.14439	Up	0.86184	Up	0.38464	Down	0.21871	Down	0.0495	Down	0.69934	Down	0.22401	Down	0.39274	Down	0.43007	Down	0.00329	Down	0.02903	Down	0.01492	Down	0.12238	Down	0.26197
270093	0.0197475	0.108917	0.62504	Down	0.08164	Down	0.18711	Down	0.00819	Up	0.04684	Up	0.36247	Down	0.47045	Down	0.00273	Down	0.01081	Down	0.43151	Up	0.65982	Down	0.22979	Down	0.00012	Down	0.00652	Down	0.20546	Down	0.04085	Up	0.00115	Up	0.07544	Up	0.07999	Down	0.00416	Down	0.98189	Down	0.13203	Down	0.08327	Up	0.00434
270114	0.0892065	0.202329	0.0662	Up	0.20319	Up	0.51262	Down	0.73615	Down	0.08262	Up	0.04491	Up	0.40899	Up	0.86795	Up	0.50593	Down	0.55423	Up	0.18833	Up	0.44686	Up	0.00614	Down	0.00165	Down	0.56021	Up	0.48632	Down	0.00205	Up	0.00058	Up	0.0001	Down	0.00022	Down	0.43198	Down	0.63837	Up	0.00039	Up	0.00088
270129	0.168601	0.292026	0.65625	Down	0.94974	Down	0.7019	Up	0.33431	Down	0.07889	Down	0.3785	Down	0.93212	Down	0.99867	Up	0.93079	Up	0.05358	Down	0.20078	Down	0.44687	Up	0.10432	Up	0.71711	Up	0.91892	Up	0.19086	Down	0.12416	Down	0.79398	Down	0.25039	Up	0.47329	Up	0.14014	Down	0.64859	Down	0.01642	Down	0.03875
270133	0.163482	0.339781	0.91975	Down	0.39121	Up	0.34059	Up	0.09559	Down	0.53391	Down	0.26537	Up	0.95041	Up	0.79202	Up	0.84014	Up	0.53537	Down	0.30348	Up	0.11236	Up	0.0033	Up	0.48859	Up	0.14074	Down	0.01237	Down	0.00021	Down	0.04081	Down	0.07511	Up	0.39568	Up	0.05629	Down	0.30665	Down	0.00158	Down	0.01121
270136	0.181077	0.382189	0.03113	Up	0.01255	Up	0.63176	Up	0.21261	Down	0.56967	Down	0.47828	Up	0.59224	Down	0.39706	Up	0.17865	Up	0.40494	Up	0.49486	Up	0.87615	Down	0.00111	Down	0.32786	Down	0.04011	Up	0.00713	Up	3e-05	Up	0.0061	Up	0	Down	0.00173	Down	0.48302	Up	0.00175	Up	0	Up	0.00048
270152	0.513592	0.596983	0.69566	Up	0.35667	Down	0.19903	Down	0.07293	Up	0.0135	Up	0.37185	Up	0.73186	Down	0.27608	Down	0.44464	Down	0.72621	Up	0.73009	Up	0.99584	Down	0.02194	Up	0.00011	Up	0.76474	Down	0.01128	Up	0.01244	Down	7e-05	Down	0.00124	Up	0.00039	Up	0.73358	Down	0.51331	Up	0.00067	Down	0.00022
270156	0.17546	0.334917	0.19393	Down	0.21979	Up	0.02038	Up	0.1971	Down	0.63168	Up	0.08794	Up	0.44102	Up	0.96161	Up	0.46904	Down	0.38194	Down	0.43365	Down	0.92392	Up	0.53044	Up	0.16206	Down	0.0043	Down	0.05398	Down	0.00133	Down	0.06621	Down	0.52392	Up	0.50754	Up	0.01023	Down	0.97922	Up	0.00304	Down	0.0029
270180	0.942753	0.972767	0.0991	Up	0.12337	Up	0.8984	Down	0.30102	Down	0.60747	Down	0.59019	Up	0.96751	Down	0.95175	Up	0.91937	Up	0.21079	Down	0.1152	Down	0.7133	Down	0.95356	Up	0.33281	Down	0.98071	Up	0.30626	Down	0.97284	Down	0.32159	Up	0.01578	Down	0.01494	Down	0.00945	Down	0.97703	Down	0.78723	Down	0.80936
270187	0.00708925	0.14685	0.82494	Down	0.08489	Up	0.05713	Up	0.40852	Up	0.66593	Up	0.68627	Down	0.08702	Up	0.00089	Up	0.02704	Up	0.03515	Down	0.88317	Up	0.02671	Up	0.02898	Down	0.00973	Down	0.34338	Up	0.56614	Down	0.00467	Up	0.00159	Up	0.18773	Down	0.34652	Down	0.26807	Down	0.68394	Up	0.81774	Up	0.85896
270196	0.109797	0.228953	0.97017	Up	0.83512	Down	0.80614	Down	0.02226	Down	0.02885	Down	0.89006	Up	0.64188	Down	0.27709	Down	0.52078	Down	0.54209	Down	0.67989	Down	0.84127	Up	0.00099	Up	0.00046	Up	0.11162	Up	0.66715	Up	0.023	Down	0.01016	Down	0.12258	Up	0.00113	Up	0.31375	Up	0.02379	Up	0.55349	Down	0.00768
270204	0.0028182	0.0238804	0.0015	Up	0.00182	Up	0.91432	Down	0.00188	Up	0.00937	Up	0.39949	Down	0.57009	Up	0.68426	Up	0.86998	Down	0.93781	Down	0.33455	Down	0.37284	Down	0.55819	Down	0.01974	Up	0.00733	Up	0.00646	Up	0.00242	Up	0.60315	Up	0.47941	Down	0.42873	Down	0.36148	Down	0.93051	Down	0.83054	Down	0.89897
270215	0.511527	0.613705	0.71383	Up	0.81462	Down	0.54991	Down	0.39472	Down	0.08162	Down	0.32876	Down	0.84249	Down	0.70635	Down	0.858	Down	0.3981	Down	0.84918	Up	0.30543	Up	0.08092	Up	0.00813	Up	0.14182	Up	0.23158	Up	0.74472	Down	0.13707	Down	0.52955	Up	0.02378	Up	0.75395	Up	0.07627	Up	0.74951	Down	0.04271
270224	0.870506	0.911791	0.04644	Up	0.02818	Up	0.78803	Up	0.08619	Down	0.06469	Down	0.87196	Down	0.72622	Up	0.51992	Up	0.76601	Up	0.75991	Down	0.94152	Down	0.81609	Up	0.00142	Up	0.25178	Up	0.62851	Up	0.01294	Down	0.00349	Down	0.49273	Down	0.97587	Up	0.5233	Down	0.06443	Down	0.50434	Down	0.06101	Down	0.19315
270228	0.255366	0.455857	0.52972	Down	0.74092	Up	0.34381	Up	0.22933	Up	0.29612	Up	0.86457	Down	0.92992	Up	0.58339	Up	0.64413	Up	0.42594	Down	0.34681	Up	0.09648	Up	0.33077	Down	0.02163	Up	0.76353	Down	0.00331	Up	0.49377	Up	0.01222	Down	0.38574	Up	0.00551	Up	0.63658	Down	0.0292	Up	0.19129	Down	0.00227
270243	0.0853819	0.240248	0.96823	Up	0.00996	Up	0.01074	Up	0.40266	Down	0.95228	Down	0.43568	Up	0.94093	Up	0.14805	Up	0.16719	Up	0.1665	Down	0.09053	Down	0.71954	Down	0.48568	Down	0.56446	Down	0.40903	Up	0.90121	Up	0.14127	Up	0.17321	Up	0.12957	Down	0.58738	Down	0.52288	Down	0.30567	Up	0.35145	Up	0.92157
270278	0.243025	0.565822	0.43898	Down	0.15374	Up	0.03854	Up	0.96353	Up	0.06169	Down	0.05679	Down	0.15732	Up	0.02384	Up	0.30242	Up	0.31277	Down	0.39332	Up	0.07636	Up	0.01933	Up	0.44124	Up	0.1557	Up	0.0813	Down	0.25911	Down	0.48626	Up	0.00402	Up	0.0091	Up	0.23105	Up	0.66686	Down	0.0413	Down	0.09005
270309	0.43689	0.65656	0.95764	Up	0.9991	Down	0.95674	Down	0.71214	Down	0.33089	Down	0.53704	Down	0.35091	Up	0.64788	Down	0.17572	Down	0.02399	Down	0.30493	Down	0.15675	Up	0.04139	Up	0.72447	Up	0.64119	Up	0.07853	Down	0.09608	Down	0.90864	Up	0.08881	Up	0.22569	Up	0.05185	Down	0.57621	Down	0.00173	Down	0.00493
270332	0.0786963	0.263511	0.55301	Down	0.31336	Up	0.12224	Up	0.02516	Down	0.03206	Down	0.89694	Up	0.51047	Down	0.22622	Up	0.07442	Up	0.26839	Down	0.07363	Down	0.43958	Down	0.00338	Up	0.28709	Up	0.85594	Down	0.02653	Down	0.00241	Down	0.21818	Down	0.11575	Up	0.31613	Up	0.47605	Down	0.52831	Down	0.03166	Down	0.10008
270343	0.467972	0.691125	0.48658	Down	0.27765	Down	0.68238	Down	0.32851	Down	0.75883	Down	0.49459	Up	0.79887	Down	0.64895	Down	0.83999	Down	0.65322	Down	0.90818	Up	0.5736	Up	0.00037	Up	0.0007	Up	0.68828	Down	0.71804	Down	0.00019	Down	0.00035	Down	0.00062	Up	0.00032	Up	0.88023	Down	0.70458	Up	0.00048	Down	0.00025
270347	0.069771	0.269279	0.6008	Down	0.60357	Down	0.99677	Up	0.37087	Down	0.74995	Down	0.55739	Up	0.84266	Down	0.00932	Up	0.0064	Up	0.88426	Down	0.31175	Up	0.25153	Up	0.00484	Up	0.69096	Up	0.37885	Up	0.01029	Down	0.02628	Down	0.62174	Up	0.01	Up	0.47242	Up	0.2172	Up	0.03931	Down	0.10529	Down	0.58542
270348	0.00848077	0.0718349	0.13045	Down	0.05386	Down	0.61681	Down	0.25361	Down	0.04541	Down	0.32181	Down	0.73548	Down	0.02511	Down	0.04713	Down	0.11038	Down	0.56278	Down	0.2811	Up	0.0055	Up	0.04573	Up	0.90503	Up	0.27315	Down	0.00689	Down	0.05687	Down	0.00252	Up	0.00433	Up	0.9832	Up	0.77294	Down	0.00262	Down	0.00451
270358	0.134138	0.221624	0.07832	Down	0.0728	Down	0.96721	Down	0.23917	Down	0.9922	Down	0.24276	Up	0.70525	Down	0.31941	Up	0.17933	Up	0.77236	Down	0.43425	Up	0.29085	Up	0.03769	Down	0.12861	Down	0.27838	Up	0.49519	Up	0.00462	Up	0.01704	Up	0.12493	Down	0.92594	Down	0.01715	Up	0.14599	Up	0.00084	Up	0.01438
270403	0.0685761	0.190255	0.68492	Down	0.05194	Up	0.0244	Up	0.59779	Up	0.43252	Up	0.79157	Up	0.6973	Up	0.09262	Up	0.17857	Up	0.55754	Down	0.7437	Down	0.79273	Up	0.00583	Up	0.04065	Up	0.35889	Up	0.31353	Down	0.03403	Down	0.20515	Down	0.00103	Up	0.00905	Up	0.45819	Up	0.25499	Down	0.00409	Down	0.03729
270408	0.00214344	0.0181724	0.11532	Up	0.94547	Up	0.12951	Down	0.00548	Up	0.10784	Up	0.12669	Down	0.23228	Up	0.01775	Up	0.16275	Up	0.0886	Up	0.00658	Up	0.17923	Up	0.05051	Down	0.08119	Down	0.05122	Down	0.79221	Up	0.99388	Up	0.7981	Down	0.63157	Down	0.03716	Down	0.06747	Down	0.08887	Down	0.15494	Down	0.74451
270431	0.283023	0.416254	0.18371	Down	0.81067	Up	0.12368	Up	0.08364	Down	0.85419	Down	0.11511	Up	0.39153	Up	0.97255	Up	0.40995	Down	0.36404	Down	0.09438	Down	0.39993	Down	0.16454	Down	0.06798	Down	0.35758	Down	0.60898	Down	0.61006	Up	0.31489	Up	0.07413	Down	0.77375	Up	0.63335	Down	0.04398	Up	0.16816	Up	0.44852
270437	0.00195912	0.0164314	0.05457	Down	0.01227	Down	0.43124	Down	0.11529	Down	0.51324	Down	0.32598	Up	0.41907	Down	0.02098	Down	0.09406	Down	0.0518	Down	0.01956	Down	0.60314	Down	0.59154	Down	0.43359	Down	0.86547	Down	0.8001	Down	0.71187	Up	0.53601	Up	0.90701	Down	0.63786	Up	0.84311	Down	0.55825	Up	0.93526	Down	0.50627
270445	0.363144	0.531664	0.43063	Down	0.29796	Up	0.08122	Up	0.67317	Up	0.94213	Down	0.62172	Down	0.72497	Down	0.43793	Up	0.2676	Up	0.13522	Down	0.18427	Down	0.85034	Up	0.02162	Down	0.00054	Down	0.00431	Down	0.06443	Down	0.401	Down	0.26649	Up	0.18951	Down	0.00119	Down	0.00104	Down	0.01521	Down	0.01321	Down	0.94065
270524	0.482147	0.608846	0.8872	Up	0.64192	Up	0.74553	Up	0.29267	Down	0.997	Up	0.29106	Up	0.83758	Down	0.16189	Up	0.11487	Up	0.97264	Down	0.50878	Down	0.53043	Down	0.88852	Up	0.04364	Up	0.06869	Up	0.0564	Up	0.08809	Up	0.80318	Down	0.29196	Down	0.08171	Up	0.09382	Up	0.01102	Up	0.01279	Up	0.93728
270538	0.0130338	0.0478797	0.07801	Down	0.60454	Up	0.03011	Up	0.61026	Down	0.32763	Up	0.14858	Up	0.41952	Down	0.69101	Up	0.23755	Up	0.34146	Down	0.41141	Up	0.09037	Up	0.00261	Down	0.00219	Down	0.10809	Down	0.92505	Down	0.06325	Up	0.05333	Up	0.0348	Down	0.0164	Down	0.43924	Down	0.68998	Down	0.14022	Up	0.0701
270544	0.799041	0.860014	0.2041	Down	0.43885	Down	0.59753	Up	0.64752	Down	0.79616	Up	0.47759	Up	0.39775	Up	0.3763	Up	0.96727	Up	0.82883	Down	0.1429	Down	0.20292	Down	0.05462	Down	0.77615	Down	0.556	Up	0.09086	Up	0.0181	Up	0.38761	Up	0.2333	Down	0.0777	Up	0.10965	Up	0.00786	Up	0.01142	Up	0.84379
270546	0.032731	0.127872	0.00423	Down	0.53019	Down	0.01401	Up	0.9665	Up	0.81489	Up	0.84756	Up	0.69613	Down	0.74193	Up	0.47523	Up	0.14148	Down	0.74148	Down	0.23999	Up	0.00192	Down	0.02172	Down	0.46367	Down	0.21319	Up	0.00772	Up	0.0847	Up	0.70426	Down	0.63782	Up	0.25766	Up	0.40047	Up	0.14074	Up	0.49399
270605	0.0370026	0.090663	0.90703	Down	0.03491	Down	0.04333	Down	0.48742	Down	0.26646	Down	0.66139	Down	0.51931	Down	0.01549	Down	0.05218	Down	0.0231	Up	0.08623	Up	0.477	Down	0.1102	Up	0.08713	Up	0.19814	Down	0.89247	Up	0.00941	Down	0.00728	Down	0.28152	Up	0.21203	Up	0.19883	Up	0.85201	Up	0.82016	Up	0.96738
270612	0.560764	0.742401	0.9156	Up	0.13303	Down	0.11113	Down	0.3421	Down	0.81094	Down	0.47082	Up	0.78024	Down	0.15491	Up	0.09648	Up	0.31024	Up	0.0489	Up	0.27985	Up	0.58604	Down	0.09913	Down	0.82273	Down	0.24306	Down	0.74665	Up	0.1451	Up	0.12341	Down	0.0498	Down	0.48398	Up	0.60984	Down	0.03481	Up	0.01325
270615	0.378215	0.501755	0.04815	Down	0.17814	Down	0.45648	Up	0.58637	Down	0.10107	Down	0.24703	Down	0.86615	Down	0.38413	Up	0.30329	Up	0.97976	Up	0.38481	Up	0.39819	Up	0.49741	Down	0.5588	Up	0.16255	Up	0.21765	Up	0.04921	Up	0.39269	Up	0.36528	Up	0.02202	Up	0.00296	Up	0.1172	Up	0.01688	Up	0.29934
270678	0.12518	0.278586	0.15973	Down	0.03106	Down	0.36436	Down	0.06875	Down	0.20274	Down	0.5268	Up	0.6807	Down	0.0374	Down	0.0792	Down	0.20515	Up	0.11653	Up	0.73113	Up	0.0255	Down	0.07	Down	0.68048	Down	0.58552	Up	0.05482	Up	0.14311	Up	0.01009	Down	0.37988	Down	0.03252	Up	0.05379	Up	0.00014	Up	0.00602
270706	0.212084	0.310628	0.2591	Down	0.4626	Up	0.07579	Up	0.87684	Up	0.18631	Up	0.23744	Up	0.8568	Up	0.55571	Up	0.68064	Up	0.3609	Down	0.44071	Down	0.88134	Up	0.01403	Down	0.3654	Down	0.60314	Up	0.07736	Up	0.00521	Up	0.16605	Up	0.15209	Down	0.67603	Up	0.45695	Up	0.07393	Up	0.04034	Up	0.73945
270736	0.444941	0.613213	0.89363	Up	0.18501	Down	0.14882	Down	0.3035	Up	0.0431	Up	0.25843	Up	0.85762	Up	0.82075	Down	0.68553	Down	0.37333	Up	0.132	Up	0.50237	Up	0.76216	Down	0.31277	Down	0.22085	Down	0.47114	Down	0.34553	Down	0.81605	Down	0.54125	Up	0.33381	Down	0.62382	Down	0.12782	Down	0.27967	Down	0.62364
290008	0.0875185	0.432844	0.0119	Up	0.85344	Up	0.01689	Down	0.39125	Up	0.91496	Up	0.45029	Down	0.00413	Down	0.06341	Down	0.16275	Up	0.57474	Down	0.0223	Down	0.06339	Down	0.04326	Up	0.00012	Up	0.01647	Up	0.00601	Up	0.60811	Up	0.01598	Down	0.85409	Up	0.38317	Down	0.46667	Down	0.2958	Down	0.36591	Down	0.88061
290035	0.48203	0.613213	0.43537	Down	0.03647	Down	0.1479	Down	0.37156	Down	0.37198	Down	0.99934	Up	0.95177	Up	0.2832	Down	0.25886	Down	0.04193	Up	0.02269	Up	0.74272	Up	0.15387	Up	0.05263	Up	0.0869	Down	0.54182	Up	0.0054	Down	0.00172	Down	0.18657	Up	0.01069	Up	0.24619	Up	0.13164	Up	0.85886	Down	0.09709
290037	0.0866144	0.24782	0.94511	Up	0.82	Down	0.76716	Down	0.09749	Down	0.13321	Down	0.85519	Up	0.35049	Down	0.10657	Down	0.45435	Down	0.46505	Down	0.2654	Down	0.68643	Down	0.11729	Up	0.2462	Down	0.23431	Down	0.01316	Down	0.01237	Down	0.97409	Down	0.86019	Down	0.04314	Down	0.05992	Down	0.05952	Down	0.08211	Down	0.8573
290053	0.429026	0.54123	0.54917	Down	0.78704	Down	0.73966	Up	0.62465	Down	0.52028	Down	0.87541	Down	0.77788	Down	0.6723	Down	0.88708	Down	0.50069	Down	0.27581	Down	0.66253	Down	0.21888	Up	0.47817	Up	0.09038	Down	0.58227	Down	0.00855	Down	0.02438	Down	0.18346	Up	0.31004	Up	0.079	Down	0.73118	Down	0.00599	Down	0.0115
290070	0.0630283	0.230411	0.17678	Down	0.4243	Down	0.55448	Up	0.08133	Down	0.23712	Down	0.5227	Up	0.30467	Down	0.36043	Down	0.90536	Up	0.41682	Down	0.82703	Down	0.54838	Up	0.01702	Up	0.63141	Down	0.22039	Down	0.00682	Down	0.00158	Down	0.43893	Down	0.04015	Up	0.8992	Down	0.49811	Down	0.03173	Down	0.01108	Down	0.5797
290086	0.393546	0.523667	0.7103	Up	0.80354	Up	0.90177	Down	0.06316	Up	0.2339	Up	0.44267	Down	0.88385	Up	0.54053	Down	0.45096	Down	0.84854	Up	0.97636	Down	0.82545	Down	0.15899	Down	0.08393	Up	0.18646	Up	0.0054	Up	0.01325	Up	0.63757	Down	0.87158	Up	0.12414	Up	0.24735	Up	0.16248	Up	0.31401	Up	0.66959
290110	0.735612	0.83366	0.42849	Down	0.21684	Down	0.63705	Down	0.95963	Down	0.95124	Up	0.91103	Up	0.15421	Up	0.33743	Up	0.6114	Down	0.36794	Up	0.28917	Up	0.86523	Up	0.81644	Up	0.76434	Down	0.09709	Down	0.59643	Down	0.06434	Down	0.16127	Down	0.3347	Up	0.06471	Up	0.96517	Down	0.32398	Up	0.31455	Down	0.05981
290114	0.331458	0.640787	0.7558	Down	0.72646	Down	0.9688	Down	0.04622	Down	0.17394	Down	0.45211	Up	0.00864	Down	0.26321	Down	0.07374	Up	0.02267	Up	0.36149	Up	0.1219	Down	0	Up	0	Up	0.5972	Down	0.02441	Up	0	Down	0	Down	3e-05	Up	0	Up	0.03423	Up	0.1223	Up	0.00177	Down	0.00011
290132	0.642232	0.726612	0.71287	Down	0.0827	Down	0.15533	Down	0.08345	Up	0.06035	Up	0.85612	Up	0.67625	Up	0.98667	Down	0.66422	Down	0.77479	Down	0.85182	Down	0.92061	Up	0.83649	Up	0.72727	Down	0.85952	Up	0.58054	Down	0.97649	Down	0.60051	Up	0.02919	Up	0.66229	Up	0.7955	Up	0.06537	Down	0.04722	Down	0.85803
290181	0.004626	0.0469959	0.17165	Down	0.97857	Down	0.17925	Up	0.00151	Down	0.00106	Down	0.84464	Down	0.38404	Down	0.09921	Down	0.39436	Down	0.36633	Down	0.3583	Down	0.98717	Down	0.15751	Up	0.5739	Down	0.34216	Up	0.05902	Down	0.61346	Down	0.14306	Up	0.28281	Down	0.9783	Down	0.15843	Up	0.2943	Up	0.02204	Up	0.1515
290243	0.559766	0.625011	0.15051	Up	0.69442	Up	0.27918	Down	0.47855	Up	0.68576	Down	0.27412	Down	0.90805	Up	0.81844	Down	0.7305	Down	0.77356	Down	0.51008	Up	0.34966	Up	0.96742	Up	0.68281	Down	0.20405	Down	0.65344	Down	0.19128	Down	0.37344	Down	0.46037	Down	0.09115	Down	0.00802	Down	0.30398	Down	0.03287	Down	0.20609
290292	0.10197	0.18656	0.38173	Up	0.49491	Up	0.84169	Down	0.21313	Up	0.60388	Up	0.44935	Down	0.98378	Down	0.02588	Up	0.02491	Up	0.98761	Up	0.36883	Up	0.37674	Up	0.12586	Down	0.62487	Down	0.12739	Up	0.27519	Up	0.00654	Up	0.05362	Up	0.23927	Down	0.17806	Down	0.47022	Up	0.85074	Down	0.0706	Up	0.05023
290296	0.285559	0.481061	0.06069	Down	0.31113	Down	0.33127	Up	0.10322	Down	0.3404	Down	0.45574	Up	0.38301	Up	0.35361	Down	0.086	Down	0.6864	Up	0.88714	Down	0.58667	Down	0.06883	Down	0.05455	Down	0.55026	Down	0.89755	Down	0.1916	Up	0.15557	Up	0.11639	Down	0.4144	Up	0.08622	Up	0.02605	Up	0.00392	Up	0.32625
290315	0.102119	0.248717	0.10825	Up	0.10308	Up	0.97735	Up	0.55787	Up	0.20095	Up	0.4675	Up	0.50298	Down	0.32992	Up	0.11373	Up	0.3754	Up	0.57719	Up	0.7342	Down	0.01828	Up	0.15678	Up	0.15481	Up	0.24629	Down	0.24917	Down	0.99387	Up	0.13628	Up	0.378	Down	0.49511	Up	0.02729	Down	0.38927	Down	0.13141
290333	0.0923669	0.323056	0.46427	Down	0.2131	Down	0.58643	Down	0.11771	Down	0.45093	Down	0.38266	Up	0.16755	Down	0.06667	Down	0.59397	Down	0.12711	Up	0.48364	Down	0.03592	Down	0.08887	Up	0.61823	Down	0.01744	Down	0.03586	Down	0.0006	Down	0.04452	Down	0.37477	Up	0.2442	Down	0.72519	Down	0.05297	Down	0.22415	Down	0.40411
290343	0.0102234	0.0738076	0.0123	Down	0.0526	Down	0.44344	Up	0.25442	Down	0.79062	Down	0.37295	Up	0.48275	Down	0.55068	Down	0.91398	Up	0.19278	Down	0.00396	Down	0.05034	Down	0.0856	Down	0.3894	Down	0.45787	Up	0.34637	Up	0.02157	Up	0.12278	Up	0.90087	Down	0.20966	Up	0.03806	Up	0.17192	Up	0.03019	Up	0.33496
290348	0.00352616	0.0203914	0.11194	Down	0.08541	Down	0.87635	Down	0.02761	Down	0.30036	Down	0.18004	Up	0.05315	Down	0.02736	Down	0.72055	Down	0.49607	Down	0.03333	Down	0.11467	Down	0.38589	Down	0.96453	Up	0.59512	Down	0.36316	Up	0.72952	Up	0.56527	Down	0.11675	Down	0.7079	Down	0.64848	Up	0.21582	Up	0.0519	Up	0.41128
290360	0.0859499	0.190543	0.00899	Down	0.76642	Up	0.00512	Up	0.83013	Down	0.427	Down	0.55778	Down	0.6279	Up	0.04798	Up	0.11402	Up	0.8177	Down	0.90846	Up	0.73017	Up	0.00693	Down	0.84362	Down	0.16771	Down	0.01007	Up	0.09974	Up	0.22925	Down	0.72525	Down	0.0052	Up	0.1846	Up	0.00268	Up	0.10254	Up	0.06868
290377	0.0908754	0.250197	0.79862	Down	0.69446	Down	0.88979	Down	0.63631	Down	0.4258	Up	0.21487	Up	0.70699	Up	0.21787	Up	0.37797	Up	0.36372	Up	0.01778	Up	0.09695	Up	0.29775	Up	0.14428	Up	0.53091	Down	0.64441	Up	0.10855	Down	0.04752	Down	0.40441	Up	0.04747	Up	0.58594	Up	0.20395	Up	0.76599	Down	0.12526
290427	0.426478	0.60401	0.09551	Up	0.03916	Up	0.62258	Up	0.93877	Down	0.80861	Up	0.74999	Up	0.81592	Up	0.60364	Up	0.77287	Up	0.43068	Down	0.69751	Down	0.6838	Up	0.8436	Down	0.03125	Down	0.35638	Down	0.04506	Down	0.46331	Down	0.16488	Up	0.05864	Down	0.00173	Down	0.00375	Down	0.0789	Down	0.16083	Down	0.6779
290441	0.23502	0.412769	0.29746	Up	0.57633	Down	0.12208	Down	0.1741	Up	0.15508	Up	0.94342	Up	0.68743	Down	0.15209	Up	0.07602	Up	0.44002	Up	0.41741	Up	0.96781	Up	0.04359	Up	0.02668	Up	0.44807	Down	0.79209	Up	0.01028	Down	0.00624	Down	0.02276	Up	0.32634	Up	0.30358	Down	0.13837	Down	0.00312	Down	0.05773
290451	0.213382	0.362059	0.73911	Up	0.37975	Up	0.57847	Up	0.52289	Up	0.73009	Up	0.76563	Down	0.57242	Down	0.18339	Up	0.0696	Up	0.46282	Up	0.33761	Up	0.81411	Up	0.10476	Down	0.25045	Down	0.2543	Up	0.59427	Up	0.0121	Up	0.03322	Up	0.17612	Down	0.05467	Down	0.1323	Up	0.50256	Down	0.01004	Up	0.0028
290458	0.00564551	0.117106	0.48253	Up	0.11729	Down	0.03278	Down	0.98851	Up	0.01194	Up	0.01227	Up	0.01567	Up	0.05627	Up	0.49722	Down	0.01375	Up	0.00146	Up	0.24501	Up	0.30361	Up	0.82127	Down	0.02297	Down	0.21614	Down	0.00314	Down	0.03508	Down	0.72162	Up	0.08801	Up	0.66257	Down	0.16144	Up	0.43251	Down	0.03988
290477	6.5904e-05	0.00912337	0.29887	Down	0.00481	Down	0.03582	Down	0.66211	Down	0.00059	Down	0.00129	Down	0.89558	Down	0.064	Down	0.0809	Down	0.09501	Down	0.00757	Down	0.18924	Down	0.09031	Up	0.46261	Up	0.4408	Up	0.30001	Down	0.31673	Down	0.96998	Up	0.02897	Up	0.11285	Up	0.94473	Up	0.45664	Down	0.03297	Down	0.12697
290541	0.019875	0.233481	0.00415	Down	0.0292	Down	0.3126	Up	0.07273	Down	0.12488	Down	0.75658	Up	0.65906	Up	0.14616	Down	0.0679	Down	0.77346	Up	0.48129	Down	0.32729	Down	0.33953	Up	2e-05	Down	1e-05	Down	1e-05	Down	0	Down	0.72304	Down	0.02513	Up	0.01682	Down	0.0064	Down	0.00018	Down	8e-05	Down	0.61199
290546	0.372102	0.545591	0.2728	Down	0.15349	Down	0.71466	Down	0.10887	Up	0.0709	Up	0.80712	Up	0.07196	Up	0.04597	Up	0.80492	Up	0.99153	Up	0.86594	Down	0.85762	Down	0.73633	Down	0.05997	Down	0.54106	Down	0.10885	Down	0.78089	Down	0.17333	Up	0.02609	Up	0.31628	Up	0.60506	Up	0.16178	Down	0.06798	Down	0.61612
290592	0.605894	0.696517	0.9341	Up	0.42056	Down	0.37647	Down	0.72482	Down	0.36197	Up	0.21534	Up	0.48507	Up	0.60553	Up	0.85245	Down	0.38173	Up	0.19879	Up	0.65926	Up	0.47804	Up	0.92846	Down	0.04293	Down	0.42602	Down	0.01115	Down	0.05062	Down	0.77864	Up	0.59621	Up	0.17545	Down	0.80168	Up	0.10971	Down	0.07057
290593	0.0160834	0.0541201	0.11218	Up	0.92337	Down	0.095	Down	0.06807	Up	0.2315	Up	0.47092	Down	0.20731	Up	0.00221	Up	0.02591	Up	0.71665	Up	0.19791	Up	0.34107	Up	0.0114	Up	0.2752	Up	0.83005	Up	0.09055	Down	0.01714	Down	0.37371	Down	0.00665	Up	0.46076	Up	0.28331	Down	0.02729	Down	0.00087	Down	0.08383
290603	0.471991	0.589107	0.0577	Down	0.11296	Down	0.70451	Up	0.60137	Down	0.60538	Up	0.30689	Up	0.49823	Up	0.76973	Up	0.69692	Down	0.78828	Down	0.41835	Up	0.28762	Up	0.0084	Up	5e-05	Up	0.23344	Down	0.01146	Up	0.00086	Down	1e-05	Down	0.00051	Up	0	Up	0.57982	Up	0.0012	Up	0.00137	Down	0
290685	0.77664	0.834226	0.69175	Up	0.98546	Down	0.6785	Down	0.09848	Down	0.0926	Down	0.97182	Down	0.69522	Up	0.36344	Up	0.59683	Up	0.10898	Up	0.83554	Up	0.1546	Down	0.33891	Down	0.62618	Down	0.61424	Up	0.62879	Up	0.15604	Up	0.32905	Up	0.00773	Down	0.62287	Down	0.0902	Up	0.01972	Up	0.00029	Up	0.03688
290703	0.610007	0.84136	0.51035	Down	0.10602	Down	0.30597	Down	0.82355	Up	0.25622	Down	0.18102	Down	0.52291	Up	0.19759	Up	0.49369	Up	0.81373	Down	0.84584	Down	0.96705	Up	0.02412	Down	0.02191	Down	0.0666	Down	0.95923	Down	0.58437	Up	0.55046	Up	0.12015	Down	0.21964	Down	0.14015	Down	0.71206	Up	0.92715	Up	0.78081
290731	0.000985898	0.0208902	0.81724	Down	0.00231	Down	0.00356	Down	0.57633	Up	0.47138	Down	0.2121	Down	0.26714	Down	0.00217	Down	0.01862	Down	0.73644	Up	0.56503	Down	0.36763	Down	0.96187	Up	0.05538	Up	0.50362	Down	0.06039	Up	0.47452	Down	0.01572	Down	0.40696	Up	0.25553	Up	0.91517	Down	0.74367	Up	0.35206	Down	0.21708
290739	0.109684	0.215571	0.9664	Up	0.21827	Up	0.23294	Up	0.56873	Up	0.21178	Up	0.47762	Up	0.40961	Up	0.20966	Up	0.64597	Up	0.45308	Up	0.50984	Up	0.92498	Down	0.64535	Down	0.15317	Down	0.00648	Down	0.31311	Down	0.01557	Down	0.10327	Down	0.94461	Up	0.48913	Down	0.02519	Down	0.44794	Down	0.02211	Down	0.09028
360021	0.216341	0.416123	0.37048	Down	0.3432	Down	0.95596	Down	0.30652	Down	0.69746	Down	0.51566	Up	0.57685	Down	0.84163	Down	0.71827	Up	0.93659	Down	0.02597	Up	0.02236	Up	0.00146	Up	0.00222	Up	0.35825	Down	0.82187	Down	0.00028	Down	0.00041	Down	0.00187	Up	0.00117	Up	0.91723	Down	0.79601	Up	0.00155	Down	0.00097
360114	0.336569	0.434111	0.74071	Down	0.67434	Down	0.92821	Down	0.21131	Down	0.2702	Down	0.87205	Up	0.83077	Down	0.2268	Down	0.31197	Down	0.83961	Up	0.82455	Down	0.6724	Down	0.47349	Up	0.62159	Down	0.07932	Down	0.23629	Down	0.02089	Down	0.18375	Down	0.81307	Down	0.70597	Down	0.19524	Down	0.88738	Down	0.28055	Down	0.3439
360132	0.745446	0.832181	0.04383	Up	0.03792	Up	0.93755	Up	0.38545	Up	0.69161	Down	0.21566	Down	0.9218	Up	0.64548	Up	0.71665	Up	0.08802	Down	0.04118	Down	0.67508	Down	0.34254	Down	0.81871	Up	0.0089	Up	0.24498	Up	0.00146	Up	0.01376	Up	0.03741	Down	0.07927	Down	0.34076	Down	0.68046	Up	0.20268	Up	0.37291
360181	0.0105799	0.0418536	0.3427	Down	0.59603	Up	0.15134	Up	0.20381	Up	0.01333	Up	0.14571	Up	0.79785	Up	0.04537	Up	0.07222	Up	0.35424	Down	0.60381	Up	0.16033	Up	0.00275	Down	0.24512	Down	0.80807	Down	0.02637	Up	0.00434	Up	0.34938	Up	0.1807	Down	0.9784	Up	0.82645	Down	0.17298	Up	0.25435	Up	0.8055
360209	0.487307	0.614906	0.73342	Up	0.93408	Up	0.79615	Down	0.57487	Down	0.05979	Down	0.159	Down	0.4308	Down	0.43026	Down	0.99924	Down	0.11582	Up	0.30511	Up	0.5444	Down	0.56762	Up	0.48302	Down	0.78409	Up	0.2142	Down	0.76373	Down	0.33516	Up	0.74158	Down	0.08347	Down	0.12975	Up	0.14704	Down	0.07309	Up	0.00427
360224	0.0480016	0.135878	0.31574	Up	0.29002	Up	0.95318	Up	0.1953	Up	0.49418	Up	0.51776	Down	0.07183	Up	0.01675	Up	0.43787	Up	0.5305	Down	0.37769	Up	0.14427	Up	0.06652	Down	0.26206	Down	0.04237	Down	0.41676	Up	0.80461	Down	0.29543	Down	0.11616	Down	0.80708	Down	0.00188	Down	0.17441	Up	0.04241	Down	0.00296
360280	0.00915595	0.042895	0.23208	Up	0.18601	Up	0.88777	Up	0.05065	Up	0.0123	Up	0.45533	Up	0.53616	Up	0.16762	Up	0.42172	Up	0.33971	Up	0.14399	Up	0.57993	Up	0.7091	Down	0.27565	Down	0.57515	Down	0.46184	Down	0.84934	Down	0.5818	Up	0.60523	Up	0.10315	Down	0.41703	Down	0.04058	Down	0.19536	Down	0.37397
360367	0.389944	0.469951	0.61852	Down	0.76443	Down	0.84133	Up	0.42364	Down	0.88798	Down	0.50669	Up	0.40964	Down	0.41288	Down	0.99525	Up	0.72761	Down	0.29717	Down	0.47745	Down	0.02315	Up	0.03255	Up	0.19552	Up	0.85578	Down	0.24192	Down	0.3165	Down	0.04133	Up	0.06038	Up	0.15307	Up	0.83588	Down	0.4624	Down	0.5941
360373	0.00145972	0.0134074	0.01475	Down	0.90172	Down	0.01864	Up	0.01271	Down	0.24469	Down	0.11449	Up	0.09035	Down	0.247	Down	0.54384	Up	0.06216	Down	0.00842	Down	0.29674	Down	0.31327	Down	0.50302	Down	0.79076	Up	0.7236	Up	0.21021	Up	0.35512	Up	0.27949	Down	0.75962	Up	0.30994	Up	0.17387	Up	0.04876	Up	0.46937
360376	0.677723	0.810956	0.58286	Up	0.4958	Up	0.89251	Up	0.91686	Up	0.29278	Down	0.25072	Down	0.48647	Up	0.25387	Up	0.63957	Up	0.47855	Down	0.07943	Down	0.25895	Down	0.38971	Up	0.14953	Up	0.09158	Up	0.52951	Up	0.36506	Up	0.77383	Up	0.67156	Up	0.11613	Up	0.60044	Up	0.232	Up	0.91939	Up	0.27035
360402	0.00568511	0.0333369	0.70911	Up	0.92991	Down	0.64548	Down	0.04756	Up	0.1666	Up	0.47698	Down	0.24712	Up	0.28475	Up	0.92437	Down	0.00332	Up	0.00187	Up	0.75607	Up	0.00254	Down	0.023	Down	0.81538	Down	0.25638	Up	0.00394	Up	0.03562	Up	0.07205	Down	0.10198	Down	0.01047	Up	0.84349	Up	0.00031	Up	0.00043
360427	0.0181284	0.110809	0.2008	Down	0.93684	Up	0.17695	Up	0.46557	Down	0.09526	Down	0.31125	Down	0.2079	Down	0.59414	Up	0.08482	Up	0.00629	Down	0.09523	Down	0.16123	Up	0.26335	Down	0.06957	Down	0.18021	Down	0.42882	Down	0.80723	Down	0.57957	Up	0.57685	Down	0.07237	Down	0.00554	Down	0.18792	Down	0.01605	Down	0.1858
360445	0.311901	0.427662	0.66604	Up	0.83449	Down	0.52421	Down	0.59387	Down	0.23207	Down	0.49072	Down	0.91721	Down	0.23124	Down	0.27059	Down	0.62711	Down	0.74682	Down	0.86924	Up	0.01732	Up	0.00448	Up	0.07461	Up	0.47997	Up	0.43583	Down	0.15067	Down	0.10239	Up	0.01239	Up	0.33177	Up	0.26445	Up	0.4637	Down	0.07791
360475	0.00442539	0.0240507	0.02312	Up	0.43057	Down	0.0051	Down	0.14358	Up	0.783	Up	0.22363	Down	0.42469	Up	0.62521	Up	0.7507	Down	0.00594	Up	0.00641	Up	0.96765	Down	0.4691	Up	0.83396	Down	0.04071	Down	0.35511	Down	0.01026	Down	0.05975	Down	0.77686	Down	0.06984	Down	0.14473	Down	0.11481	Down	0.22811	Down	0.67468
360500	0.00240241	0.016222	0.05375	Up	0.61003	Down	0.02071	Down	4e-05	Up	0.0197	Up	0.00376	Down	0.30794	Up	0.02684	Up	0.17087	Up	0.7264	Down	0.99883	Down	0.7275	Up	0.17528	Down	0.1539	Down	0.04513	Down	0.93641	Down	0.44186	Down	0.48896	Down	0.01952	Up	0.02341	Down	0.00049	Down	0.00019	Down	1e-05	Down	0.05389
360528	0.860539	0.925048	0.16826	Down	0.01028	Down	0.14168	Down	0.07166	Up	0.26549	Up	0.43507	Down	0.6111	Down	0.8508	Down	0.74716	Up	0.52802	Down	0.35182	Up	0.13151	Up	0.00091	Down	0.0789	Down	0.0772	Down	0.03059	Up	0.0313	Up	0.99018	Down	0.37149	Down	0.34832	Down	0.28612	Down	0.96281	Down	0.85406	Down	0.89072
360537	0.054688	0.367349	0.79713	Up	0.03271	Down	0.02017	Down	0.97566	Down	0.78833	Down	0.81181	Down	0.62085	Up	0.20271	Down	0.08828	Down	0.06823	Up	0.21488	Up	0.50087	Down	0.00049	Down	0.0002	Down	0.0002	Down	0.60351	Down	0.61064	Down	0.99172	Up	0.0003	Down	0.0003	Down	0.00426	Down	0.99571	Up	0.15643	Up	0.15782
360670	0.640645	0.784203	0.06755	Down	0.13521	Down	0.69077	Up	0.04831	Down	0.41874	Down	0.19864	Up	0.069	Up	0.70076	Up	0.1348	Down	0.21817	Up	0.90386	Up	0.26233	Down	0.01649	Down	0.00035	Down	0.01644	Down	0.05331	Down	0.99853	Down	0.05349	Up	0.01162	Down	0.37488	Down	0.61128	Up	0.06263	Up	0.00442	Up	0.17448
360673	0.0178475	0.204018	0.00423	Down	0.02318	Down	0.3766	Up	0.30384	Down	0.07348	Down	0.39255	Down	0.55805	Up	0.15291	Up	0.37392	Up	0.01889	Down	0.26647	Down	0.14794	Up	0.02745	Up	0.01292	Up	0.0116	Down	0.69095	Up	0.00014	Down	7e-05	Down	0.00033	Up	1e-05	Up	0.05106	Down	0.0592	Up	1e-05	Down	0
360678	0.859351	0.901851	0.78067	Up	0.06535	Up	0.10682	Up	0.2285	Down	0.40662	Down	0.68977	Up	0.78085	Up	0.59511	Up	0.79822	Up	0.73925	Down	0.08123	Down	0.14406	Down	0.37512	Down	0.04976	Down	0.10488	Up	0.23151	Down	0.02021	Up	0.00198	Up	0.02923	Down	0.04974	Down	0.28107	Up	0.77435	Up	0.00362	Up	0.00622
360689	0.0220691	0.0885953	0.01024	Up	0.15265	Up	0.15575	Down	0.29817	Up	0.03909	Down	0.00524	Down	0.47097	Up	0.58185	Up	0.86137	Down	0.30143	Up	0.39745	Up	0.843	Down	0.82534	Down	0.23873	Down	0.11582	Up	0.33046	Down	0.07885	Up	0.01249	Up	0.04991	Down	0.00409	Down	0.79418	Down	0.19962	Down	0.0799	Up	0.0067
360706	0.593496	0.706984	0.06368	Down	0.57604	Down	0.16782	Up	0.51574	Down	0.71051	Down	0.77708	Up	0.73075	Up	0.95161	Up	0.77655	Down	0.70424	Up	0.50389	Down	0.30229	Down	0.04464	Down	0.0162	Down	0.23371	Down	0.59051	Down	0.34268	Up	0.14931	Up	0.40196	Down	0.69634	Down	0.2618	Up	0.64742	Up	0.06327	Up	0.1407
360719	0.170366	0.254738	0.45538	Down	0.06287	Up	0.01542	Up	0.50413	Up	0.04456	Up	0.14608	Up	0.24253	Down	0.6462	Down	0.46283	Up	0.18998	Down	0.02546	Down	0.26829	Down	0.03882	Down	0.60212	Up	0.1396	Up	0.0145	Up	0.00211	Up	0.31587	Up	0.40712	Down	0.93942	Up	0.35396	Up	0.36738	Up	0.09324	Up	0.3927
360735	0.526245	0.694397	0.25379	Down	0.96106	Up	0.23564	Up	0.6244	Up	0.35912	Down	0.17103	Down	0.16957	Up	0.11995	Up	0.83517	Up	0.40341	Up	0.18882	Down	0.04326	Down	0.07183	Down	0.05578	Down	0.00562	Down	0.88836	Down	0.18947	Down	0.23596	Down	0.78952	Down	0.59733	Up	0.21789	Down	0.43063	Up	0.32449	Down	0.09016
360753	0.0379991	0.127164	0.43883	Down	0.26478	Up	0.07228	Up	0.57671	Down	0.2086	Up	0.08135	Up	0.89247	Up	0.0834	Up	0.10559	Up	0.55621	Down	0.65674	Down	0.88352	Up	0.93729	Down	0.0116	Down	0.95705	Up	0.01347	Down	0.89459	Up	0.01048	Up	0.88584	Up	0.06448	Down	0.80652	Up	0.04968	Down	0.91908	Up	0.04122
380014	0.259039	0.359102	0.04865	Up	0.41849	Down	0.01043	Down	0.35931	Up	0.23208	Up	0.76521	Up	0.23275	Down	0.94444	Down	0.25872	Up	0.18415	Up	0.04313	Up	0.41101	Up	0.08122	Up	0.26953	Up	0.75779	Down	0.47007	Down	0.04651	Down	0.16645	Down	0.52009	Up	0.04069	Down	0.29273	Down	0.01201	Down	0.10331	Down	0.25599
380019	0.26696	0.35841	0.60772	Up	0.16563	Up	0.36127	Up	0.96407	Down	0.75095	Down	0.78516	Down	0.43064	Up	0.45802	Up	0.96191	Down	0.0585	Up	0.78194	Up	0.09577	Down	0.01333	Down	0.90655	Down	0.00081	Up	0.01665	Up	1e-05	Up	0.00066	Up	0.00461	Down	0.86895	Up	6e-05	Up	0.00338	Up	0	Up	8e-05
380026	0.347101	0.472504	0.57877	Up	0.97463	Down	0.55766	Down	0.43419	Up	0.36291	Up	0.89356	Up	0.40936	Down	0.03715	Down	0.16238	Down	0.37766	Down	0.19321	Down	0.65206	Down	0.85674	Down	0.74098	Up	0.06797	Down	0.61066	Up	0.09358	Down	0.03711	Down	0.9578	Up	0.29829	Down	0.00444	Down	0.27603	Down	0.00402	Down	0.0332
380050	0.0398969	0.101463	0.52408	Up	0.62462	Up	0.88016	Down	0.03659	Up	0.08277	Up	0.65427	Down	0.26242	Up	0.33684	Up	0.86361	Down	0.31182	Up	0.17017	Up	0.69374	Up	0.01415	Down	0.0505	Down	0.65588	Down	0.50073	Up	0.03288	Up	0.11178	Up	0.26399	Down	0.12413	Down	0.95527	Down	0.63873	Down	0.28684	Up	0.13642
380068	0.652929	0.71939	0.97421	Up	0.79072	Down	0.76606	Down	0.48677	Down	0.74033	Down	0.71178	Up	0.90014	Up	0.76155	Down	0.66874	Down	0.29079	Down	0.51455	Down	0.67238	Up	0.42858	Up	0.73751	Down	0.22882	Down	0.26769	Down	0.05884	Down	0.37316	Down	0.94631	Up	0.80843	Down	0.03314	Down	0.75696	Down	0.02923	Down	0.05187
380070	0.277013	0.485264	0.64101	Down	0.11669	Up	0.05089	Up	0.3924	Up	0.30093	Up	0.84957	Up	0.35457	Up	0.20451	Up	0.71146	Up	0.58147	Down	0.4043	Down	0.77089	Down	0.16014	Down	0.33885	Down	0.14004	Down	0.62531	Up	0.93531	Down	0.56999	Down	0.89735	Down	0.66412	Up	0.12109	Down	0.57464	Up	0.15032	Down	0.05617
380079	0.00303137	0.028109	0.07766	Down	0.15164	Up	0.00471	Up	0.14742	Down	0.68489	Up	0.07306	Up	0.44486	Up	0.00237	Up	0.01016	Up	0.72795	Down	0.90946	Down	0.81442	Up	0.03747	Down	0.15219	Down	0.32117	Up	0.43383	Up	0.00553	Up	0.02483	Up	0.07389	Down	0.2569	Up	0.02288	Up	0.0084	Up	0.00065	Up	0.18172
380102	0.00457513	0.0662733	0.00574	Down	0.01706	Down	0.56814	Up	0.5264	Up	0.45449	Up	0.90608	Up	0.29901	Down	0.00773	Down	0.05674	Down	0.26406	Down	0.00893	Down	0.07571	Down	0.12187	Down	0.00011	Down	0.00543	Down	0.00179	Down	0.1113	Down	0.04225	Up	0.03728	Up	0.00539	Down	0.25273	Down	9e-05	Down	0.00405	Down	0.04933
380132	0.00119648	0.010895	0.0278	Down	0.46832	Down	0.10505	Up	0.04023	Down	0.05767	Down	0.84426	Up	0.01619	Down	0.04248	Down	0.60858	Up	0.26375	Down	0.00559	Down	0.04854	Down	0.53985	Down	0.77087	Down	0.71042	Down	0.74478	Up	0.8062	Up	0.93575	Down	0.67596	Down	0.5655	Down	0.36112	Up	0.87355	Down	0.1934	Up	0.1494
380152	0.0822244	0.369394	0.04588	Up	0.42023	Down	0.00987	Down	0.38282	Down	0.49501	Down	0.8432	Up	0.74233	Up	0.00296	Up	0.00549	Up	0.00933	Up	0.16102	Up	0.13603	Down	0.00089	Up	0.02893	Up	0.01259	Up	0.08082	Down	0.17091	Down	0.66079	Up	0.23361	Up	0.56599	Up	0.00255	Up	0.51919	Down	0.02588	Up	0.00756
380189	0.373876	0.55589	0.06266	Down	0.93101	Down	0.07318	Up	0.01092	Up	0.10252	Up	0.23888	Down	0.21908	Up	0.65744	Up	0.4162	Down	0.94859	Down	0.53324	Up	0.49284	Up	0.51357	Down	0.61657	Up	0.53869	Down	0.25811	Up	0.96849	Up	0.27378	Down	0.00089	Up	0.00226	Up	0.20093	Up	0.61052	Down	0.01042	Down	0.02743
380224	0.0170111	0.0933179	0.34103	Down	0.24172	Down	0.81435	Down	0.99323	Up	0.55894	Down	0.55337	Down	0.70676	Down	0.06515	Down	0.12599	Down	0.01005	Down	0.01443	Down	0.8489	Up	0.54377	Up	0.04412	Up	0.0418	Up	0.13041	Up	0.12413	Up	0.97668	Up	0.13013	Up	0.0145	Up	0.831	Up	0.24237	Up	0.18484	Down	0.02171
380242	0.000170681	0.00584474	0.01355	Down	0.01419	Down	0.98038	Up	0.00683	Down	0.00041	Down	0.14067	Down	0.03294	Down	0.04069	Down	0.90926	Up	0.13884	Down	0.19497	Down	0.83503	Up	0.02242	Up	0.08551	Up	0.38801	Up	0.4704	Down	0.11046	Down	0.34736	Down	0.04398	Up	0.03636	Up	0.04802	Up	0.91809	Up	0.96181	Down	0.88023
380348	0.175695	0.435113	0.01711	Down	0.44573	Down	0.07149	Up	0.0606	Down	0.3937	Down	0.25855	Up	0.57298	Up	0.95321	Down	0.53458	Down	0.65003	Up	0.21385	Down	0.10074	Down	0.75969	Down	0.24885	Down	0.00079	Down	0.38634	Down	0.00138	Down	0.0071	Down	0.70938	Up	0.05427	Up	0.24586	Down	0.1054	Up	0.13518	Down	0.00575
380370	0.0554541	0.144062	0.25975	Up	0.07907	Down	0.00916	Down	0.11858	Down	0.02389	Down	0.38399	Down	0.27205	Down	0.08709	Down	0.49012	Down	0.03361	Up	0.06131	Up	0.74391	Down	1e-05	Up	0.08017	Up	0.15143	Down	0.00016	Down	0	Down	0.00487	Down	0.00079	Up	0.67975	Down	0.75705	Down	0.00038	Down	0.00046	Down	0.91692
380379	0.313635	0.513753	0.25838	Down	0.3786	Up	0.05747	Up	0.62437	Down	0.89034	Down	0.72384	Up	0.46373	Up	0.14879	Up	0.44705	Up	0.12861	Down	0.07594	Down	0.76175	Down	0.70789	Down	0.00582	Down	0.14459	Down	0.01186	Down	0.26207	Down	0.09938	Up	0.76915	Up	0.18592	Down	0.06791	Down	0.11424	Down	0.03973	Down	0.55771
380386	0.222398	0.585072	0.06487	Down	0.03466	Down	0.73287	Down	0.2254	Down	0.02878	Up	0.00271	Up	0.85052	Down	0.35194	Down	0.45284	Down	0.92618	Up	0.69423	Up	0.76327	Up	0.01944	Down	0.04142	Down	0.53514	Down	0.68701	Up	0.06202	Up	0.12591	Up	0.07597	Down	0.66514	Down	0.16246	Up	0.15988	Up	0.00498	Up	0.0773
380435	0.238907	0.732998	0.09419	Down	0.9881	Up	0.09177	Up	0.62128	Up	0.41295	Up	0.73896	Up	0.00158	Down	0.16672	Down	0.02379	Up	1e-05	Up	0.00124	Up	0.00752	Down	0.22574	Down	0.84194	Down	7e-05	Down	0.30426	Up	0.00061	Down	0.0001	Down	0.31552	Up	0.03085	Down	0.00589	Up	0.00444	Down	0.04073	Up	9e-05
380468	0.393748	0.625026	0.42233	Down	0.50289	Down	0.89094	Up	0.40375	Down	0.14795	Up	0.0328	Up	0.76137	Down	0.25852	Down	0.39852	Down	0.86739	Down	0.42776	Up	0.34106	Up	0.65086	Up	0.21199	Down	0.24481	Down	0.09997	Down	0.11738	Down	0.92559	Up	0.67523	Up	0.44022	Down	0.58393	Down	0.2431	Down	0.34068	Down	0.81781
380484	0.106667	0.197023	0.90475	Up	0.07211	Up	0.08912	Up	0.62106	Down	0.64405	Up	0.34579	Up	0.46796	Down	0.08429	Up	0.02191	Up	0.22177	Down	0.05812	Down	0.43612	Down	0.30089	Down	0.28831	Down	0.46716	Up	0.97661	Down	0.09186	Up	0.08726	Up	0.11283	Down	0.07075	Down	0.52169	Down	0.79018	Down	0.31409	Up	0.21056
380494	0.0153195	0.151667	0.57729	Down	0.28443	Up	0.11616	Up	0.11433	Down	0.01292	Up	0.00059	Up	0.03612	Up	0.80759	Up	0.05653	Down	0.73781	Up	0.07685	Up	0.13719	Up	0.51313	Down	0.03776	Down	0.51338	Down	0.12269	Down	0.99968	Up	0.12261	Up	0.09639	Down	0.5613	Up	0.81287	Up	0.03343	Up	0.06333	Up	0.7284
380561	0.667085	0.777524	0.19468	Down	0.36068	Up	0.03849	Up	0.70573	Down	0.16846	Down	0.30185	Down	0.01877	Up	0.08289	Up	0.42629	Down	0.89894	Up	0.66586	Up	0.75967	Up	0.07423	Down	0.01489	Down	0.20529	Down	0.39362	Down	0.54936	Up	0.15922	Up	0.35192	Down	0.2356	Up	0.87244	Up	0.04668	Up	0.27955	Up	0.29939
380594	0.102588	0.26385	0.06977	Down	0.99158	Up	0.06846	Up	0.61015	Down	0.25853	Up	0.11304	Up	0.69354	Up	0.84036	Down	0.55353	Down	0.04866	Down	0.16087	Down	0.49757	Up	0.38925	Down	0.02119	Down	0.47917	Down	0.1045	Down	0.87328	Up	0.07905	Up	0.57657	Up	0.80296	Down	0.36892	Down	0.42324	Down	0.15753	Down	0.51034
380682	0.0613586	0.245552	0.43004	Up	0.00378	Down	0.00087	Down	0.46628	Up	0.74826	Up	0.67903	Down	0.53865	Down	0.4827	Down	0.92863	Down	0.03521	Up	0.06746	Up	0.723	Down	0.00335	Up	0.13246	Up	0.44714	Down	0.06491	Down	0.00082	Down	0.03351	Down	0.00377	Up	0.87202	Up	0.45601	Up	0.0051	Down	0.0157	Down	0.55598
380703	0.881605	0.913406	0.62483	Up	0.83508	Down	0.48849	Down	0.52182	Down	0.52947	Down	0.99041	Up	0.41908	Up	0.0742	Up	0.28512	Up	0.85217	Up	0.83237	Down	0.69137	Down	0.05369	Down	0.05049	Down	0.64257	Down	0.97312	Down	0.12222	Up	0.11541	Up	0.00633	Down	0.09086	Down	0.44623	Down	0.16938	Up	0.02725	Up	0.314
380743	0.0946045	0.260758	0.21159	Up	0.3183	Up	0.78544	Down	0.08877	Up	0.66317	Up	0.18522	Down	0.45244	Down	0.03816	Down	0.14658	Down	0.84333	Down	0.10262	Down	0.14355	Down	0.35283	Down	0.06801	Up	0.0313	Up	0.01166	Up	0.00523	Up	0.67328	Up	0.67189	Down	0.92917	Down	0.3777	Up	0.73726	Up	0.20188	Up	0.33391
430017	0.459054	0.661199	0.46472	Up	0.81128	Down	0.3374	Down	0.26039	Down	0.11798	Down	0.62418	Down	0.58472	Down	0.17375	Down	0.39379	Down	0.54467	Down	0.42559	Up	0.17318	Up	0.02103	Up	0.01864	Up	0.19759	Up	0.94894	Up	0.22145	Down	0.20034	Down	0.48686	Up	0.18613	Up	0.98865	Down	0.50635	Up	0.47827	Down	0.18194
430026	0.0895276	0.209236	0.80646	Up	0.77615	Down	0.59821	Down	0.99027	Up	0.09358	Down	0.09161	Down	0.41231	Down	0.10864	Down	0.39411	Down	0.64253	Up	0.6744	Down	0.3824	Down	0.00988	Up	0.00074	Up	0.24941	Up	0.17939	Up	0.08903	Down	0.00663	Down	0.01538	Up	0.0054	Up	0.17652	Up	0.58308	Up	0.19077	Down	0.07483
430044	0.0156203	0.0832631	0.02102	Down	0.104	Down	0.38842	Up	0.19139	Down	0.57624	Down	0.43369	Up	0.48432	Down	0.26717	Down	0.66635	Down	0.2559	Down	0.02552	Down	0.20013	Down	0.30818	Down	0.04922	Down	0.08953	Down	0.28326	Down	0.44888	Down	0.73938	Up	0.84078	Up	0.8029	Down	0.70618	Down	0.65341	Down	0.56523	Down	0.89801
430050	0.449424	0.529496	0.0393	Up	0.45548	Up	0.14922	Down	0.59352	Down	0.88645	Down	0.69442	Up	0.9832	Down	0.53627	Down	0.5499	Down	0.40249	Up	0.26575	Up	0.76971	Up	0.07852	Up	0.80136	Down	0.2616	Up	0.04987	Down	0.47063	Down	0.17674	Up	0.36689	Down	0.02361	Down	0.79439	Down	0.12414	Down	0.51479	Up	0.03844
430086	0.0253401	0.176536	0.09666	Down	0.11034	Up	0.00417	Up	0.14081	Down	0.018	Down	0.26815	Down	0.12695	Down	0.23092	Down	0.7121	Up	0.28898	Down	0.0409	Down	0.26048	Down	0.67527	Down	0.83217	Up	0.00288	Down	0.53047	Up	0.00635	Down	0.00195	Down	0.84181	Down	0.71135	Up	0.01036	Down	0.57076	Up	0.01514	Down	0.00513
430132	0.674484	0.740152	0.63816	Down	0.94485	Up	0.59035	Up	0.55576	Down	0.25872	Down	0.57295	Down	0.53062	Up	0.47984	Up	0.9348	Up	0.74718	Down	0.18311	Down	0.30011	Down	0.11225	Down	0.05341	Down	0.38451	Up	0.67616	Down	0.02253	Up	0.01019	Up	0.09102	Down	0.3307	Down	0.31214	Up	0.42618	Up	0.01351	Up	0.0608
430161	0.00225313	0.0144514	0.00012	Up	0.2356	Up	0.00099	Down	0.0805	Up	0.18624	Up	0.62156	Down	0.39701	Up	0.11651	Up	0.43191	Up	0.51196	Up	0.12388	Up	0.34696	Up	0.70909	Down	0.17908	Down	0.41697	Down	0.31665	Down	0.65472	Down	0.56852	Up	0.00162	Down	5e-05	Down	9e-05	Down	0.06012	Down	0.11653	Down	0.70781
430168	0.000976445	0.0358943	0.45298	Up	0.00899	Down	0.00216	Down	0.00346	Up	0.02049	Up	0.35569	Down	0.15215	Up	0.25576	Down	0.01852	Down	0.01094	Up	0.09345	Up	0.25936	Down	0.00136	Down	0.79327	Down	0.72437	Up	0.0022	Up	0.00072	Up	0.54116	Up	0.22104	Down	0.63603	Up	0.0236	Up	0.10099	Up	0.00218	Up	0.05696
430209	0.416383	0.653811	0.58784	Down	0.24779	Up	0.1018	Up	0.05639	Up	0.51234	Down	0.01645	Down	0.93594	Up	0.65795	Down	0.60172	Down	0.78008	Up	0.42582	Down	0.28878	Down	0.3599	Up	0.27335	Up	0.68214	Down	0.84789	Up	0.19528	Down	0.14294	Down	0.00351	Up	0.09921	Up	0.67992	Up	0.09167	Down	0.00767	Down	0.19756
430239	0.500236	0.600901	0.78138	Down	0.2346	Down	0.35231	Down	0.83802	Up	0.97453	Up	0.86299	Down	0.96756	Up	0.13269	Down	0.12389	Down	0.36415	Up	0.20457	Up	0.6974	Up	0.35122	Up	0.85022	Up	0.21545	Down	0.45221	Down	0.04185	Down	0.15927	Down	0.16925	Up	0.61366	Up	0.93702	Down	0.36361	Down	0.14869	Down	0.56031
430270	0.66516	0.742226	0.24106	Down	0.89026	Up	0.19448	Up	0.89492	Up	0.43498	Down	0.36447	Down	0.91381	Up	0.3803	Up	0.43908	Up	0.90313	Down	0.64945	Up	0.56583	Up	0.07111	Down	0.00122	Down	0.02018	Down	0.04596	Down	0.49965	Down	0.15203	Up	0.55213	Down	0.01431	Down	0.14309	Down	0.04399	Down	0.35828	Down	0.21974
430307	0.068946	0.321382	0.11242	Down	0.06492	Up	0.0028	Up	0.37459	Down	0.00257	Down	0.01409	Down	0.61951	Down	0.00979	Up	0.00381	Up	0.3874	Down	5e-05	Down	0.0002	Down	0.70104	Down	0.5704	Down	0.55722	Up	0.85233	Down	0.33843	Up	0.2581	Up	0.69798	Up	0.54697	Up	0.18112	Up	0.82781	Up	0.3268	Up	0.43926
430315	0.817806	0.888637	0.65998	Up	0.19727	Down	0.0944	Down	0.95493	Up	0.245	Down	0.22468	Down	0.4094	Down	0.74488	Up	0.25789	Up	0.65634	Down	0.34146	Up	0.17356	Up	0.00216	Up	0.01466	Up	0.05469	Down	0.3189	Down	6e-05	Down	0.00032	Down	0.00442	Up	0.14888	Up	0.01035	Down	0.07462	Down	3e-05	Down	0.00063
430333	0.386415	0.513884	0.56489	Down	0.14987	Down	0.36253	Down	0.43642	Up	0.68521	Up	0.70355	Down	0.11002	Up	0.86515	Down	0.08183	Down	0.99102	Up	0.66256	Up	0.67065	Up	0.14038	Down	0.00775	Down	0.03848	Down	0.13274	Down	0.47037	Down	0.40269	Up	0.85885	Down	0.39931	Down	0.11096	Down	0.50197	Down	0.14974	Down	0.41368
430368	0.0115469	0.106685	0.39049	Down	0.80886	Up	0.27725	Up	0.59664	Down	0.03938	Up	0.01449	Up	0.22763	Up	0.00875	Up	0.08836	Up	0.89176	Up	0.55603	Up	0.64911	Up	0.00035	Down	1e-05	Down	0.03778	Down	0.04445	Down	0.02334	Up	0.0004	Up	0.00063	Down	0.0003	Down	0.21657	Down	0.67539	Down	0.00658	Up	0.00299
430386	0.128975	0.268384	0.2296	Down	0.39429	Down	0.70894	Up	0.09513	Down	0.0933	Down	0.99114	Down	0.4585	Up	0.6819	Down	0.25858	Down	0.87135	Up	0.22067	Down	0.17065	Down	0.06742	Up	0.13024	Up	0.86522	Down	0.70631	Down	0.04956	Down	0.09739	Down	0.16874	Up	0.00329	Up	0.23237	Up	0.04886	Up	0.8397	Down	0.03362
430390	0.459981	0.589099	0.35212	Up	0.7933	Up	0.49719	Down	0.47373	Up	0.3386	Up	0.80153	Up	0.84788	Down	0.38161	Down	0.48992	Down	0.30978	Up	0.42811	Up	0.8141	Down	0.20961	Up	0.05616	Up	0.15351	Up	0.44602	Up	0.84643	Up	0.56611	Down	0.29403	Up	0.36105	Up	0.13204	Up	0.88501	Down	0.61335	Up	0.5177
430403	0.00920086	0.108581	0.61153	Up	0.03864	Down	0.01481	Down	0.30142	Up	0.97021	Down	0.28544	Down	0.07334	Up	0.83596	Down	0.05045	Down	0.11002	Up	0.58434	Up	0.2672	Down	0.99778	Down	0.85497	Down	0.81017	Down	0.85715	Down	0.81232	Down	0.95408	Down	0.58871	Up	0.23372	Up	0.3566	Up	0.49822	Up	0.6939	Up	0.77285
430408	0.0398686	0.137856	0.49353	Down	0.45994	Down	0.95531	Down	0.59694	Down	0.01768	Down	0.04775	Down	0.94355	Up	0.1078	Down	0.09536	Down	0.56581	Down	0.65613	Down	0.89568	Up	0.02599	Up	0.1271	Up	0.50406	Up	0.38603	Down	0.08907	Down	0.36063	Down	0.01924	Up	0.03245	Up	0.43676	Up	0.78118	Down	0.0821	Down	0.13266
430411	0.699633	0.784203	0.5553	Up	0.76457	Up	0.76901	Down	0.90934	Down	0.50434	Down	0.57787	Down	0.76573	Up	0.47773	Down	0.31989	Down	0.75541	Up	0.59804	Up	0.82743	Up	0.00012	Up	0.00066	Up	0.66738	Up	0.31873	Down	0.00024	Down	0.00144	Down	0.00038	Up	0.00112	Up	0.88133	Up	0.5474	Down	0.0005	Down	0.00147
430431	0.593085	0.763662	0.53233	Down	0.04658	Down	0.14116	Down	0.79551	Up	0.361	Up	0.50654	Up	0.8466	Up	0.4805	Down	0.37278	Down	0.6628	Up	0.74323	Up	0.91282	Down	0.00546	Down	0.00018	Down	0.01236	Down	0.07358	Down	0.6675	Up	0.03347	Up	0.02933	Down	0.00073	Down	0.08898	Down	0.06539	Down	0.54531	Up	0.02117
430437	0.350015	0.565049	0.18309	Up	0.42358	Up	0.56974	Down	0.66741	Up	0.80919	Up	0.84971	Down	0.62183	Up	0.21097	Down	0.09253	Down	0.46095	Down	0.25944	Down	0.68047	Down	0.08622	Up	0.05544	Up	0.58484	Up	0.80533	Up	0.21552	Down	0.14484	Down	0.38759	Up	0.24798	Up	0.13268	Down	0.75612	Up	0.02742	Down	0.01525
430465	0.020755	0.0829363	0.32708	Up	0.92523	Up	0.37276	Down	0.08391	Up	0.7889	Down	0.05185	Down	0.72846	Up	0.11702	Down	0.0635	Down	0.52072	Down	0.05891	Down	0.1796	Down	0.45884	Up	0.00716	Up	0.02871	Up	0.02956	Up	0.11121	Up	0.46803	Down	0.1294	Up	0.02464	Up	0.43845	Up	0.36599	Up	0.42442	Down	0.10272
430519	0.785224	0.869314	0.6597	Up	0.09141	Up	0.19171	Up	0.18074	Up	0.57697	Up	0.41318	Down	0.47138	Down	0.55851	Down	0.88953	Up	0.52874	Down	0.01896	Down	0.06165	Down	0.10329	Down	0.06107	Up	0.091	Up	0.0024	Up	0.00364	Up	0.82284	Down	0.44287	Down	0.40069	Up	0.47505	Up	0.12182	Up	0.15171	Up	0.89571
430546	0.645657	0.714866	0.22817	Down	0.1524	Down	0.80065	Down	0.65442	Up	0.47772	Up	0.78887	Up	0.1905	Up	0.67557	Up	0.35667	Down	0.25416	Up	0.52677	Up	0.5952	Down	0.87746	Down	0.171	Down	0.00036	Down	0.21846	Down	0.00047	Down	0.0048	Down	0.14205	Up	0.2528	Up	0.03124	Down	0.71772	Down	0.00173	Down	0.00339
430577	0.194703	0.324794	0.14548	Up	0.132	Up	0.95356	Up	0.90711	Up	0.53796	Up	0.616	Up	0.67226	Up	0.25583	Up	0.46214	Up	0.3851	Up	0.85996	Up	0.48462	Down	0.11967	Down	0.8929	Up	0.20567	Up	0.09489	Up	0.01079	Up	0.25308	Up	0.00897	Down	0.34375	Down	0.50776	Up	0.0548	Up	0.00255	Up	0.1211
430630	0.0307618	0.0875104	0.01761	Up	0.23808	Up	0.15737	Down	0.17665	Up	0.51014	Down	0.05609	Down	0.40467	Up	0.24832	Up	0.73264	Up	0.32864	Up	0.6822	Up	0.56051	Down	0.01442	Up	0.01346	Up	0.05212	Up	0.97109	Up	0.49605	Down	0.47409	Down	0.14868	Up	0.33311	Up	0.67905	Up	0.60248	Down	0.28488	Down	0.56972
430639	0.644586	0.765957	0.80811	Up	0.21671	Up	0.31192	Up	0.39273	Down	0.26148	Down	0.77541	Down	0.41668	Up	0.67541	Up	0.68757	Down	0.05832	Down	0.23066	Down	0.42292	Up	0.29398	Down	0.90843	Down	0.52006	Up	0.34644	Up	0.10383	Up	0.45041	Up	0.04542	Down	0.64301	Up	0.11917	Down	0.01903	Up	0.58958	Up	0.05232
430672	0.0938234	0.270807	0.46988	Up	0.7959	Up	0.63863	Down	0.16729	Up	0.52551	Up	0.43036	Down	0.52826	Down	0.14722	Down	0.38582	Down	0.01489	Up	0.0007	Up	0.11888	Up	0.00485	Up	1e-05	Up	0.08716	Down	0.00271	Up	0.00019	Down	0	Down	0.0013	Up	8e-05	Up	0.82104	Up	0.12653	Up	0.00197	Down	0.00012
430717	0.0343737	0.131204	0.64666	Down	0.02148	Down	0.0506	Down	0.29097	Down	0.94848	Down	0.31943	Up	0.07191	Down	0.00073	Down	0.02689	Down	0.15423	Up	0.2233	Up	0.81702	Down	0.88155	Up	0.72907	Up	0.64051	Down	0.84303	Up	0.5397	Down	0.42077	Down	0.63829	Down	0.27303	Down	0.15645	Up	0.5177	Down	0.06936	Up	0.02077
430731	0.868684	0.911438	0.32034	Up	0.0129	Up	0.08446	Up	0.72109	Up	0.43287	Down	0.262	Down	0.46098	Up	0.80134	Up	0.62312	Down	0.16703	Down	0.0186	Down	0.2354	Down	0.3357	Up	0.99435	Down	0.68828	Up	0.33236	Down	0.56493	Down	0.68313	Up	0.74578	Up	0.78258	Down	0.0579	Down	0.55067	Down	0.03183	Down	0.09469
430767	0.0799733	0.244969	0.05988	Up	0.73528	Down	0.0321	Down	0.84751	Up	0.52997	Down	0.41558	Down	0.11297	Up	0.93263	Down	0.09764	Down	0.54664	Up	0.12176	Up	0.31672	Up	0.01714	Up	0.06542	Down	0.24118	Up	0.00044	Down	0.15158	Down	0.00682	Up	0.39435	Up	0.03382	Down	0.82637	Down	0.0066	Down	0.28972	Down	0.05072
450072	0.846315	0.895982	0.39697	Down	0.42284	Down	0.96205	Up	0.22401	Down	0.0903	Down	0.58582	Down	0.96342	Up	0.8151	Up	0.85079	Up	0.33923	Up	0.05251	Up	0.27015	Up	0.2056	Up	0.59225	Down	0.01798	Down	0.08336	Down	0.00153	Down	0.04915	Down	0.36843	Up	0.7142	Up	0.40405	Down	0.58606	Down	0.09712	Down	0.23871
450075	0.470256	0.706984	0.98565	Down	0.10512	Up	0.1019	Up	0.61235	Down	0.96352	Down	0.64432	Up	0.03568	Up	0.4953	Up	0.12231	Down	0.60388	Up	0.67827	Down	0.35699	Down	0.0544	Down	0.18712	Up	0.00259	Up	0.00414	Up	7e-05	Up	0.0343	Up	0.02183	Down	0.00261	Up	0.00097	Up	3e-05	Up	1e-05	Up	0.58946
450097	0.00531205	0.0421309	0.00285	Up	0.07556	Up	0.09887	Down	0.24886	Up	0.21308	Up	0.91961	Up	0.07542	Up	0.10495	Up	0.8506	Down	0.35701	Up	0.38468	Up	0.95653	Down	0.16787	Up	0.62869	Down	0.39527	Up	0.07311	Down	0.56863	Down	0.19338	Up	0.31248	Down	0.04137	Down	0.0825	Down	0.24235	Down	0.41723	Down	0.70368
450114	0.0192471	0.0893312	0.12165	Down	0.5322	Up	0.03956	Up	0.22578	Down	0.85136	Down	0.29903	Up	0.50243	Down	0.63449	Up	0.26115	Up	0.12982	Down	0.99528	Up	0.12853	Up	0.6737	Up	0.3249	Down	0.12261	Down	0.17049	Down	0.05832	Down	0.53771	Down	0.42803	Up	0.95915	Down	0.13084	Down	0.4	Down	0.03105	Down	0.14255
450152	0.608476	0.781329	0.19334	Down	0.14216	Down	0.85023	Down	0.91607	Up	0.15132	Up	0.17967	Up	0.79096	Up	0.48695	Up	0.66339	Up	0.66799	Down	0.88207	Down	0.77816	Up	0.03983	Down	0.0024	Down	0.0247	Down	0.1535	Down	0.79813	Down	0.23086	Up	0.42854	Down	0.04992	Down	0.12944	Down	0.19875	Down	0.43436	Down	0.59143
450161	0.249801	0.398552	0.16305	Up	0.22036	Up	0.85011	Down	0.28964	Down	0.00708	Down	0.05433	Down	0.59457	Up	0.48197	Up	0.86101	Up	0.34151	Up	0.70194	Down	0.19203	Down	0.17802	Up	0.16482	Up	0.25948	Up	0.96205	Up	0.80897	Down	0.77249	Down	0.26737	Down	0.59906	Up	0.50455	Up	0.11427	Up	0.0889	Up	0.88483
450168	0.404309	0.534416	0.19328	Down	0.22005	Up	0.02033	Up	0.22517	Down	0.18152	Down	0.89125	Down	0.72102	Up	0.59186	Down	0.37749	Down	0.62715	Down	0.58959	Down	0.95645	Down	0.0722	Up	0.02162	Down	0.17242	Down	0.0006	Down	0.00506	Down	0.25788	Up	0.06061	Up	0.38842	Down	0.57838	Down	0.01179	Down	0.02149	Down	0.75173
450176	0.000935662	0.0316832	0.6716	Down	0.08295	Up	0.03835	Up	0.18179	Down	0.06526	Up	0.00484	Up	0.00036	Down	0.1613	Down	0.00512	Up	0.23701	Down	0.40741	Down	0.70615	Up	0.73134	Up	0.00878	Up	0.44717	Up	0.01687	Up	0.67168	Up	0.03748	Down	0.53959	Down	0.20197	Down	0.98106	Down	0.48624	Down	0.55503	Up	0.20964
450187	0.00973942	0.0867932	0.91643	Down	0.89101	Up	0.80899	Up	0.15618	Down	0.00736	Down	0.11365	Down	0.0495	Down	0.02517	Down	0.71646	Down	0.04715	Down	0.24815	Down	0.33812	Up	0.06983	Up	0.02946	Up	0.07244	Up	0.63962	Up	0.98358	Down	0.62518	Down	0.56968	Up	0.70088	Up	0.89478	Down	0.85164	Down	0.48553	Down	0.60676
450189	0.413132	0.485096	0.65541	Up	0.77643	Down	0.46883	Down	0.3516	Up	0.91891	Down	0.30432	Down	0.7694	Up	0.46991	Down	0.31614	Down	0.70472	Up	0.5207	Up	0.7891	Up	0.11932	Up	0.06341	Up	0.90662	Up	0.71939	Up	0.14532	Down	0.07821	Down	0.04911	Up	0.08352	Up	0.96069	Up	0.76826	Down	0.05373	Down	0.09107
450195	0.988874	0.992062	0.10991	Down	0.52071	Up	0.03426	Up	0.96043	Down	0.37327	Down	0.39918	Down	0.19803	Up	0.38309	Up	0.65566	Down	0.52395	Up	0.71883	Down	0.32557	Down	0.18569	Down	0.22197	Down	0.52802	Up	0.90979	Up	0.06245	Up	0.0765	Up	0.79041	Up	0.0969	Up	0.01042	Up	0.15219	Up	0.01725	Up	0.2416
450202	0.0149515	0.109544	0.77854	Down	0.07221	Up	0.0433	Up	0.31113	Down	0.01866	Up	0.00264	Up	0.87749	Down	0.11726	Up	0.08982	Up	0.31206	Down	0.06479	Down	0.34755	Down	0.20943	Down	0.04273	Down	0.2684	Up	0.3658	Down	0.0286	Up	0.00502	Up	0.05794	Down	0.05397	Down	0.70134	Up	0.96881	Down	0.02849	Up	0.02647
450204	0.316868	0.49119	0.43154	Up	0.31529	Down	0.08727	Down	0.92617	Down	0.05887	Down	0.06956	Down	0.88785	Up	0.74526	Up	0.85369	Up	0.38961	Up	0.1924	Up	0.63395	Up	0.03638	Up	0.22995	Up	0.65059	Up	0.29702	Down	0.08307	Down	0.4391	Down	0.17365	Up	0.56294	Up	0.59693	Up	0.41114	Down	0.38416	Down	0.9596
450253	0.0308685	0.136121	0.3284	Up	0.75746	Down	0.20673	Down	0.02933	Up	0.01106	Up	0.60772	Up	0.42621	Up	0.09391	Up	0.33913	Up	0.54916	Up	0.28053	Up	0.61681	Up	0.00116	Down	0.48708	Down	0.54031	Up	0.00425	Up	0.00039	Up	0.20276	Up	0.01668	Down	0.37962	Down	0.82357	Up	0.08652	Up	0.01092	Up	0.27649
450292	0.000400646	0.00914049	0.00114	Up	0.18712	Up	0.01474	Down	0.01238	Up	0.8832	Up	0.01635	Down	0.29868	Up	0.19215	Down	0.02958	Down	0.06435	Up	0.39869	Up	0.26793	Down	0.23022	Up	0.01224	Up	0.78733	Up	0.1184	Up	0.34259	Down	0.02041	Down	0.9681	Down	0.83538	Down	0.07732	Down	0.86665	Down	0.08299	Down	0.11118
450300	0.0626833	0.142979	0.06677	Up	0.16107	Up	0.6111	Down	0.04549	Up	0.29454	Up	0.27841	Down	0.44467	Up	0.74333	Down	0.28241	Down	0.82879	Up	0.34171	Up	0.45676	Up	0.0132	Up	0.00051	Up	0.02259	Up	0.09687	Up	0.77654	Down	0.05844	Down	0.00884	Up	0.00454	Up	0.4281	Up	0.72517	Up	0.04015	Down	0.02077
450309	0.00515673	0.0473336	0.49476	Up	0.87845	Down	0.40643	Down	0.0935	Down	0.00103	Down	0.02896	Down	0.22451	Down	0.0046	Down	0.0487	Down	0.41656	Up	0.86897	Up	0.51376	Down	0.00098	Up	0.00138	Up	0.30595	Up	0.84971	Down	0.0068	Down	0.00975	Down	0.09615	Up	0.05238	Up	0.25083	Up	0.7343	Up	0.56046	Down	0.36272
450315	0.682974	0.767769	0.34941	Up	0.88203	Up	0.42704	Down	0.04922	Down	0.08449	Down	0.76419	Up	0.05231	Up	0.65105	Up	0.11688	Down	0.57042	Up	0.2394	Up	0.5251	Up	0.00938	Up	0.50032	Up	0.60787	Down	0.03388	Down	0.00354	Down	0.24523	Down	0.94363	Down	0.08536	Up	0.3771	Down	0.07532	Up	0.41464	Down	0.01628
450348	0.105455	0.231731	0.03868	Up	0.08092	Up	0.68508	Down	0.32331	Up	0.05356	Down	0.00806	Down	0.55902	Up	0.4989	Up	0.92487	Up	0.49022	Up	0.05612	Up	0.18615	Up	0.00173	Up	0.00018	Up	0.36601	Up	0.20883	Up	0.0097	Down	0.00087	Down	0.01864	Up	0.00353	Up	0.51553	Down	0.38627	Up	0.00538	Down	0.00105
450369	0.0483603	0.18701	0.03015	Up	0.45028	Down	0.00711	Down	0.14505	Up	0.18705	Up	0.87602	Down	0.55144	Up	0.27741	Up	0.60915	Up	0.41194	Up	0.94007	Down	0.37229	Down	0.28399	Down	0.64472	Down	0.00317	Up	0.52881	Up	0.00043	Up	0.00135	Up	0.06617	Down	0.03889	Down	0.06082	Up	0.77137	Down	0.0015	Up	0.00089
450403	0.00308803	0.0978811	0.03129	Up	0.43937	Up	0.1274	Down	0.00945	Up	0.35247	Down	0.0016	Down	0.94464	Down	0.34135	Down	0.37576	Down	0.24588	Up	0.6252	Down	0.11083	Down	0.71455	Up	0.01043	Up	0.04252	Down	0.02089	Up	0.02144	Down	0.00019	Down	0.327	Up	0.61025	Up	0.00449	Down	0.62714	Down	0.00072	Down	0.00173
450408	0.781171	0.898073	0.84196	Up	0.81156	Down	0.66249	Down	0.08667	Up	0.12945	Up	0.81604	Down	0.49582	Down	0.74224	Down	0.72087	Up	0.21086	Down	0.84163	Up	0.15292	Up	0.54131	Up	0.01223	Up	0.61173	Up	0.03895	Up	0.91612	Down	0.03203	Down	0.04086	Up	0.064	Up	0.33499	Down	0.80605	Down	0.0064	Down	0.01019
450424	0.000880941	0.00774334	0.03505	Up	0.31401	Up	0.21	Down	0.00997	Up	0.02172	Up	0.68186	Down	0.70466	Up	0.00402	Up	0.00825	Up	0.03961	Up	0.03517	Up	0.9489	Up	0.00738	Down	0.14167	Down	0.289	Down	0.12595	Up	0.05669	Up	0.65112	Up	0.02608	Down	0.00392	Down	0.26217	Down	0.32632	Down	0.19872	Up	0.03453
450445	0.263553	0.449317	0.71074	Down	0.02178	Down	0.0436	Down	0.1992	Down	0.79389	Down	0.29642	Up	0.81245	Up	0.07305	Down	0.04753	Down	0.88651	Down	0.18348	Up	0.14536	Up	0.01685	Up	0.15656	Up	0.11901	Down	0.23083	Down	0.00079	Down	0.00777	Down	0.09791	Up	0.05419	Up	0.17411	Down	0.74042	Up	0.00709	Down	0.00379
450475	0.0446826	0.121777	0.3783	Up	0.86683	Down	0.29876	Down	0.52494	Down	0.03317	Down	0.10544	Down	0.99842	Down	0.08779	Down	0.08809	Down	0.68898	Up	0.89142	Down	0.59274	Down	0.04116	Up	0.01502	Up	0.15702	Up	0.59328	Up	0.45203	Down	0.20953	Down	0.48694	Up	0.07911	Up	0.33481	Up	0.25274	Up	0.77858	Up	0.37877
450491	0.00706793	0.0697819	0.00781	Down	0.93	Down	0.00922	Up	0.14018	Down	0.16232	Down	0.92922	Up	0.91355	Up	0.22198	Up	0.2619	Up	0.00778	Down	0.00314	Down	0.63201	Down	0.04158	Down	0.0006	Down	0.97949	Up	0.03784	Down	0.03965	Up	0.00057	Up	0.51371	Down	0.2128	Down	0.98099	Up	0.53239	Down	0.4989	Up	0.20501
450521	0.445173	0.558207	0.47902	Down	0.01764	Down	0.0665	Down	0.32824	Down	0.29562	Down	0.94192	Down	0.6269	Up	0.96564	Down	0.59718	Down	0.4925	Up	0.1916	Up	0.5119	Up	0.18988	Up	0.07714	Down	0.17303	Down	0.00608	Down	0.01494	Down	0.63676	Up	0.29243	Up	0.49502	Down	0.99205	Down	0.09623	Down	0.2882	Down	0.50115
450528	0.648945	0.766592	0.49552	Down	0.33019	Up	0.1115	Up	0.47308	Up	0.91017	Up	0.54333	Down	0.14167	Up	0.06895	Up	0.67876	Up	0.39753	Down	0.23558	Down	0.71683	Down	0.03939	Down	0.0173	Down	0.82103	Down	0.66192	Down	0.05963	Up	0.0265	Up	0.40269	Down	0.63748	Down	0.69215	Down	0.70766	Up	0.65244	Up	0.93926
450554	0.00552994	0.0344154	0.90877	Down	0.11144	Up	0.09137	Up	0.28681	Up	0.01312	Up	0.09806	Up	0.96185	Down	0.03407	Up	0.03116	Up	0.16584	Down	0.80493	Down	0.24482	Up	0.0004	Down	0.00025	Down	0.21051	Down	0.78646	Down	0.00423	Up	0.00255	Up	0.00358	Down	0.00028	Down	0.01999	Down	0.17528	Down	0.37119	Up	0.03543
450598	0.640486	0.78962	0.97309	Up	0.43848	Up	0.45794	Up	0.1242	Up	0.4833	Up	0.37082	Down	0.24785	Down	0.1165	Down	0.64197	Down	0.1726	Up	0.26991	Up	0.77404	Down	0.00028	Up	0.00029	Up	0.41899	Down	0.97814	Down	7e-05	Down	8e-05	Down	2e-05	Up	0.00262	Up	0.57333	Up	0.01343	Down	5e-05	Down	0.0076
450608	0.659852	0.823383	0.17272	Down	0.19711	Down	0.93423	Up	0.95674	Up	0.81491	Up	0.85715	Up	0.88102	Up	0.10343	Up	0.13349	Up	0.93683	Up	0.97061	Up	0.96616	Down	0.14003	Down	0.00558	Down	0.1824	Down	0.09886	Down	0.87175	Up	0.07441	Up	0.94146	Down	0.10271	Down	0.90997	Up	0.11652	Down	0.85212	Up	0.0843
450626	0.00150411	0.0120825	0.01188	Down	0.82738	Down	0.01797	Up	0.03042	Down	0.03235	Down	0.97371	Up	0.92866	Down	0.10365	Down	0.12083	Down	0.00513	Down	0.00607	Down	0.92945	Up	0.9943	Up	0.77591	Up	0.79837	Down	0.78136	Up	0.79288	Down	0.59085	Down	0.6153	Up	0.0082	Up	0.4891	Down	0.02135	Up	0.24243	Down	0.00221
450653	0.312408	0.601793	0.02352	Up	0.02747	Up	0.93411	Down	0.72228	Up	0.8015	Down	0.54626	Down	0.53195	Up	0.87089	Up	0.64155	Down	0.62878	Down	0.14608	Down	0.3108	Down	0.0297	Up	0.00226	Up	0.1631	Up	0.18798	Up	0.3463	Down	0.03499	Down	0.8168	Up	0.07996	Up	0.13481	Down	0.11961	Up	0.09058	Down	0.00425
450673	0.0288462	0.134896	0.02511	Up	0.0715	Up	0.57205	Down	0.87477	Up	0.3147	Up	0.39182	Up	0.84134	Up	0.75981	Up	0.91561	Up	0.01918	Up	0.10251	Up	0.36769	Down	0.00798	Down	3e-05	Down	0.51171	Down	0.00614	Down	0.02794	Up	8e-05	Up	0.00012	Down	0	Down	0.60564	Down	0.00666	Down	0.00029	Up	0
450753	0.364355	0.5015	0.4867	Down	0.21888	Down	0.57281	Down	0.33728	Down	0.66744	Down	0.58641	Up	0.56542	Down	0.89861	Down	0.65307	Up	0.56121	Down	0.37114	Up	0.15275	Up	0.54221	Up	0.73647	Down	0.00169	Down	0.35035	Down	0.00056	Down	0.00316	Down	0.73573	Up	0.83118	Down	0.0021	Down	0.58357	Down	0.00113	Down	0.00313
460020	0.00289531	0.0357315	0.86705	Down	0.66806	Up	0.55285	Up	0.0035	Up	0.00791	Up	0.6666	Down	0.82262	Up	0.00837	Up	0.01281	Up	0.80564	Down	0.06255	Up	0.03988	Up	0.01533	Down	0.66136	Up	0.14193	Up	0.00666	Up	0.00087	Up	0.28344	Up	0.35176	Up	0.41235	Up	0.16164	Up	0.90683	Down	0.61071	Up	0.53281
460021	0.0226951	0.111734	0.94589	Up	0.0376	Down	0.03315	Down	0.33862	Down	0.01484	Down	0.08978	Down	0.97602	Up	0.66351	Down	0.64212	Down	0.95497	Down	0.68356	Down	0.72509	Down	0.04118	Up	0.23698	Up	0.91419	Up	0.31798	Down	0.05019	Down	0.27865	Down	0.24561	Up	0.251	Up	0.98679	Down	0.98857	Down	0.2395	Down	0.24478
460040	0.205192	0.333751	0.34217	Up	0.46626	Down	0.10714	Down	0.3591	Down	0.127	Down	0.50569	Down	0.80412	Down	0.07753	Down	0.11941	Down	0.89579	Down	0.40506	Up	0.33855	Up	0.00314	Up	0.00411	Up	0.12154	Up	0.88604	Down	0.06682	Down	0.08621	Down	0.10759	Up	0.04074	Up	0.5968	Up	0.58999	Up	0.25494	Down	0.10575
460072	0.00369951	0.0788062	0.16045	Down	0.46239	Up	0.04358	Up	0.00157	Down	0.0155	Down	0.23642	Up	0.39517	Down	0.78071	Down	0.56151	Up	0.07261	Down	0.00492	Down	0.16757	Down	0.73227	Up	0.94668	Up	0.08579	Up	0.78283	Down	0.15398	Up	0.09644	Up	0.04656	Down	0.50784	Up	0.18683	Up	0.0133	Up	0.00352	Up	0.48683
460129	0.1385	0.249075	0.20146	Up	0.21379	Down	0.02063	Down	0.63955	Up	0.5016	Up	0.83537	Up	0.65096	Up	0.40873	Down	0.21145	Down	0.11825	Up	0.06986	Up	0.76385	Up	0.00915	Up	0.38877	Up	0.57437	Down	0.04747	Down	0.00315	Down	0.16686	Down	0.04553	Up	0.99475	Up	0.80972	Down	0.04608	Down	0.02911	Down	0.80464
460131	0.0103988	0.0454087	0.05348	Up	0.04189	Up	0.89408	Up	0.0096	Up	0.03588	Up	0.4889	Down	0.27662	Up	0.17867	Up	0.77775	Up	0.65777	Up	0.87453	Down	0.54969	Down	0.01104	Down	0.00231	Down	0.09011	Down	0.41266	Down	0.26934	Up	0.06784	Up	0.06113	Down	0.0004	Down	0.00414	Down	0.01648	Down	0.16882	Down	0.21105
460148	0.0145541	0.142933	0.01148	Up	0.09118	Up	0.27491	Down	0.2415	Up	0.01218	Up	0.11178	Up	0.39659	Down	0.42618	Up	0.11433	Up	0.0421	Up	0.41824	Up	0.17653	Down	0.14128	Down	0.34555	Down	0.03605	Down	0.56423	Up	0.44754	Down	0.1933	Down	0.00607	Down	0.0004	Down	0.00979	Down	0.15483	Down	0.80148	Up	0.10118
460164	0.159437	0.235696	0.15851	Up	0.999	Up	0.15883	Down	0.10628	Up	0.84544	Up	0.1478	Down	0.77484	Down	0.21935	Up	0.13814	Up	0.50442	Up	0.06453	Up	0.20285	Up	0.95017	Down	0.41096	Up	0.11538	Up	0.37787	Up	0.10364	Up	0.41436	Up	0.86111	Up	0.36358	Down	0.39517	Up	0.28333	Down	0.49541	Up	0.09277
460180	0.00336204	0.0344625	0.00423	Down	0.50973	Down	0.01489	Up	0.08096	Down	0.20579	Down	0.58072	Up	0.1094	Down	0.02617	Down	0.43587	Down	0.25111	Down	0.10196	Down	0.58249	Down	0.11539	Up	0.00224	Up	0.24238	Down	0.05084	Up	0.01267	Down	0.00026	Down	0.00621	Up	0.00011	Up	0.29959	Up	0.03699	Up	0.04582	Down	0.00064
460202	0.207968	0.332556	0.98392	Up	0.95742	Down	0.94138	Down	0.06332	Up	0.33324	Down	0.01001	Down	0.96456	Down	0.66302	Down	0.6952	Down	0.80979	Up	0.98945	Up	0.82002	Down	0.4283	Up	0.08924	Up	0.54746	Down	0.32372	Up	0.17576	Down	0.0296	Down	0.01475	Up	0.09988	Up	0.70082	Down	0.30904	Down	0.0071	Down	0.0502
460204	0.000292282	0.00755038	0.0106	Up	0.00259	Up	0.45898	Up	0.04643	Up	0.04732	Up	0.99173	Down	0.14206	Up	0.00027	Up	0.00423	Up	0.50819	Up	0.62041	Up	0.86505	Down	1e-05	Down	0.21993	Down	0.00025	Up	6e-05	Up	0	Up	3e-05	Up	0	Down	0.01774	Down	0.01641	Up	0.00017	Up	0	Up	0.00013
460259	0.875186	0.940524	0.69322	Up	0.47865	Up	0.7492	Up	0.12035	Down	0.19355	Down	0.77319	Up	0.79016	Down	0.97976	Down	0.80969	Up	0.61257	Up	0.99508	Down	0.60832	Down	0.00137	Up	0.12619	Up	0.11531	Up	0.02798	Down	0.0309	Down	0.95765	Up	0.06111	Up	0.35248	Up	0.09481	Up	0.29343	Down	0.80493	Down	0.41397
460280	0.785288	0.860423	0.53458	Up	0.01661	Up	0.05341	Up	0.35626	Down	0.07212	Down	0.33132	Down	0.26508	Down	0.80059	Down	0.38033	Up	0.87015	Up	0.4385	Down	0.35198	Down	0.00074	Up	0.03002	Up	0.47105	Down	0.06564	Down	0.00021	Down	0.00757	Down	0.01365	Up	0.52675	Up	0.24713	Down	0.04519	Down	0.00146	Down	0.08628
460292	0.129395	0.520119	0.10899	Down	0.00666	Down	0.1489	Down	0.16163	Up	0.79976	Up	0.24147	Down	0.13186	Down	0.89986	Up	0.10643	Up	0.12844	Down	0.25287	Down	0.67358	Up	0.5955	Up	0.00664	Up	0.80888	Down	0.01828	Up	0.44339	Down	0.00421	Down	0.00268	Up	0.00537	Up	0.88418	Down	0.71143	Down	0.00205	Down	0.00408
460333	0.266062	0.448231	0.92844	Down	0.71301	Down	0.78055	Down	0.25286	Down	0.22704	Down	0.94371	Down	0.68105	Up	0.92731	Up	0.74853	Down	0.8371	Down	0.09466	Down	0.1346	Down	0.67582	Up	0.12967	Down	0.26113	Up	0.06224	Down	0.46729	Up	0.01586	Up	0.50888	Down	0.28702	Down	0.30963	Up	0.67249	Down	0.1071	Up	0.05034
460338	0.0332386	0.0789067	0.53193	Up	0.12916	Up	0.34366	Up	0.00802	Up	0.17496	Up	0.1089	Down	0.97528	Up	0.02883	Up	0.03055	Up	0.81869	Down	0.65405	Up	0.50098	Up	0.01239	Down	0.11617	Down	0.38012	Down	0.23652	Up	0.06534	Up	0.4493	Up	0.68944	Down	0.03981	Down	0.09884	Down	0.08231	Down	0.19284	Down	0.61511
460364	0.510704	0.639844	0.45656	Down	0.32103	Up	0.0963	Up	0.76529	Up	0.38513	Down	0.25077	Down	0.43295	Down	0.35868	Down	0.88859	Down	0.51427	Down	0.20336	Down	0.51348	Down	0.40299	Down	0.15944	Down	0.3198	Down	0.53852	Down	0.86712	Down	0.6522	Up	0.83884	Up	0.149	Down	0.36547	Down	0.10563	Down	0.27318	Down	0.55869
460373	0.117664	0.2309	0.08946	Up	0.00947	Up	0.24004	Up	0.61375	Down	0.63733	Down	0.97303	Up	0.77138	Up	0.01694	Up	0.02931	Up	0.79821	Down	0.36454	Down	0.50877	Down	0.47457	Up	0.13498	Down	0.12796	Up	0.03732	Down	0.3874	Up	0.00711	Up	0.12959	Down	0.00833	Down	0.64414	Down	0.15304	Down	0.27109	Up	0.02007
460411	0.308374	0.488167	0.82473	Up	0.79455	Down	0.63116	Down	0.12203	Up	0.85308	Down	0.08862	Down	0.83302	Up	0.63991	Up	0.79591	Up	0.28522	Up	0.12936	Up	0.61931	Up	0.0373	Down	0.79499	Up	0.15284	Down	0.02293	Up	0.43099	Up	0.09835	Down	0.38385	Down	0.8032	Up	0.53788	Down	0.26913	Up	0.79196	Up	0.3915
460427	0.996087	0.997528	0.5407	Up	0.12344	Up	0.32461	Up	0.27289	Down	0.09126	Down	0.50528	Down	0.44389	Up	0.20027	Up	0.58339	Up	0.74124	Down	0.30712	Down	0.48017	Down	0.04148	Down	0.08652	Down	0.6981	Up	0.68501	Up	0.02004	Up	0.04288	Up	0.00158	Down	0.11394	Down	0.57899	Down	0.03628	Up	0.00445	Up	0.2787
460438	0.058963	0.21125	0.93147	Down	0.26125	Down	0.29662	Down	0.19572	Up	0.00067	Up	0.00794	Up	0.49718	Down	0.43133	Up	0.15579	Up	0.93277	Up	0.45458	Up	0.50535	Up	0.14274	Down	0.182	Down	0.11874	Down	0.88187	Up	0.91291	Down	0.79664	Down	0.91383	Down	0.06524	Down	0.15787	Down	0.07914	Down	0.18808	Down	0.61062
460458	0.271533	0.432564	0.46915	Up	0.05244	Up	0.18547	Up	0.42157	Up	0.8496	Down	0.32516	Down	0.77123	Up	0.06861	Up	0.11431	Up	0.09732	Down	0.35389	Down	0.42063	Up	0.00505	Down	0.34606	Down	0.0813	Up	0.03103	Up	0.00018	Up	0.01373	Up	0.00591	Down	0.17798	Down	0.53246	Down	0.08068	Up	0.01947	Up	0.44591
460468	0.104754	0.254317	0.35681	Down	0.04411	Down	0.22128	Down	0.49229	Down	0.02439	Down	0.08678	Down	0.59358	Up	0.59213	Down	0.29347	Down	0.09242	Up	0.11096	Up	0.91591	Down	0.5073	Up	0.59767	Down	0.90799	Down	0.24387	Down	0.43843	Down	0.67902	Up	0.36898	Up	0.35385	Up	0.02046	Up	0.97579	Up	0.10826	Up	0.11405
460484	0.947859	0.961343	0.51646	Down	0.39572	Down	0.83543	Down	0.97563	Down	0.42627	Up	0.40944	Up	0.96748	Up	0.66844	Down	0.6394	Down	0.79265	Up	0.46254	Up	0.63288	Up	0.66617	Down	0.03154	Down	0.04486	Down	0.06973	Down	0.09754	Down	0.84928	Up	0.84861	Up	0.11049	Down	0.2174	Down	0.07918	Down	0.16024	Down	0.68095
460504	0.0068371	0.0365298	0.0068	Up	0.7399	Up	0.01278	Down	0.00706	Up	0.97178	Down	0.0066	Down	0.17262	Up	0.29463	Up	0.72922	Down	0.82002	Down	0.30143	Up	0.21392	Up	0.80128	Up	0.57701	Up	0.44753	Down	0.75744	Up	0.31769	Down	0.19927	Down	0.81673	Up	0.23906	Down	0.00107	Down	0.16574	Down	0.00071	Down	0.01025
460519	0.0174353	0.0716619	0.2072	Up	0.83719	Down	0.14871	Down	0.86749	Up	0.01403	Down	0.01022	Down	0.64293	Down	0.10931	Down	0.23369	Down	0.36364	Up	0.87483	Up	0.4486	Down	0.01044	Up	0.00998	Up	0.39487	Up	0.98097	Up	0.05274	Down	0.0505	Down	0.08629	Up	0.23623	Up	0.6306	Up	0.5458	Down	0.19424	Down	0.46572
460561	0.070506	0.198603	0.40816	Down	0.47389	Up	0.13635	Up	0.97785	Up	0.648	Down	0.62845	Down	0.21361	Down	0.03056	Down	0.27767	Down	0.07568	Down	0.02323	Down	0.52451	Down	0.91602	Up	0.02151	Up	0.00725	Up	0.02623	Up	0.00886	Up	0.56875	Up	0.34022	Up	0.04942	Up	0.05355	Up	0.25625	Up	0.27365	Up	0.96491
460630	0.0712343	0.182867	0.3086	Down	0.4829	Up	0.09915	Up	0.04006	Down	0.08462	Down	0.68041	Up	0.1807	Down	0.78945	Down	0.27325	Up	0.7209	Down	0.30294	Down	0.49094	Down	0.74438	Up	0.27032	Up	0.29742	Up	0.42712	Up	0.46446	Up	0.94818	Down	0.38328	Down	0.44059	Up	0.09925	Up	0.11438	Up	0.01961	Up	0.34213
460730	0.131772	0.283663	0.47234	Down	0.10784	Up	0.02897	Up	0.06285	Down	0.9691	Up	0.05861	Up	0.55843	Up	0.15011	Up	0.36794	Up	0.78343	Up	0.41514	Down	0.28252	Down	0.30579	Down	0.69499	Down	0.77113	Up	0.51675	Up	0.19661	Up	0.49774	Up	0.0349	Down	0.36463	Up	0.21124	Up	0.00611	Up	0.00304	Up	0.71175
460746	0.0247722	0.0867932	0.29362	Down	0.55548	Up	0.11396	Up	0.13637	Down	0.6675	Up	0.06435	Up	0.41537	Down	0.83735	Up	0.31289	Up	0.3377	Down	0.71165	Up	0.19362	Up	0.59704	Up	0.11322	Up	0.01296	Up	0.26639	Up	0.03528	Up	0.25098	Up	0.96493	Up	0.0732	Up	0.01077	Up	0.07915	Up	0.01171	Up	0.31384
460753	0.478613	0.785327	0.13025	Down	0.01581	Down	0.25955	Down	0.75051	Up	0.3727	Up	0.55926	Up	0.34342	Up	0.07071	Up	0.33855	Up	0.09693	Up	0.03431	Up	0.56832	Up	0.05726	Down	0.49893	Down	0.17578	Down	0.18523	Up	0.51928	Up	0.47263	Down	0.88093	Down	0.07983	Up	0.07034	Up	0.06106	Up	0.05367	Up	0.94326
460767	0.407731	0.498943	0.99183	Up	0.33089	Down	0.32612	Down	0.10586	Up	0.0177	Up	0.33776	Up	0.75402	Up	0.75951	Down	0.5381	Down	0.50889	Up	0.79875	Up	0.6818	Down	0.00872	Down	0.72248	Down	0.96901	Down	0.01712	Up	0.00938	Up	0.75156	Up	0.18967	Down	0.95825	Down	0.54004	Up	0.20605	Up	0.06616	Up	0.50686
510041	0.001557	0.0311109	0.10192	Down	0.41939	Up	0.02292	Up	0.00853	Down	0.47378	Down	0.03349	Up	0.46558	Down	0.92716	Up	0.41356	Up	0.00319	Down	0.01689	Down	0.3857	Up	0.62896	Down	0.55057	Down	0.01493	Up	0.90777	Down	0.00595	Up	0.00478	Up	0.08683	Down	0.69388	Up	0.36712	Up	0.04259	Up	0.01598	Up	0.60309
510092	0.769849	0.836883	0.09375	Down	0.38275	Down	0.37865	Up	0.18704	Up	0.08876	Up	0.65877	Up	0.8541	Up	0.88031	Up	0.97337	Down	0.5989	Down	0.68796	Down	0.89967	Up	0.00212	Down	0.00012	Down	0.08827	Down	0.12063	Down	0.06365	Up	0.00296	Up	0.51008	Down	0.00392	Down	0.57564	Down	0.01378	Down	0.91929	Up	0.01137
510093	0.000985832	0.0463869	0.46776	Up	0.87306	Up	0.5683	Down	0.05172	Up	0.03298	Down	0.00064	Down	0.71879	Down	0.14592	Down	0.25846	Down	0.44379	Up	0.01367	Down	0.00316	Down	0.0392	Up	0.00542	Up	0.02203	Up	0.3053	Up	0.75833	Up	0.46419	Down	0.00291	Up	0.04273	Up	0.02039	Up	0.1706	Down	0.31301	Down	0.69296
510114	0.0337918	0.100259	0.96028	Up	0.06166	Up	0.06744	Up	0.33372	Down	0.96311	Up	0.31246	Up	0.3843	Up	0.10109	Up	0.39985	Up	0.75756	Up	0.16769	Up	0.27149	Up	0.77637	Down	0.32263	Down	0.56326	Up	0.47294	Down	0.39356	Up	0.12991	Up	0.20238	Down	0.86062	Down	0.40696	Up	0.26503	Up	0.04745	Up	0.31938
510128	0.0342675	0.126555	0.49332	Down	0.03657	Down	0.12578	Down	0.62281	Up	0.61569	Down	0.32778	Down	0.23653	Up	0.06752	Down	0.00689	Down	0.45445	Down	0.84913	Down	0.57351	Up	0.05134	Down	0.11773	Down	0.3254	Up	0.64079	Up	0.00778	Up	0.01893	Up	0.3596	Down	0.79381	Up	0.35652	Up	0.24596	Up	0.08011	Up	0.50231
510129	0.609234	0.761503	0.32073	Up	0.20812	Up	0.77333	Up	0.53172	Up	0.93899	Up	0.58196	Down	0.3264	Up	0.34237	Up	0.97297	Down	0.13558	Down	0.72019	Down	0.2411	Up	0.66427	Up	0.00748	Down	0.39456	Down	0.00329	Down	0.20889	Down	0.03823	Up	0.95849	Up	0.00731	Down	0.00423	Down	0.00662	Down	0.00384	Down	0.77262
510136	0.084029	0.190327	0.63925	Down	0.06862	Down	0.15456	Down	0.10647	Down	0.09824	Down	0.96293	Down	0.63441	Up	0.09804	Down	0.04154	Down	0.34548	Up	0.35113	Up	0.99071	Down	0.03871	Up	0.45307	Up	0.20917	Down	0.14821	Down	0.00334	Down	0.05728	Down	0.31156	Up	0.10665	Up	0.89425	Up	0.50466	Up	0.37535	Down	0.1337
510139	0.199358	0.63864	0.26584	Down	0.26563	Up	0.03775	Up	0.34014	Down	0.73631	Down	0.52876	Up	0.9757	Up	0.81059	Up	0.83421	Up	0.3542	Down	0.53849	Down	0.74669	Up	0.90182	Up	0.07075	Down	0.90771	Down	0.05665	Down	0.81105	Down	0.08689	Up	0.76951	Up	0.44786	Down	0.9337	Up	0.2995	Down	0.83355	Down	0.40157
510156	0.000282794	0.0944529	0.00166	Up	0.18017	Up	0.02286	Down	0.77821	Down	0.19287	Up	0.12124	Up	0.00627	Up	0.00034	Up	0.12815	Up	0.04	Up	0.00806	Up	0.40236	Up	0.20533	Up	0.61393	Up	0.19579	Up	0.42752	Down	0.97594	Up	0.41087	Up	0.01147	Down	0.83897	Down	0.72573	Down	0.01687	Up	0.02232	Up	0.88212
510162	0.00038297	0.0103975	0.00205	Up	0.11359	Up	0.04732	Down	0.03111	Up	0.14919	Up	0.38604	Down	0.37837	Up	0.03699	Up	0.17793	Up	0.00285	Up	0.02763	Up	0.24284	Down	0.71031	Up	0.35997	Up	0.0527	Up	0.57825	Up	0.10227	Up	0.25419	Up	0.295	Down	0.0629	Down	0.0727	Up	0.35854	Down	0.00986	Up	0.00171
510180	0.293145	0.478604	0.34172	Down	0.74194	Up	0.20921	Up	0.31346	Down	0.67972	Up	0.1659	Up	0.92994	Down	0.80853	Up	0.74156	Up	0.75904	Down	0.76074	Down	0.99821	Up	0.13575	Down	0.17791	Down	0.8554	Up	0.8693	Up	0.09946	Up	0.13177	Up	0.12251	Down	0.60516	Down	0.40539	Up	0.28036	Up	0.02672	Up	0.1888
510228	0.0691746	0.17865	0.09188	Down	0.25084	Down	0.54342	Up	0.1977	Down	0.47099	Down	0.54726	Up	0.34564	Down	0.43796	Up	0.09971	Up	0.76571	Down	0.26457	Up	0.1659	Up	0.2905	Up	0.42601	Up	0.47824	Down	0.78293	Down	0.09097	Down	0.14568	Down	0.14146	Up	0.11991	Up	0.44196	Up	0.92179	Up	0.45114	Down	0.39658
510239	0.083705	0.171728	0.71004	Up	0.05198	Up	0.10102	Up	0.60692	Up	0.6475	Down	0.33832	Down	0.48482	Down	0.08053	Up	0.022	Up	0.71572	Up	0.36113	Up	0.57491	Up	0.76089	Up	0.35147	Up	0.4094	Down	0.5229	Up	0.26621	Down	0.0931	Down	0.65452	Up	0.89704	Down	0.40524	Down	0.56546	Down	0.21097	Down	0.47911
510246	0.166132	0.268876	0.90508	Down	0.61795	Up	0.53812	Up	0.27901	Down	0.96708	Up	0.26241	Up	0.74964	Down	0.97918	Up	0.73007	Up	0.05625	Down	0.00193	Down	0.09111	Down	0.01427	Down	0.36055	Down	0.14066	Up	0.07995	Up	0.00081	Up	0.02651	Up	0.00221	Down	0.27043	Down	0.68654	Down	0.01861	Up	0.0047	Up	0.47243
510255	0.00192645	0.0268779	0.01263	Down	0.00491	Down	0.62016	Down	0.63315	Down	0.03454	Down	0.08261	Down	0.76911	Up	0.0896	Down	0.05294	Down	0.67671	Down	0.12902	Down	0.25225	Down	0.09983	Up	0.01142	Down	0.0164	Down	0.00046	Down	0.00064	Down	0.84874	Up	0.00118	Up	0.80976	Up	0.77931	Down	0.00184	Down	0.00072	Down	0.60396
510274	0.654371	0.769221	0.2107	Up	0.80237	Down	0.14049	Down	0.86495	Up	0.52565	Up	0.63991	Up	0.66417	Up	0.86339	Up	0.79227	Down	0.93794	Down	0.5925	Up	0.5409	Up	0.27077	Up	0.13801	Up	0.98857	Up	0.67154	Up	0.27658	Down	0.14135	Down	0.99538	Up	0.49014	Up	0.1906	Down	0.49368	Up	0.18885	Down	0.05763
510280	0.0889583	0.192071	0.39168	Up	0.4289	Up	0.94543	Down	0.19618	Up	0.20354	Up	0.98138	Down	0.35539	Up	0.0689	Up	0.32031	Up	0.65204	Up	0.65564	Up	0.99596	Down	0.00933	Down	0.37931	Down	0.26868	Up	0.04999	Up	0.00112	Up	0.0604	Up	0.02273	Down	0.41723	Down	0.47725	Up	0.10185	Up	0.00583	Up	0.14151
510288	0.0271389	0.153946	0.23656	Down	0.90504	Down	0.28295	Up	0.37168	Down	0.00232	Down	0.01284	Down	0.36562	Up	0.34165	Up	0.96104	Up	0.56032	Up	0.01738	Down	0.00572	Down	0.21197	Up	0.76778	Up	0.8772	Down	0.3295	Down	0.16562	Down	0.65381	Down	0.12771	Up	0.02852	Up	0.11738	Up	0.41094	Up	0.96036	Up	0.43861
510291	0.117883	0.244412	0.4482	Down	0.71311	Up	0.26838	Up	0.0573	Down	0.05214	Down	0.95866	Down	0.91272	Down	0.27928	Down	0.3273	Down	0.21883	Down	0.63371	Down	0.43447	Up	0.12238	Up	0.04919	Up	0.18406	Up	0.6086	Up	0.8049	Down	0.45144	Down	0.73702	Up	0.01435	Up	0.38784	Up	0.02709	Up	0.59085	Up	0.07313
510315	0.175313	0.373899	0.0322	Up	0.08038	Up	0.61763	Down	0.50731	Down	0.07855	Down	0.23889	Down	0.23344	Up	0.30378	Up	0.85983	Down	0.53139	Up	0.04484	Up	0.1367	Up	0.00068	Up	0.01059	Up	0.05808	Up	0.1565	Down	0.03114	Down	0.37136	Down	0.17832	Up	0.08813	Up	0.7565	Up	0.67725	Up	0.28774	Down	0.14975
510328	0.00179532	0.0235799	0.08047	Down	0.00992	Up	0.00033	Up	0.3368	Down	0.95321	Up	0.30982	Up	0.82615	Up	0.05661	Up	0.08391	Up	0.3706	Down	0.59592	Up	0.16598	Up	0.18463	Down	0.05737	Down	0.13136	Up	0.50079	Down	0.01053	Up	0.00292	Up	0.62668	Down	0.97525	Up	0.02331	Up	0.60521	Up	0.00924	Up	0.02471
510347	0.0268107	0.150166	0.33306	Up	0.02912	Up	0.16773	Up	0.38966	Up	0.36344	Up	0.95923	Up	0.04427	Down	0.79915	Up	0.02757	Up	0.0582	Down	0.89664	Up	0.04592	Up	0.18124	Down	0.70003	Up	0.30497	Up	0.09474	Up	0.02838	Up	0.51126	Up	0.1506	Down	0.01434	Down	0.06506	Down	0.20981	Down	0.62944	Down	0.42275
510368	0.420845	0.644622	0.11729	Down	0.55029	Down	0.3044	Up	0.0302	Up	0.75057	Down	0.01658	Down	0.15582	Up	0.16001	Up	0.98709	Down	0.66939	Up	0.54255	Up	0.85318	Up	0.69603	Up	0.2104	Down	0.79603	Down	0.11044	Down	0.51892	Down	0.31046	Up	0.00067	Up	0.0848	Up	0.08742	Up	0.02055	Down	0.01989	Down	0.98618
510373	0.129886	0.22918	0.39862	Down	0.37597	Down	0.96547	Down	0.25196	Down	0.15938	Down	0.77175	Down	0.56497	Down	0.16603	Down	0.39462	Down	0.36721	Down	0.91721	Down	0.42226	Up	0.27543	Up	0.48813	Up	0.03705	Down	0.6766	Down	0.00448	Down	0.00989	Down	0.43127	Up	0.33764	Up	0.0331	Down	0.85685	Up	0.00734	Down	0.00522
510398	0.228201	0.381755	0.59956	Down	0.92022	Up	0.53322	Up	0.01295	Up	0.31279	Up	0.08727	Down	0.17712	Up	0.45471	Up	0.52087	Down	0.78273	Down	0.33227	Down	0.48039	Down	0.0478	Down	0.81888	Down	0.09514	Down	0.07237	Up	0.70166	Up	0.14066	Down	0.2348	Up	0.10756	Up	0.14607	Down	0.63417	Up	0.01589	Down	0.00642
510400	0.00279844	0.0857045	0.31031	Down	0.04803	Up	0.00682	Up	0.06505	Down	0.15442	Up	0.00399	Up	0.02169	Down	0.08209	Down	0.47371	Up	0.03698	Down	0.02588	Down	0.84859	Down	0.17657	Up	0.88278	Down	0.3327	Up	0.1386	Down	0.67729	Down	0.26859	Up	0.65059	Up	0.10954	Down	0.78625	Down	0.04875	Down	0.47245	Down	0.1724
510435	0.277333	0.482705	0.11934	Down	0.19189	Up	0.0099	Up	0.10908	Down	0.20175	Down	0.71036	Up	0.62961	Up	0.86814	Up	0.75057	Down	0.80905	Down	0.0153	Down	0.02415	Down	0.08445	Down	0.45312	Down	0.66749	Down	0.29055	Up	0.17526	Up	0.7434	Up	0.07694	Down	0.1878	Up	0.34183	Up	0.00598	Up	0.01273	Up	0.69123
510441	0.00953963	0.115229	0.05191	Down	0.55106	Up	0.01692	Up	0.04185	Down	0.3388	Up	0.00665	Up	0.21052	Up	0.55847	Up	0.4847	Down	0.8966	Up	0.0434	Up	0.05506	Up	0.29431	Up	0.19609	Down	0.21443	Down	0.02973	Down	0.03306	Down	0.95464	Up	0.34796	Up	0.05635	Up	0.34655	Up	0.27852	Up	0.99768	Up	0.27971
510468	0.709556	0.750415	0.75271	Up	0.79905	Down	0.5709	Down	0.49004	Down	0.22215	Down	0.57553	Down	0.49284	Down	0.36039	Down	0.81169	Down	0.48678	Up	0.39037	Up	0.86506	Up	0.24989	Up	0.20155	Up	0.13081	Up	0.88939	Up	0.68715	Up	0.79132	Up	0.86422	Up	0.75341	Up	0.06664	Up	0.88578	Up	0.09028	Up	0.11575
510471	0.0121679	0.0901946	0.34911	Down	0.07734	Up	0.01317	Up	0.05947	Up	0.05913	Up	0.99746	Up	0.65114	Down	0.27692	Up	0.13497	Up	0.99426	Down	0.19029	Up	0.18812	Up	0.26917	Down	0.05642	Down	0.23915	Down	0.35961	Down	0.93748	Down	0.40007	Up	0.08211	Up	0.13547	Down	0.79051	Down	0.0044	Down	0.0509	Down	0.20861
510474	0.00639811	0.0533926	0.3096	Down	0.29019	Down	0.96441	Down	0.08766	Down	0.00694	Down	0.18914	Down	0.65931	Down	0.03523	Down	0.07885	Down	0.89296	Down	0.24811	Down	0.30285	Down	0.01421	Up	0.03334	Up	0.56317	Up	0.65205	Down	0.04238	Down	0.09567	Down	0.06102	Up	0.01083	Up	0.15489	Up	0.36335	Up	0.59318	Down	0.16106
510484	0.000682076	0.0114688	0.00551	Down	0.11266	Down	0.12192	Up	0.00135	Down	0.05956	Down	0.06099	Up	0.96574	Down	0.24326	Down	0.25957	Down	0.02721	Down	0.01029	Down	0.60888	Down	0.72802	Up	0.21874	Down	0.12638	Down	0.12406	Down	0.06882	Down	0.73619	Down	0.68491	Down	0.06463	Up	0.45014	Down	0.03059	Up	0.72156	Down	0.01561
510487	0.278168	0.437286	0.69009	Down	0.93743	Up	0.63387	Up	0.73825	Up	0.47247	Down	0.29974	Down	0.77336	Up	0.65666	Down	0.46748	Down	0.15449	Down	0.0455	Down	0.4903	Down	0.19783	Up	0.0005	Up	0.12155	Up	0.00581	Up	0.76716	Up	0.01019	Down	0.05615	Up	0.00016	Up	0.58909	Up	0.00634	Up	0.14501	Down	0.00039
510520	0.000731371	0.0100646	0.00222	Up	0.93444	Up	0.00259	Down	0.10819	Up	0.14062	Down	0.00618	Down	0.34551	Up	0.33539	Down	0.07042	Down	0.03334	Up	0.05112	Up	0.81703	Down	0.31429	Down	0.38909	Down	0.32734	Up	0.87816	Up	0.06054	Up	0.07966	Up	0.00784	Down	0.00261	Down	0.6628	Down	0.56149	Down	0.01798	Up	0.00593
510544	0.0254938	0.103286	0.42672	Down	0.62341	Up	0.20931	Up	0.04335	Down	0.0096	Down	0.42897	Down	0.22529	Down	0.28617	Down	0.87389	Up	0.33016	Down	0.07531	Down	0.36963	Down	0.36879	Up	0.00826	Up	0.00472	Up	0.04615	Up	0.0266	Up	0.76713	Up	0.62501	Down	0.01925	Up	0.00673	Up	0.00759	Up	0.00267	Up	0.58158
510546	0.394456	0.559054	0.21201	Up	0.07347	Up	0.53235	Up	0.4537	Up	0.22646	Down	0.06295	Down	0.55644	Down	0.48234	Down	0.90645	Down	0.31488	Up	0.84004	Up	0.4159	Down	0.01857	Up	0.13283	Up	0.70931	Up	0.28934	Down	0.03743	Down	0.242	Down	0.05015	Up	0.76126	Down	0.91238	Up	0.02854	Down	0.06126	Down	0.67963
510551	0.374399	0.565734	0.5367	Up	0.15605	Up	0.39749	Up	0.97862	Up	0.03205	Down	0.03049	Down	0.10994	Down	0.96938	Up	0.10291	Up	0.65102	Down	0.06294	Down	0.13883	Down	0.94872	Up	0.12502	Up	0.05451	Up	0.13929	Up	0.06125	Up	0.63901	Up	0.59708	Down	0.48946	Down	0.3231	Up	0.86781	Down	0.14159	Up	0.10678
510554	0.826681	0.9326	0.21478	Down	0.65218	Down	0.41326	Up	0.50793	Up	0.53014	Up	0.97191	Down	0.38704	Up	0.32683	Up	0.9029	Up	0.34978	Up	0.54754	Down	0.1374	Down	0.17148	Down	0.91783	Up	0.12379	Up	0.14478	Up	0.00903	Up	0.14715	Up	0.60055	Up	0.03928	Up	0.00197	Up	0.10124	Up	0.00527	Up	0.13009
510575	0.00951053	0.0412898	0.0288	Down	0.74574	Down	0.05254	Up	0.38987	Down	0.35588	Down	0.9468	Down	0.26064	Down	0.00365	Down	0.03238	Down	0.23558	Down	0.05487	Down	0.39718	Down	0.08364	Down	0.02624	Up	0.96743	Up	0.00083	Up	0.07781	Up	0.02832	Down	0.77245	Down	0.00237	Up	0.22613	Up	0.00139	Up	0.142	Up	0.02499
510576	0.103879	0.201694	0.03457	Up	0.22566	Up	0.29053	Down	0.35915	Up	0.66399	Up	0.62057	Down	0.4954	Up	0.0362	Up	0.12391	Up	0.88436	Up	0.87888	Down	0.76615	Down	0.23317	Up	0.0372	Up	0.08803	Up	0.29829	Up	0.5588	Up	0.6358	Down	0.86481	Down	0.51992	Up	0.71238	Down	0.41903	Up	0.8421	Down	0.31865
510632	0.109992	0.271507	0.16069	Up	0.79955	Down	0.10476	Down	0.2355	Up	0.16669	Up	0.82706	Up	0.59339	Up	0.3238	Up	0.63956	Up	0.32834	Up	0.2014	Up	0.74504	Up	0.1358	Down	0.03757	Down	0.01904	Down	0.47449	Down	0.28931	Down	0.71762	Down	0.08981	Down	0.00653	Down	0.00786	Down	0.17578	Down	0.20549	Down	0.9219
510719	0.00731852	0.0445049	0.79521	Up	0.01929	Up	0.03143	Up	0.61352	Down	0.17745	Up	0.07476	Up	0.68642	Up	0.01409	Up	0.03023	Up	0.958	Up	0.89203	Down	0.85064	Down	5e-05	Down	0.00411	Down	0.31196	Up	0.02176	Up	1e-05	Up	0.00062	Up	2e-05	Down	0.0054	Down	0.41522	Up	0.00387	Up	0	Up	0.00117
510725	0.0626688	0.141225	0.47227	Down	0.08837	Up	0.02336	Up	0.21969	Up	0.44304	Up	0.62493	Down	0.40703	Down	0.28924	Up	0.0726	Up	0.91329	Up	0.47454	Up	0.54237	Up	0.34743	Down	0.21199	Up	0.42156	Down	0.04047	Up	0.88657	Up	0.05259	Down	0.31035	Up	0.25283	Up	0.98345	Up	0.88943	Up	0.31971	Down	0.26084
510731	0.00643572	0.0329542	0.51396	Down	0.93567	Up	0.46481	Up	0.0785	Down	0.15732	Down	0.68563	Up	0.03911	Down	0.00377	Down	0.2292	Down	0.24385	Down	0.03086	Down	0.24606	Down	0.00405	Up	9e-05	Up	0.00344	Up	0.04785	Up	0.93	Up	0.05617	Down	0.04079	Up	0.00146	Up	0.00955	Up	0.09516	Up	0.4464	Up	0.32597
510736	0.00266478	0.0274116	0.03779	Up	0.25956	Up	0.27229	Down	0.0042	Up	0.50922	Up	0.0148	Down	0.42819	Up	0.0169	Up	0.07466	Up	0.11625	Up	0.03342	Up	0.49208	Up	0.38547	Down	0.66469	Up	0.13038	Up	0.20348	Up	0.02669	Up	0.26109	Up	0.77761	Up	0.3058	Down	0.34519	Up	0.19928	Down	0.50105	Up	0.06262
510739	0.000681959	0.0108273	0.00135	Down	0.66812	Up	0.00063	Up	0.00549	Down	0.26382	Down	0.0477	Up	0.54041	Down	0.28033	Up	0.10373	Up	0.05518	Down	0.0098	Down	0.3648	Down	0.28202	Down	0.0172	Down	0.07161	Down	0.12775	Down	0.41218	Down	0.4468	Up	0.72763	Down	0.46506	Up	0.96279	Up	0.28829	Up	0.69319	Up	0.49311
510747	0.0103058	0.0754836	0.01495	Up	0.00274	Up	0.37693	Up	0.12941	Up	0.1653	Up	0.8826	Down	0.29231	Down	0.29249	Up	0.04793	Up	0.56903	Down	0.33546	Up	0.13805	Up	0.45223	Up	0.05439	Up	0.06912	Up	0.20044	Up	0.2462	Up	0.89438	Down	0.67278	Down	0.09574	Down	0.17892	Down	0.19427	Down	0.33951	Down	0.71039
510762	0.617917	0.741567	0.21198	Down	0.81365	Up	0.14488	Up	0.52124	Down	0.29396	Up	0.10415	Up	0.78298	Up	0.84825	Down	0.64178	Down	0.88636	Down	0.19054	Down	0.23816	Down	0.02349	Down	0.02511	Down	0.96184	Down	0.97158	Up	0.0257	Up	0.02747	Up	0.07673	Down	0.35722	Down	0.28317	Up	0.34698	Up	0.0099	Up	0.05951
510767	0.578328	0.654797	0.01957	Up	0.13697	Up	0.29332	Down	0.40016	Down	0.9361	Down	0.44461	Up	0.4882	Up	0.0821	Up	0.26002	Up	0.39155	Down	0.18685	Down	0.61855	Down	0.00128	Down	0.00154	Down	0.69423	Up	0.91973	Up	0.00063	Up	0.00076	Up	1e-05	Down	6e-05	Down	0.00794	Down	0.11674	Up	0.00065	Up	0.01401
520008	0.164902	0.400219	0.36406	Down	0.75016	Up	0.2284	Up	0.05842	Up	0.23007	Up	0.42433	Down	0.27089	Up	0.68054	Up	0.47806	Down	0.34991	Up	0.1033	Up	0.44462	Up	0.03323	Down	0.83924	Up	0.60678	Down	0.02272	Up	0.08516	Up	0.47597	Down	0.5403	Up	0.03984	Up	0.19047	Up	0.11984	Up	0.46347	Up	0.37704
520035	0.280266	0.666968	0.8552	Up	0.04375	Down	0.03118	Down	0.97812	Up	0.42277	Up	0.43818	Up	0.5698	Up	0.27762	Down	0.11079	Down	0.19016	Up	0.17605	Up	0.96164	Up	0.33625	Down	0.27699	Up	0.86874	Down	0.05354	Up	0.42117	Up	0.21548	Down	0.26854	Down	0.15029	Up	0.32179	Up	0.01942	Up	0.04869	Up	0.62383
520039	0.447647	0.649453	0.22471	Down	0.14853	Up	0.01534	Up	0.32349	Up	0.55505	Up	0.68016	Down	0.67747	Up	0.85172	Up	0.81797	Down	0.48695	Down	0.70324	Down	0.74925	Up	0.9076	Up	0.26816	Down	0.46894	Down	0.22484	Down	0.40326	Down	0.68669	Up	0.03183	Up	0.59561	Up	0.85629	Down	0.08415	Down	0.02266	Down	0.47926
520040	0.0619083	0.137314	0.74267	Up	0.41308	Up	0.61801	Up	0.94513	Down	0.0178	Up	0.01562	Up	0.18441	Down	0.62784	Up	0.08091	Up	0.41185	Down	0.4321	Down	0.97085	Up	0.53455	Up	0.10126	Down	0.15436	Down	0.03265	Down	0.05175	Down	0.80324	Up	0.81957	Up	0.00423	Down	0.01908	Down	0.00276	Down	0.01238	Down	0.43214
520044	0.00178179	0.0701307	0.33059	Down	0.0144	Down	0.08998	Down	0.07442	Down	0.00067	Down	0.02354	Down	0.66152	Up	0.01158	Down	0.00504	Down	0.64373	Up	0.2045	Up	0.40273	Up	0.64728	Up	0.0139	Down	0.15707	Down	0.00582	Down	0.07127	Down	0.19645	Up	0.64636	Down	0.18269	Down	0.98359	Down	0.36393	Down	0.66101	Up	0.18879
520050	0.00872342	0.046682	0.80769	Up	0.00627	Up	0.00995	Up	0.01041	Down	0.16498	Down	0.14616	Up	0.68682	Down	0.10815	Up	0.05273	Up	0.07631	Down	0.22543	Down	0.52075	Up	0.07788	Up	0.60941	Up	0.00876	Up	0.1859	Down	0.25403	Up	0.02317	Up	0.20077	Down	0.89305	Down	0.36701	Up	0.24722	Up	0.04084	Up	0.3036
520128	0.00674424	0.0676774	0.12738	Up	0.00071	Up	0.014	Up	0.0126	Up	0.00505	Up	0.63101	Up	0.03787	Up	0.03475	Up	0.96297	Up	0.99458	Down	0.00419	Down	0.00424	Down	0.0337	Down	0.02856	Down	0.00439	Up	0.92948	Down	7e-05	Up	6e-05	Up	0.29096	Down	0.09827	Down	0.08843	Up	0.50462	Down	0.01194	Up	0.00335
520138	0.0500186	0.245552	0.91308	Up	0.58723	Up	0.66331	Up	0.0811	Up	0.16018	Up	0.69098	Down	0.10024	Down	0.89695	Up	0.07988	Up	0.11589	Down	0.10701	Up	0.00492	Up	0.80881	Down	0.123	Up	0.06508	Down	0.08083	Up	0.09987	Down	0.00309	Down	0.14816	Up	0.81943	Down	0.00237	Down	0.10057	Down	0.00016	Down	0.00362
520168	0.780173	0.874859	0.74632	Up	0.66777	Down	0.4556	Down	0.95459	Down	0.98269	Down	0.97188	Up	0.30118	Up	0.3625	Up	0.89576	Down	0.9659	Down	0.75922	Down	0.7918	Down	0.31569	Down	0.55411	Down	0.30619	Up	0.66885	Up	0.05594	Up	0.11929	Up	0.17647	Down	0.8904	Up	0.50084	Up	0.14077	Up	0.05452	Up	0.5902
520176	0.152542	0.249531	0.24761	Down	0.24933	Down	0.99636	Up	0.23211	Down	0.54104	Down	0.54085	Up	0.17234	Down	0.6147	Up	0.0726	Up	0.87254	Down	0.14389	Down	0.18693	Down	0.10842	Down	0.91258	Down	0.61208	Up	0.13069	Up	0.04359	Up	0.53875	Up	0.10077	Down	0.7338	Down	0.14191	Up	0.17832	Up	0.00578	Up	0.07892
520189	0.177178	0.306265	0.92634	Down	0.11837	Down	0.13835	Down	0.44185	Up	0.21568	Down	0.0573	Down	0.21056	Up	0.47409	Up	0.5702	Down	0.12463	Up	0.01909	Up	0.31212	Up	0.17757	Up	0.1797	Up	0.01396	Down	0.99406	Down	0.00102	Down	0.00103	Down	0.03862	Up	0.01484	Up	0.28077	Down	0.61264	Up	0.00479	Down	0.00185
520195	0.0207512	0.0680081	0.06795	Up	0.79053	Down	0.04187	Down	0.16456	Up	0.21243	Up	0.87302	Down	0.15441	Up	0.22794	Down	0.01632	Down	0.22069	Up	0.12194	Up	0.7162	Up	0.79819	Up	0.12857	Down	0.25102	Down	0.08262	Down	0.16795	Down	0.67755	Up	0.79617	Down	0.05572	Down	0.07894	Down	0.08847	Down	0.12365	Down	0.84628
520201	0.687434	0.805227	0.93699	Up	0.15936	Down	0.13984	Down	0.12632	Down	0.03033	Down	0.43268	Down	0.38102	Down	0.88997	Down	0.45726	Up	0.20785	Up	0.03563	Up	0.32095	Up	0.04741	Up	0.75857	Up	0.91877	Up	0.08257	Down	0.0571	Down	0.83695	Down	0.63651	Up	0.51204	Down	0.20048	Up	0.26839	Down	0.40147	Up	0.06509
520209	0.303827	0.42406	0.87146	Down	0.01688	Up	0.01242	Up	0.23486	Down	0.10513	Down	0.62475	Down	0.73981	Down	0.93977	Up	0.68401	Up	0.1667	Down	0.03295	Down	0.36711	Down	0.79858	Up	0.82776	Up	0.69837	Up	0.96989	Down	0.89404	Up	0.86431	Up	0.42571	Down	0.96268	Up	0.38076	Down	0.40015	Up	0.93335	Down	0.3571
520243	0.0928617	0.202927	0.3653	Down	0.36531	Up	0.08433	Up	0.43474	Down	0.42624	Down	0.98792	Down	0.29381	Down	0.76396	Up	0.18536	Up	0.19588	Down	0.63122	Down	0.39765	Up	0.06185	Up	0.80754	Up	0.23976	Down	0.09536	Down	0.00639	Down	0.16307	Down	0.04883	Up	0.92814	Up	0.12164	Down	0.05755	Down	0.00228	Down	0.10424
520255	0.458782	0.59717	0.17276	Up	0.79652	Down	0.11233	Down	0.77999	Down	0.10127	Down	0.16225	Down	0.24907	Down	0.74038	Down	0.40019	Up	0.2693	Up	0.37745	Up	0.81306	Down	0.30228	Up	0.25427	Up	0.00661	Down	0.90683	Up	0.00094	Down	0.00076	Down	0.52324	Down	0.16897	Down	0.00386	Down	0.43584	Down	0.01304	Down	0.05697
520278	0.252834	0.375092	0.14295	Up	0.65417	Down	0.06547	Down	0.99132	Down	0.94722	Up	0.93857	Up	0.19451	Up	0.2684	Up	0.8344	Down	0.6205	Up	0.75708	Up	0.85114	Down	0.11888	Down	0.12037	Down	0.70891	Up	0.99417	Up	0.06157	Up	0.06239	Up	0.00685	Down	0.08674	Down	0.5112	Down	0.18896	Up	0.02405	Up	0.25766
520292	0.298195	0.476589	0.00782	Down	0.18976	Down	0.09755	Up	0.37146	Down	0.47806	Down	0.84774	Up	0.40109	Up	0.21372	Down	0.04957	Down	0.65886	Up	0.58764	Up	0.91848	Up	0.05395	Down	0.39539	Down	0.01409	Down	0.23343	Up	0.4773	Down	0.07007	Down	0.90478	Up	0.00798	Up	0.45633	Up	0.01001	Up	0.52946	Up	0.03314
520309	0.170693	0.283663	0.07715	Up	0.21876	Up	0.53705	Down	0.55314	Up	0.87278	Up	0.66314	Down	0.36638	Up	0.29671	Up	0.88152	Up	0.57694	Up	0.61136	Down	0.29495	Down	0.54869	Down	0.39759	Up	0.0028	Up	0.16091	Up	0.00093	Up	0.01418	Up	0.07622	Down	0.90858	Down	0.03452	Up	0.09331	Up	0.00099	Up	0.02786
520324	0.690929	0.780483	0.27033	Down	0.34869	Up	0.05447	Up	0.71323	Down	0.4948	Up	0.30118	Up	0.48068	Up	0.93748	Down	0.43486	Down	0.92604	Down	0.46666	Down	0.52358	Down	0.25837	Down	0.63074	Up	0.19659	Down	0.11882	Up	0.85956	Down	0.08748	Down	0.69099	Down	0.03497	Up	0.76449	Down	0.01653	Up	0.92139	Up	0.01992
520332	0.00611156	0.0321043	0.02789	Up	0.62298	Up	0.06915	Down	0.12507	Up	0.40499	Up	0.4472	Down	0.37225	Up	0.83536	Down	0.27681	Down	0.01241	Up	0.01135	Up	0.9622	Up	0.66011	Up	0.38541	Up	0.04185	Down	0.66079	Up	0.01831	Down	0.00794	Down	0.6957	Down	0.5138	Down	0.0906	Down	0.79013	Down	0.1756	Down	0.26576
520333	0.132481	0.260582	0.86921	Up	0.26143	Down	0.20294	Down	0.34926	Up	0.87416	Up	0.43247	Down	0.94978	Down	0.11615	Down	0.12924	Down	0.63593	Down	0.46401	Down	0.79124	Down	0.16146	Up	0.69255	Up	0.89672	Down	0.29833	Down	0.13017	Down	0.60064	Down	0.04034	Up	0.8659	Up	0.44682	Down	0.05499	Down	0.00946	Down	0.35646
520341	0.132062	0.305418	0.29993	Down	0.2421	Up	0.0392	Up	0.33164	Up	0.25122	Up	0.84953	Up	0.34563	Up	0.14807	Up	0.58297	Up	0.75512	Down	0.93769	Up	0.69694	Up	0.28157	Down	0.02724	Down	0.0504	Down	0.191	Down	0.31578	Down	0.74048	Up	0.35234	Up	0.66193	Down	0.18389	Down	0.18223	Down	0.03491	Down	0.35512
520356	0.369864	0.515816	0.10929	Up	0.20628	Up	0.7008	Down	0.30453	Up	0.92268	Up	0.34951	Down	0.9508	Up	0.79192	Up	0.83966	Up	0.94336	Up	0.91839	Down	0.86231	Down	0.60593	Up	0.00344	Up	0.0005	Up	0.00915	Up	0.00127	Up	0.3006	Up	0.90079	Down	0.07297	Up	0.00996	Up	0.05832	Up	0.00786	Up	0.29654
520358	0.0512498	0.137283	0.28418	Up	0.61871	Down	0.12863	Down	0.72095	Up	0.65623	Down	0.42704	Down	0.63289	Up	0.03981	Down	0.01618	Down	0.14342	Up	0.20238	Up	0.83181	Down	0.05301	Up	0.04958	Up	0.875	Up	0.97079	Up	0.07043	Down	0.06596	Down	0.18956	Up	0.1465	Up	0.55631	Up	0.87415	Up	0.44739	Down	0.36217
520376	0.40432	0.513888	0.62236	Up	0.92367	Down	0.5575	Down	0.73675	Down	0.85005	Down	0.88258	Up	0.22391	Up	0.24514	Up	0.95285	Down	0.2919	Up	0.20408	Up	0.81384	Up	0.17638	Up	0.43526	Down	0.16885	Down	0.04449	Down	0.01331	Down	0.5236	Down	0.56804	Up	0.97635	Down	0.4028	Down	0.54855	Down	0.1715	Down	0.41894
520382	0.204277	0.335997	0.12835	Up	0.63563	Up	0.27366	Down	0.7948	Down	0.87928	Up	0.68113	Up	0.82418	Up	0.08057	Up	0.11856	Up	0.04809	Up	0.75267	Down	0.02676	Down	0.00093	Up	7e-05	Up	6e-05	Up	0.14088	Up	0.1159	Up	0.90788	Up	0.03013	Up	0.00069	Up	2e-05	Up	0.06073	Up	0.00132	Up	0.05841
520431	0.533203	0.651844	0.77664	Down	0.27731	Up	0.17873	Up	0.7177	Down	0.97986	Up	0.69909	Up	0.90319	Up	0.20409	Up	0.24631	Up	0.86178	Up	0.48778	Down	0.38904	Down	0.01046	Down	0.00439	Down	0.57148	Down	0.64725	Down	0.03069	Up	0.0129	Up	0.00902	Down	0.00945	Down	0.91133	Down	0.98041	Up	0.01114	Up	0.01167
520446	0.851857	0.904677	0.64485	Up	0.33184	Up	0.60008	Up	0.88965	Up	0.22733	Down	0.18274	Down	0.90904	Down	0.47232	Up	0.4073	Up	0.51388	Down	0.69093	Up	0.30135	Up	0.22767	Up	0.04863	Up	0.06778	Up	0.37427	Up	0.47596	Up	0.85478	Down	0.36558	Up	0.13452	Up	0.4057	Up	0.51897	Up	0.93867	Down	0.47176
520484	0.619084	0.742401	0.58623	Down	0.34099	Up	0.14689	Up	0.24059	Down	0.56377	Down	0.53357	Up	0.46027	Up	0.19064	Up	0.54419	Up	0.57534	Down	0.1448	Down	0.34463	Down	0.01352	Up	0.72191	Up	0.32999	Up	0.02653	Down	0.08506	Down	0.52736	Up	0.0467	Up	0.11748	Up	0.33763	Up	0.60562	Down	0.2466	Down	0.50464
520519	0.0516064	0.397829	0.80608	Down	0.05647	Down	0.08762	Down	0.0053	Up	0.11028	Up	0.12031	Down	0.03054	Up	0.07455	Up	0.62742	Down	0.95349	Down	0.27956	Up	0.25629	Up	0.0644	Down	0.38205	Down	0.145	Up	0.28099	Up	0.00368	Up	0.02969	Up	0.13308	Up	0.09794	Up	0.10557	Up	0.85769	Up	0.89178	Up	0.96543
520521	0.622348	0.68707	0.64271	Down	0.3857	Down	0.6788	Down	0.25462	Down	0.08288	Down	0.50002	Down	0.71699	Up	0.79826	Down	0.53892	Down	0.81399	Up	0.30649	Up	0.42406	Up	0.04841	Up	0.20403	Up	0.63099	Down	0.41005	Down	0.01968	Down	0.09122	Down	0.16562	Up	0.04898	Up	0.82691	Up	0.48886	Up	0.23414	Down	0.07276
520528	0.196273	0.358261	0.00746	Up	0.06047	Up	0.27647	Down	0.64123	Up	0.73217	Up	0.9005	Down	0.70702	Up	0.41354	Up	0.65226	Up	0.49498	Down	0.95383	Up	0.46024	Up	0.00288	Up	0.01236	Up	0.00041	Up	0.4457	Down	0.29224	Up	0.08313	Up	0.33936	Up	0.91156	Up	0.37831	Up	0.39531	Down	0.93738	Down	0.4385
520544	0.00229701	0.0228107	0.32679	Down	0.16479	Up	0.02782	Up	0.9708	Up	0.08913	Up	0.09501	Up	0.17913	Up	0.06239	Up	0.54206	Up	0.23192	Up	0.00666	Up	0.06697	Up	0.78761	Down	0.55153	Down	0.0813	Down	0.74183	Down	0.12959	Down	0.22124	Down	0.44812	Up	0.09117	Up	0.71168	Up	0.31339	Up	0.69209	Down	0.1705
520553	0.109121	0.215009	0.35057	Up	0.03763	Down	0.00625	Down	0.05981	Up	0.87801	Down	0.0452	Down	0.33346	Down	0.47786	Up	0.10735	Up	0.78067	Up	0.59718	Down	0.42405	Down	0.96309	Down	0.06414	Up	0.159	Down	0.059	Up	0.17145	Down	0.00407	Down	0.31014	Up	0.95346	Up	0.04916	Down	0.33699	Down	0.00698	Down	0.04416
520598	0.370264	0.526191	0.03533	Up	0.31206	Up	0.21285	Down	0.57686	Up	0.37787	Down	0.16223	Down	0.60951	Down	0.82109	Down	0.77431	Up	0.83998	Up	0.79893	Up	0.95773	Up	0.18105	Up	0.26161	Up	0.0209	Up	0.81287	Down	0.23975	Up	0.1649	Up	0.71244	Down	0.11157	Down	0.63135	Up	0.20507	Down	0.40148	Up	0.0473
520600	0.02092	0.118072	0.96969	Down	0.02495	Down	0.02679	Down	0.92291	Down	0.74141	Down	0.81522	Down	0.5869	Up	0.16706	Down	0.06523	Down	0.27275	Up	0.70418	Down	0.1499	Down	0.18475	Up	0.27125	Down	0.05519	Down	0.02498	Down	0.00414	Down	0.35108	Down	0.20282	Up	0.58831	Down	0.36811	Down	0.08126	Down	0.0415	Down	0.71126
520630	0.586069	0.702239	0.98993	Up	0.80346	Down	0.79375	Down	0.32353	Down	0.52437	Down	0.71506	Up	0.45657	Up	0.19881	Down	0.05461	Down	0.29336	Down	0.85621	Up	0.22336	Up	0.17267	Up	0.64025	Up	0.06877	Up	0.35089	Down	0.5931	Up	0.15451	Up	0.69072	Up	0.24015	Up	0.39239	Up	0.4237	Up	0.64014	Up	0.73339
520639	0.849818	0.886543	0.78777	Down	0.88442	Up	0.67921	Up	0.47273	Down	0.79846	Down	0.63967	Up	0.91675	Down	0.87824	Up	0.79682	Up	0.87654	Up	0.98914	Up	0.88726	Down	0.42629	Down	0.01004	Down	0.2927	Down	0.04569	Down	0.7865	Down	0.07466	Up	0.2215	Down	0.01373	Down	0.51771	Down	0.13682	Down	0.54489	Up	0.04664
520647	0.28913	0.501377	0.49847	Down	0.33184	Up	0.11311	Up	0.23827	Down	0.7059	Down	0.40948	Up	0.93648	Down	0.49625	Down	0.54665	Down	0.26559	Down	0.03865	Down	0.27098	Down	0.53837	Down	0.00269	Down	0.00584	Down	0.00864	Down	0.01893	Down	0.68013	Up	0.2622	Down	0.00837	Down	0.00247	Down	0.0719	Down	0.02167	Down	0.51933
520673	0.000301628	0.0332901	0.00264	Down	0.00503	Down	0.73204	Up	0.13981	Down	0.11313	Down	0.90034	Down	0.19451	Down	0.00961	Down	0.11454	Down	0.44215	Down	0.00596	Down	0.02602	Down	0.00248	Down	0.186	Down	0.02378	Down	0.03308	Up	0.24489	Up	0.25916	Down	0.13213	Down	0.3377	Up	0.70087	Up	0.02262	Up	0.06756	Up	0.55636
520719	0.67612	0.74705	0.69458	Down	0.46402	Up	0.26915	Up	0.62024	Up	0.59487	Down	0.31224	Down	0.89772	Down	0.57167	Up	0.48961	Up	0.65089	Down	0.65164	Up	0.37214	Up	0.34384	Down	0.69611	Down	0.01885	Down	0.56913	Up	0.10968	Down	0.03926	Down	0.94174	Down	0.89938	Down	0.01681	Down	0.95742	Down	0.0193	Down	0.02134
520753	0.0226785	0.115681	0.82637	Up	0.80918	Up	0.98229	Up	0.29741	Up	0.2814	Up	0.96983	Up	0.4569	Up	0.00169	Up	0.00691	Up	0.75492	Down	0.38563	Up	0.24598	Up	0.0288	Down	0.4843	Down	0.56088	Up	0.10362	Up	0.00952	Up	0.21152	Up	0.13165	Down	0.86234	Down	0.95741	Up	0.17524	Up	0.12029	Up	0.82069
540020	0.494221	0.611641	0.31378	Up	0.03718	Up	0.2208	Up	0.33661	Up	0.98249	Up	0.34712	Down	0.6322	Down	0.43366	Up	0.21762	Up	0.87341	Up	0.43317	Down	0.34941	Down	0.29259	Down	0.84776	Up	0.23198	Up	0.21904	Up	0.03607	Up	0.30879	Up	0.27206	Down	0.20307	Down	0.71759	Up	0.84855	Down	0.15403	Up	0.11171
540047	0.637305	0.715946	0.81959	Up	0.86344	Down	0.68985	Down	0.52903	Down	0.65429	Down	0.85322	Up	0.76697	Down	0.3844	Up	0.25108	Up	0.88664	Down	0.43963	Up	0.36332	Up	0.26791	Up	0.61935	Up	0.20159	Down	0.52678	Down	0.02726	Down	0.08741	Down	0.78395	Up	0.97941	Down	0.10927	Down	0.76429	Down	0.06743	Down	0.11421
540056	0.037265	0.142462	0.05536	Down	0.91776	Down	0.06671	Up	0.12747	Down	0.253	Down	0.6701	Up	0.17977	Down	0.41715	Down	0.5699	Up	0.48343	Down	0.65457	Down	0.79599	Up	0.07449	Up	0.00658	Up	0.16436	Up	0.20944	Up	0.64523	Down	0.09728	Down	0.03129	Up	0.00184	Up	0.01384	Up	0.1497	Up	0.66631	Up	0.29411
540075	0.00798505	0.0504784	0.024	Down	0.02298	Down	0.98146	Down	0.00617	Down	0.00479	Down	0.89294	Down	0.3646	Down	0.96109	Up	0.34071	Up	0.72916	Down	0.98398	Up	0.71425	Up	0.59942	Up	0.12683	Down	0.36839	Down	0.0499	Down	0.16619	Down	0.49377	Up	0.85037	Down	0.99946	Down	0.22033	Up	0.8509	Up	0.16312	Up	0.2201
540091	0.0857658	0.153946	0.27853	Up	0.08064	Up	0.45464	Up	0.04317	Up	0.34169	Up	0.22801	Down	0.51031	Up	0.19682	Up	0.50451	Up	0.74788	Down	0.70951	Up	0.49103	Up	0.61126	Up	0.53763	Down	0.57563	Down	0.27002	Down	0.29405	Down	0.95383	Up	0.1254	Up	0.29668	Down	0.06406	Down	0.01798	Down	0.00311	Down	0.36167
540100	0.449076	0.576699	0.31297	Up	0.44556	Up	0.79588	Down	0.47199	Up	0.78447	Down	0.32679	Down	0.77962	Up	0.15327	Down	0.09526	Down	0.94463	Up	0.43769	Up	0.47827	Up	0.06696	Up	0.00915	Up	0.84009	Up	0.29789	Up	0.09572	Down	0.01342	Down	0.11419	Up	0.0377	Up	0.4527	Down	0.5394	Up	0.02897	Down	0.009
540129	0.174937	0.298429	0.45087	Down	0.19414	Up	0.0522	Up	0.74672	Up	0.69243	Up	0.94165	Up	0.46551	Down	0.53211	Down	0.91387	Up	0.02422	Down	0.09147	Down	0.47198	Up	0.10734	Down	0.13091	Up	0.69706	Up	0.00566	Up	0.05367	Up	0.24496	Down	0.54016	Down	0.1255	Up	0.1871	Down	0.04187	Up	0.45702	Down	0.01016
540131	0.13414	0.230426	0.46725	Down	0.38524	Down	0.88298	Down	0.05564	Down	0.23064	Down	0.40871	Up	0.72702	Up	0.3291	Down	0.19437	Down	0.51933	Down	0.33473	Down	0.7389	Down	0.03051	Up	0.03055	Up	0.42133	Up	0.99941	Down	0.13144	Down	0.1316	Down	0.29994	Up	0.00393	Up	0.37594	Up	0.0292	Up	0.8726	Down	0.0216
540156	0.0780387	0.153899	0.74412	Up	0.86811	Down	0.6236	Down	0.90422	Down	0.30592	Up	0.25618	Up	0.16646	Down	0.06662	Up	0.00446	Up	0.36882	Down	0.93474	Down	0.41186	Up	0.85501	Up	0.24584	Down	0.3602	Down	0.18484	Down	0.27732	Down	0.79264	Up	0.79157	Down	0.01052	Down	0.04651	Down	0.01737	Down	0.07507	Down	0.43474
540170	0.132563	0.38596	0.01074	Up	0.09116	Up	0.26102	Down	0.44918	Up	0.91025	Down	0.38712	Down	0.67654	Down	0.2578	Down	0.46166	Down	0.35878	Up	0.04401	Up	0.21948	Up	0.0012	Up	2e-05	Up	0.06402	Up	0.02198	Up	0.05038	Down	0.00043	Down	0.07104	Up	0.00526	Up	0.9827	Down	0.18103	Up	0.06833	Down	0.00505
540192	0.151764	0.425147	0.02643	Up	0.13452	Up	0.3732	Down	0.97064	Up	0.26009	Down	0.24604	Down	0.83869	Up	0.50771	Down	0.39053	Down	0.17885	Up	0.05188	Up	0.47922	Up	0.31094	Up	0.03181	Up	0.48944	Down	0.19553	Up	0.10194	Down	0.0085	Down	0.17702	Down	0.9166	Up	0.09458	Down	0.1492	Up	0.71007	Down	0.07867
540193	0.0217594	0.239678	0.81678	Up	0.58676	Down	0.44185	Down	0.6972	Down	0.69065	Up	0.43575	Up	0.38655	Up	0.01682	Up	0.0852	Up	0.4585	Down	0.01046	Up	0.00255	Up	0.01994	Up	0.00068	Up	0.16235	Down	0.08858	Up	0.0013	Down	6e-05	Down	0.06319	Up	0.00022	Up	0.02835	Down	0.00837	Up	0.00068	Down	1e-05
540221	0.00249542	0.0307468	0.04146	Up	0.23085	Down	0.00403	Down	0.00176	Up	0.09962	Up	0.04675	Down	0.50345	Down	0.09452	Down	0.28234	Down	0.01969	Up	0.04581	Up	0.65236	Down	4e-05	Up	0.77257	Up	0.00225	Down	6e-05	Down	0	Down	0.00132	Down	0	Up	0.02014	Down	0.00474	Down	0	Down	0	Down	0.45041
540243	0.502451	0.629919	0.41287	Down	0.85163	Down	0.52346	Up	0.19414	Down	0.41539	Down	0.60456	Up	0.82716	Up	0.7753	Up	0.94629	Up	0.83681	Down	0.6403	Up	0.50341	Up	0.24173	Up	0.09461	Up	0.59621	Up	0.57046	Up	0.50503	Down	0.22798	Down	0.49464	Up	0.01367	Up	0.26006	Up	0.04972	Up	0.64143	Up	0.11407
540246	0.0429155	0.112625	0.95063	Up	0.23908	Up	0.26253	Up	0.99188	Down	0.2498	Up	0.24598	Up	0.12941	Down	0.3664	Up	0.02468	Up	0.83127	Down	0.65905	Up	0.51544	Up	0.46502	Down	0.65461	Down	0.06438	Down	0.77238	Up	0.22408	Down	0.14059	Down	0.4237	Down	0.05261	Down	0.03894	Down	0.21079	Down	0.16221	Down	0.86996
540274	0.788935	0.891609	0.37253	Down	0.05488	Down	0.25318	Down	0.07877	Up	0.429	Up	0.29178	Down	0.93921	Up	0.31417	Up	0.34992	Up	0.61106	Down	0.12715	Up	0.0516	Up	0.36905	Down	0.00064	Down	0.00398	Down	0.00339	Down	0.02241	Down	0.32738	Up	0.07973	Up	0.00386	Down	0.0084	Down	0.00014	Down	0.00028	Down	0.68119
540288	0.316536	0.545636	0.0157	Up	0.57569	Down	0.0054	Down	0.69897	Up	0.29736	Up	0.50131	Up	0.30032	Down	0.11345	Down	0.54365	Down	0.87708	Up	0.68761	Up	0.80381	Up	0.32521	Up	0.34605	Up	0.5445	Down	0.96484	Down	0.12495	Down	0.13458	Down	0.18989	Down	0.013	Down	0.00661	Down	0.15352	Down	0.08349	Down	0.72217
540368	0.00117471	0.0132183	0.02162	Up	0.40597	Up	0.10081	Down	0.00987	Up	0.02964	Up	0.5635	Down	0.33322	Up	0.09607	Up	0.44063	Up	0.02131	Up	0.02436	Up	0.94324	Down	0.83684	Down	0.76201	Up	0.25031	Up	0.61233	Up	0.1815	Up	0.38676	Up	0.83552	Up	0.21124	Down	0.24737	Up	0.15124	Down	0.33529	Up	0.0261
540390	0.00106707	0.0327847	0.0144	Down	0.78161	Up	0.0085	Up	0.00887	Down	0.60558	Down	0.02371	Up	0.54745	Down	0.53291	Down	0.98203	Down	0.0075	Down	0.08268	Down	0.21264	Up	1e-05	Down	0.00431	Down	0.00728	Up	0.00469	Up	0	Up	2e-05	Up	1e-05	Down	0.22802	Down	0.01399	Up	7e-05	Up	0	Up	0.00136
540403	0.104119	0.361131	0.8615	Up	0.93883	Up	0.92209	Down	0.71945	Down	0.29797	Up	0.17112	Up	0.15083	Up	0.13181	Up	0.93551	Up	0.86438	Down	0.1086	Up	0.0806	Up	3e-05	Up	0.11039	Up	0.12993	Up	0.00054	Down	0.00046	Down	0.92364	Down	8e-05	Up	0.00954	Up	0.22707	Up	0.01707	Down	0.00064	Down	0.09589
540411	0.0953525	0.306163	0.99117	Down	0.84678	Down	0.85544	Down	0.76113	Up	0.65083	Down	0.45324	Down	0.10593	Down	0.00751	Down	0.16979	Down	0.17153	Down	0.39165	Down	0.58209	Up	0.50281	Up	0.00033	Up	0.08536	Up	0.0011	Up	0.25935	Up	0.0095	Down	0.33099	Up	0.00736	Up	0.67352	Up	0.04756	Up	0.57179	Down	0.0164
540452	0.00513465	0.025544	0.10704	Down	0.39929	Down	0.40237	Up	0.00531	Down	0.03029	Down	0.3656	Up	0.22549	Down	0.14613	Down	0.78703	Down	0.30779	Down	0.09595	Down	0.47265	Down	0.60108	Up	0.72889	Up	0.11836	Up	0.85847	Down	0.27448	Up	0.2091	Up	0.28595	Down	0.42872	Up	0.03611	Up	0.0768	Up	0.00458	Up	0.1495
540519	0.0188267	0.0732635	0.21458	Up	0.20989	Down	0.02176	Down	0.80483	Down	0.09732	Down	0.14815	Down	0.8587	Down	0.19056	Down	0.25126	Down	0.63537	Up	0.6255	Down	0.34293	Down	0.7281	Up	0.16896	Up	0.07024	Up	0.28964	Up	0.12882	Up	0.61034	Up	0.25063	Down	0.97767	Down	0.26741	Up	0.26141	Up	0.03539	Up	0.25644
540544	0.000972357	0.0219688	0.01503	Down	0.62046	Up	0.00585	Up	0.04376	Down	0.14506	Down	0.50065	Up	0.6215	Down	0.4501	Down	0.78878	Down	0.00062	Down	0.00167	Down	0.58506	Up	0.02665	Down	0.00183	Down	0.01772	Up	0.17188	Down	0.0002	Up	2e-05	Up	0.07581	Down	0.12487	Down	0.34064	Up	0.77428	Up	0.01247	Up	0.02149
540564	0.115751	0.378335	0.05782	Down	0.59876	Up	0.02166	Up	0.67082	Up	0.10225	Up	0.20713	Up	0.66802	Up	0.65793	Down	0.38909	Down	0.26527	Up	0.06144	Up	0.38866	Up	0.0186	Down	0.08892	Down	0.00516	Down	0.4018	Up	0.50271	Down	0.14469	Down	0.8546	Down	0.5058	Up	0.88687	Down	0.39972	Up	0.96726	Up	0.42207
540608	0.501128	0.584883	0.63302	Down	0.18301	Down	0.37405	Down	0.65399	Up	0.10739	Up	0.22457	Up	0.34467	Up	0.5781	Down	0.14582	Down	0.16824	Up	0.1825	Up	0.9598	Down	0.07769	Down	0.03243	Down	0.48104	Down	0.63375	Down	0.25254	Up	0.11665	Up	0.34659	Down	0.36358	Down	0.24258	Up	0.97248	Up	0.04738	Up	0.05047
540717	0.478795	0.600252	0.12631	Up	0.22136	Up	0.7302	Down	0.42783	Up	0.45583	Down	0.13752	Down	0.61833	Down	0.14622	Up	0.06121	Up	0.71362	Up	0.91334	Down	0.63506	Down	0.87385	Up	0.34943	Up	0.02476	Up	0.43289	Up	0.03334	Up	0.13748	Up	0.52164	Down	0.26058	Down	0.21869	Up	0.6121	Down	0.07388	Up	0.02903
540722	0.0114801	0.119316	0.28349	Up	0.53051	Up	0.642	Down	0.61714	Up	0.05783	Up	0.13918	Up	0.58516	Up	0.00083	Up	0.00226	Up	0.69038	Down	0.87897	Down	0.80489	Up	0.10769	Down	0.15848	Down	0.65718	Down	0.81843	Up	0.22357	Up	0.31495	Up	0.03684	Down	0.06115	Down	0.07036	Down	0.78243	Up	0.72355	Up	0.93778
580014	0.177487	0.381015	0.29087	Up	0.18003	Up	0.75541	Up	0.0074	Down	0.02061	Down	0.59095	Up	0.72697	Down	0.93258	Up	0.66506	Up	0.28273	Down	0.05079	Down	0.31642	Down	0.0002	Up	0.9803	Up	0.2542	Up	0.00021	Down	0.00161	Down	0.2638	Up	0.37197	Up	0.17624	Down	0.32244	Down	0.03575	Down	0.07371	Down	0.69248
580026	0.0777886	0.18656	0.94509	Up	0.93313	Down	0.87861	Down	0.32974	Down	0.02127	Down	0.12866	Down	0.24612	Down	0.34524	Down	0.81674	Up	0.561	Down	0.21059	Down	0.48249	Down	0.00303	Up	0.00178	Up	0.56672	Up	0.77382	Up	0.00898	Down	0.00521	Down	0.02258	Up	0.01911	Up	0.9382	Down	0.92946	Up	0.01951	Down	0.0165
580037	0.000100731	0.00703052	0.02235	Down	0.02203	Down	0.99393	Down	0.00221	Down	0.00049	Down	0.41243	Down	0.0947	Down	0.0199	Down	0.40166	Down	0.10635	Down	0.03288	Down	0.51888	Down	0.16373	Up	0.12599	Down	0.16063	Down	0.00872	Down	0.01151	Down	0.88394	Up	0.82276	Up	0.41844	Down	0.54656	Down	0.30701	Down	0.41228	Down	0.83148
580044	0.499424	0.669988	0.7488	Down	0.0378	Down	0.06791	Down	0.37964	Down	0.36694	Up	0.08911	Up	0.62978	Down	0.14029	Down	0.29946	Down	0.95489	Down	0.52013	Up	0.48512	Up	0.01704	Down	0.00254	Down	0.00459	Down	0.32367	Down	0.49268	Down	0.7533	Up	0.00576	Down	0.00188	Down	0.00756	Down	0.55214	Down	0.88576	Up	0.4628
580053	0.0164619	0.133095	0.02564	Down	0.69533	Up	0.0122	Up	0.81689	Down	0.66767	Down	0.8422	Down	0.63619	Up	0.00729	Up	0.01796	Up	0.18673	Down	0.98237	Down	0.19342	Up	0.04521	Down	0	Down	0.00018	Down	4e-05	Down	0.00927	Down	0.00695	Up	0.94163	Up	0.00013	Down	0.00127	Down	0.00011	Down	0.00111	Down	0.19739
580066	0.0734821	0.27043	0.7894	Up	0.02814	Up	0.04623	Up	0.21443	Down	0.82057	Down	0.30178	Up	0.62974	Down	0.13921	Up	0.05977	Up	0.04963	Down	0.02077	Down	0.64163	Down	0.59676	Up	0.92111	Up	0.00297	Up	0.66612	Down	0.00809	Up	0.00357	Up	0.3186	Down	0.51758	Down	0.23292	Up	0.71504	Up	0.04043	Up	0.07853
580114	0.609104	0.744672	0.99255	Down	0.78974	Up	0.7826	Up	0.50416	Down	0.7521	Up	0.33159	Up	0.97626	Down	0.1379	Down	0.1449	Down	0.15829	Up	0.01087	Up	0.15822	Up	0.05307	Up	0.23256	Up	0.00841	Down	0.39191	Down	0.00019	Down	0.00086	Down	0.16826	Up	0.23994	Up	0.12834	Down	0.82203	Down	0.0092	Down	0.0141
580132	0.0128805	0.0659764	0.07766	Down	0.7266	Down	0.14206	Up	0.15888	Down	0.06008	Down	0.57697	Down	0.90903	Down	0.84391	Down	0.93405	Down	0.00683	Down	0.02065	Down	0.56202	Up	0.86337	Up	0.63174	Up	0.82823	Down	0.75745	Up	0.69792	Down	0.48915	Down	0.55776	Up	0.03987	Up	0.1465	Down	0.11458	Up	0.05213	Down	0.00228
580148	0.336164	0.445432	0.19201	Up	0.53493	Up	0.47139	Down	0.49695	Up	0.74029	Down	0.31894	Down	0.78303	Up	0.77668	Up	0.99336	Up	0.50334	Up	0.61283	Up	0.86751	Down	0.83353	Up	0.43976	Down	0.12212	Up	0.33063	Down	0.17308	Up	0.0299	Up	0.64875	Down	0.08173	Down	0.3508	Up	0.17744	Down	0.176	Up	0.01407
580184	0.0319503	0.11377	0.14824	Down	0.48737	Up	0.04307	Up	0.42012	Up	0.29326	Up	0.79601	Up	0.40849	Down	0.05694	Up	0.01187	Up	0.90298	Down	0.76313	Up	0.67283	Up	0.46185	Up	0.49345	Down	0.14799	Down	0.16822	Down	0.03973	Down	0.41736	Down	0.00853	Up	0.98621	Down	0.90216	Down	0.00825	Down	0.00676	Down	0.91585
580187	0.0327671	0.160338	0.6462	Up	0.01458	Up	0.03472	Up	0.14965	Down	0.38577	Up	0.03119	Up	0.71422	Down	0.57707	Up	0.36172	Up	0.0044	Down	0.00281	Down	0.8116	Down	0.02098	Down	0.03259	Down	0.16643	Up	0.81472	Up	0.0014	Up	0.00215	Up	0.00055	Down	0.00681	Down	0.02816	Down	0.18568	Up	0.0508	Up	0.4585
580196	0.0086083	0.0617792	0.4239	Up	0.13022	Up	0.44113	Up	0.72103	Down	0.81242	Up	0.5544	Up	0.25624	Up	0.02726	Up	0.21119	Up	0.07792	Up	0.00718	Up	0.21616	Up	0.01401	Up	0.26208	Up	0.09255	Down	0.11559	Down	0.00051	Down	0.01097	Down	0.11884	Up	0.14923	Up	0.4805	Down	0.89209	Down	0.03304	Down	0.04249
580209	0.0306628	0.14553	0.27711	Down	0.15487	Up	0.02092	Up	0.86583	Down	0.0308	Up	0.02243	Up	0.35279	Up	0.285	Up	0.88137	Up	0.66539	Up	0.7772	Up	0.88021	Down	0.00069	Down	0.00699	Down	0.00538	Down	0.22394	Up	0.27607	Up	0.89008	Down	0.0039	Down	0.27574	Down	0.09597	Down	0.03222	Up	0.10435	Up	0.51895
580240	0.492845	0.636553	0.96413	Down	0.79787	Down	0.83266	Down	0.48271	Down	0.30417	Down	0.73309	Down	0.95299	Down	0.2881	Down	0.31381	Down	0.80863	Up	0.92695	Up	0.88019	Down	0.39397	Down	0.57511	Down	0.10797	Up	0.7634	Up	0.02234	Up	0.03925	Up	0.14411	Down	0.5658	Down	0.06508	Up	0.35017	Up	0.00369	Up	0.02234
580242	0.0363315	0.124767	0.09467	Down	0.20398	Down	0.64607	Up	0.0139	Down	0.02098	Down	0.82789	Up	0.21592	Up	0.07718	Up	0.54262	Up	0.0275	Down	0.1376	Down	0.37711	Up	0.77696	Up	0.11938	Down	0.04231	Up	0.07277	Down	0.07086	Up	0.00193	Up	0.45446	Down	0.17438	Up	0.14056	Up	0.0467	Up	0.03665	Up	0.89552
580324	0.163972	0.249176	0.19293	Down	0.10701	Down	0.72306	Down	0.05663	Down	0.23343	Down	0.40975	Up	0.44519	Down	0.60552	Down	0.80001	Up	0.84773	Up	0.3015	Up	0.39432	Up	0.13373	Up	0.42838	Up	0.20663	Up	0.44559	Down	0.78927	Down	0.61564	Up	0.39677	Up	0.18402	Up	0.01306	Up	0.60518	Up	0.06491	Up	0.1592
580364	0.248222	0.385463	0.61983	Down	0.51888	Up	0.26324	Up	0.57141	Up	0.42935	Up	0.8174	Up	0.3429	Down	0.16545	Up	0.0298	Up	0.85542	Up	0.75331	Down	0.62083	Down	0.69215	Up	0.03179	Up	0.05004	Up	0.0659	Up	0.10164	Up	0.80635	Down	0.16029	Up	0.07483	Up	0.01399	Up	0.65795	Up	0.19365	Up	0.37418
580369	0.118988	0.248903	0.05659	Up	0.99809	Down	0.05635	Down	0.27874	Down	0.1976	Down	0.82231	Down	0.81155	Down	0.09616	Down	0.14436	Down	0.26203	Up	0.5752	Up	0.5591	Down	0.02719	Up	0.08846	Up	0.04663	Up	0.52155	Down	0.77186	Down	0.72241	Up	0.47967	Down	0.62676	Down	0.22293	Up	0.82161	Up	0.06688	Up	0.09964
580392	0.00592709	0.112265	0.00428	Up	0.08681	Up	0.12543	Down	0.57011	Up	0.03649	Up	0.10219	Up	0.28528	Up	0.64001	Down	0.13598	Down	0.01894	Up	0.17095	Up	0.23365	Down	0.0504	Up	0.20681	Up	0.66927	Up	0.4174	Down	0.10805	Down	0.38754	Down	0.46539	Down	0.31031	Down	0.72232	Down	0.76534	Down	0.70325	Up	0.49999
580403	0.097482	0.1748	0.04208	Up	0.01805	Up	0.65257	Up	0.17884	Up	0.38386	Down	0.03795	Down	0.9783	Down	0.26496	Up	0.25436	Up	0.37685	Up	0.68822	Up	0.62163	Down	0.20263	Down	0.03548	Down	0.06056	Up	0.32735	Down	0.00509	Up	0.00081	Up	0.0486	Down	0.00054	Down	0.4888	Up	0.02913	Down	0.01311	Up	0.00016
580431	0.0709441	0.146095	0.0292	Up	0.10361	Up	0.48884	Down	0.07263	Up	0.98754	Down	0.07063	Down	0.95763	Down	0.92388	Up	0.88184	Up	0.46442	Up	0.31583	Up	0.77595	Up	0.37321	Down	0.97092	Down	0.04097	Up	0.39212	Up	0.00743	Up	0.0383	Up	0.17752	Down	0.02468	Down	0.57943	Up	0.27879	Down	0.06839	Up	0.00859
580433	0.0625735	0.21304	0.49342	Down	0.01463	Up	0.00395	Up	0.10058	Up	0.03654	Up	0.57674	Up	0.78625	Up	0.08078	Up	0.12918	Up	0.52149	Down	0.04762	Down	0.14816	Down	0.00284	Down	0.019	Down	0.61508	Up	0.32398	Up	0.00112	Up	0.00729	Up	0.23441	Down	0.11015	Down	0.58429	Up	0.64467	Down	0.0947	Up	0.04113
580446	0.176003	0.391034	0.85295	Up	0.46743	Down	0.36582	Down	0.58367	Up	0.14862	Up	0.3462	Up	0.19135	Up	0.29189	Up	0.78255	Down	0.24107	Up	0.11903	Up	0.66396	Up	0.00443	Down	0.00045	Down	0.10039	Down	0.22344	Down	0.11216	Up	0.01111	Up	0.00885	Down	0.00376	Down	0.47584	Down	0.65213	Down	0.03448	Up	0.01471
580465	0.562434	0.735022	0.14042	Down	0.19398	Down	0.8428	Up	0.21165	Up	0.43312	Up	0.62042	Down	0.63623	Down	0.0916	Down	0.20241	Down	0.63581	Up	0.7114	Up	0.91656	Down	0.24455	Down	0.10644	Up	0.27412	Down	0.01172	Up	0.93939	Up	0.01354	Down	0.11991	Up	0.01493	Up	0.3765	Up	0.26688	Up	0.46428	Down	0.07889
580475	0.000692832	0.0143229	0.02628	Down	0.06856	Down	0.60439	Up	0.01338	Down	0.00499	Down	0.60504	Down	0.7787	Down	0.00613	Down	0.01045	Down	0.32388	Down	0.10417	Down	0.47975	Down	0.92794	Down	0.80409	Up	0.95983	Down	0.73536	Up	0.96802	Up	0.76557	Down	0.65544	Down	0.02797	Up	0.17197	Up	0.012	Up	0.0803	Up	0.316
580491	0.100942	0.189293	0.64797	Down	0.27448	Down	0.51134	Down	0.25313	Up	0.87586	Up	0.31846	Down	0.38996	Up	0.04201	Down	0.00811	Down	0.49895	Down	0.77699	Down	0.6908	Up	0.03872	Down	0.10694	Down	0.03408	Down	0.57395	Up	0.94511	Down	0.529	Down	0.52675	Down	0.70884	Down	0.02239	Down	0.79213	Up	0.07262	Down	0.045
580494	0.906622	0.948245	0.44036	Down	0.20741	Down	0.60271	Down	0.28251	Down	0.2894	Down	0.98691	Up	0.45889	Down	0.8969	Down	0.53865	Up	0.0915	Up	0.07729	Up	0.9237	Up	0.05123	Up	0.03968	Up	0.12311	Down	0.88954	Up	0.00242	Down	0.00187	Down	0.09092	Up	0.0374	Up	0.34932	Up	0.62492	Up	0.40443	Down	0.19701
580598	0.0117844	0.0644936	0.5367	Up	0.76753	Down	0.36653	Down	0.05029	Up	0.30048	Up	0.29564	Down	0.37894	Up	0.02602	Up	0.13016	Up	0.01879	Up	0.01623	Up	0.93835	Up	0.03069	Down	0.03128	Up	0.58066	Down	0.00037	Up	0.08454	Up	0.01095	Down	0.38142	Down	0.01877	Up	0.1567	Up	0.00349	Up	0.03235	Up	0.25163
580601	0.693467	0.771611	0.47548	Down	0.25047	Up	0.07568	Up	0.98969	Up	0.63203	Up	0.64112	Up	0.55492	Up	0.8251	Down	0.42098	Down	0.64257	Down	0.72922	Down	0.90513	Up	0.94383	Up	0.26803	Down	0.17568	Down	0.24103	Down	0.15665	Down	0.78601	Down	0.42722	Up	0.8582	Up	0.26142	Down	0.53467	Down	0.06861	Down	0.1985
580609	0.0820814	0.216058	0.66986	Down	0.03832	Up	0.01717	Up	0.49477	Up	0.48829	Up	0.99154	Up	0.88116	Down	0.54315	Up	0.45132	Up	0.06377	Down	0.52595	Down	0.19015	Up	0.1597	Down	0.85671	Up	0.02489	Up	0.11808	Up	0.00158	Up	0.03489	Up	0.72665	Down	0.64762	Up	0.35718	Up	0.42455	Up	0.21294	Up	0.63382
580670	0.00589232	0.111722	0.84116	Up	0.3622	Down	0.27174	Down	0.9594	Up	0.01911	Down	0.01736	Down	0.53517	Up	0.20474	Down	0.07116	Down	0.25818	Down	0.05489	Down	0.366	Down	0.16867	Up	0.02279	Up	0.47147	Up	0.27436	Up	0.48455	Down	0.08656	Down	0.21406	Up	0.0102	Up	0.52899	Down	0.10889	Up	0.07359	Down	0.00308
580692	0.0683761	0.163723	0.12625	Down	0.62918	Up	0.0537	Up	0.68998	Down	0.64731	Up	0.39723	Up	0.77336	Up	0.1066	Up	0.1727	Up	0.14791	Down	0.39541	Down	0.51849	Up	0.00043	Down	0.00028	Down	0.0938	Down	0.80382	Down	0.01133	Up	0.00707	Up	0.00383	Down	0.0088	Down	0.1105	Down	0.66124	Up	0.08914	Up	0.18674
580711	0.0186099	0.0841755	0.01733	Down	0.08758	Down	0.38651	Up	0.10013	Down	0.54725	Down	0.26777	Up	0.69065	Down	0.14646	Down	0.27456	Down	0.14559	Down	0.49433	Down	0.41117	Up	0.75149	Down	0.58549	Up	0.13585	Down	0.39382	Up	0.22653	Down	0.05178	Down	0.52608	Up	0.01305	Up	0.6986	Down	0.04335	Up	0.31457	Down	0.00625
580743	0.948857	0.981075	0.66884	Down	0.95817	Up	0.63158	Up	0.58358	Up	0.47082	Up	0.85915	Up	0.35231	Down	0.08281	Down	0.37333	Down	0.75994	Up	0.62325	Up	0.85127	Up	0.71524	Down	0.00641	Up	0.68308	Up	0.00322	Up	0.44378	Up	0.01393	Down	0.54162	Up	0.01711	Up	0.26493	Up	0.05388	Up	0.59828	Up	0.13652
580767	0.178695	0.330287	0.41478	Down	0.61312	Down	0.75031	Up	0.8366	Down	0.09774	Up	0.06788	Up	0.97981	Down	0.29782	Up	0.28703	Up	0.56306	Up	0.42521	Up	0.82142	Up	0.3975	Down	0.29554	Down	0.02325	Down	0.83235	Down	0.11072	Down	0.15801	Down	0.81179	Down	0.78812	Down	0.26864	Down	0.97545	Down	0.37745	Down	0.3935
610019	0.117938	0.306624	0.98307	Down	0.92148	Up	0.90467	Up	0.59526	Up	0.5324	Up	0.92421	Up	0.9103	Up	0.72393	Up	0.80942	Up	0.0333	Up	0.00605	Up	0.37471	Up	0.09051	Up	0.23023	Down	0.03873	Down	0.00911	Down	0.00132	Down	0.31155	Down	0.03303	Up	0.28166	Down	0.91831	Up	0.00411	Down	0.03995	Down	0.24154
610022	0.781162	0.836779	0.23189	Up	0.10581	Up	0.63319	Up	0.55955	Down	0.39302	Down	0.77988	Down	0.55321	Down	0.84729	Down	0.68671	Up	0.4809	Down	0.05901	Down	0.19932	Down	0.70408	Down	0.76224	Up	0.05017	Up	0.49816	Up	0.02473	Up	0.08646	Up	0.04412	Down	0.14479	Down	0.85233	Up	0.50413	Up	0.03124	Up	0.10563
610040	0.101389	0.186874	0.09283	Down	0.754	Up	0.05297	Up	0.48996	Up	0.10193	Up	0.31052	Up	0.63882	Down	0.91674	Up	0.56725	Up	0.07233	Down	0.2178	Down	0.51583	Up	0.00523	Down	0.9013	Down	0.27402	Up	0.00661	Up	0.00067	Up	0.22714	Up	0.40358	Down	0.24672	Up	0.3361	Up	0.05925	Up	0.08639	Up	0.83282
610072	0.112126	0.237338	0.75754	Down	0.12192	Up	0.07108	Up	0.31528	Up	0.65363	Up	0.56752	Down	0.87843	Down	0.57558	Up	0.47835	Up	0.19277	Down	0.42995	Up	0.04842	Up	0.87984	Up	0.65237	Up	0.06525	Down	0.7637	Up	0.0496	Down	0.02839	Down	0.15484	Up	0.54586	Up	0.00931	Down	0.38749	Down	0.0006	Down	0.00296
610082	0.0523308	0.177261	0.14428	Up	0.43781	Down	0.03575	Down	0.96694	Up	0.24221	Down	0.22731	Down	0.17884	Down	0.05404	Down	0.49278	Down	0.82408	Down	0.53504	Down	0.68801	Down	0.06566	Up	0.00723	Up	0.03489	Up	0.25181	Up	0.73051	Up	0.41123	Down	0.62217	Up	0.81468	Up	0.56689	Up	0.79462	Down	0.93518	Up	0.73296
610091	0.0521703	0.14867	0.26555	Up	0.59302	Down	0.11167	Down	0.0697	Up	0.10035	Up	0.83631	Down	0.33117	Up	0.72614	Up	0.52534	Down	0.22025	Up	0.09002	Up	0.59199	Up	0.53212	Up	0.84481	Up	0.14579	Up	0.66544	Down	0.37962	Up	0.20022	Up	0.16813	Up	0.9649	Up	0.11859	Up	0.18052	Down	0.83405	Up	0.12777
610129	0.0997837	0.326758	0.95053	Up	0.98709	Down	0.93765	Down	0.25415	Up	0.34068	Up	0.84061	Down	0.95886	Up	0.06805	Up	0.07462	Up	0.011	Up	0.39841	Up	0.0548	Down	0.44249	Up	0.40906	Down	0.09995	Down	0.12492	Down	0.02424	Down	0.37214	Down	0.07777	Up	0.40341	Down	0.26969	Up	0.0162	Down	0.45543	Down	0.06589
610138	0.63973	0.7284	0.69087	Up	0.52923	Down	0.31204	Down	0.55848	Down	0.13961	Down	0.3463	Down	0.57492	Down	0.24156	Down	0.52455	Down	0.71312	Up	0.12861	Up	0.23317	Up	0.00416	Up	0.00742	Up	0.36323	Up	0.75927	Down	0.02393	Down	0.04242	Down	0.02693	Up	0.0455	Up	0.3786	Up	0.77811	Down	0.13439	Down	0.21238
610154	0.0673486	0.176536	0.90626	Down	0.02044	Down	0.02551	Down	0.62491	Down	0.44711	Down	0.78108	Down	0.42001	Up	0.03445	Down	0.00735	Down	0.11498	Up	0.02366	Up	0.39075	Up	0.22163	Up	0.35506	Up	0.19254	Down	0.74912	Down	0.02041	Down	0.03721	Down	0.38191	Up	0.07932	Up	0.66846	Up	0.33263	Up	0.6477	Down	0.16511
610164	0.337805	0.460949	0.06707	Up	0.21353	Down	0.00603	Down	0.94372	Down	0.39111	Up	0.35514	Up	0.85815	Up	0.70577	Up	0.84174	Up	0.4053	Up	0.04809	Up	0.20568	Up	0.60515	Up	0.54972	Up	0.3308	Up	0.934	Up	0.63806	Up	0.69759	Up	0.14605	Down	0.24767	Down	0.89315	Down	0.74027	Up	0.18186	Up	0.30225
610170	0.020859	0.0611789	0.39104	Up	0.27871	Up	0.81079	Up	0.01346	Up	0.04196	Up	0.54796	Down	0.73386	Up	0.03098	Up	0.05804	Up	0.74177	Up	0.57279	Up	0.81245	Up	0.05609	Down	0.04552	Down	0.30667	Down	0.909	Down	0.31586	Up	0.26726	Up	0.91448	Down	0.01687	Down	0.13113	Down	0.02067	Down	0.15676	Down	0.27149
610176	0.986293	0.994345	0.95782	Up	0.02106	Up	0.02326	Up	0.37154	Down	0.08276	Down	0.35387	Down	0.57077	Down	0.11759	Down	0.29158	Down	0.21334	Up	0.28703	Up	0.84479	Down	0.01217	Up	0.07578	Up	0.00668	Up	0.33459	Down	0.75232	Up	0.20882	Up	0.0728	Up	0.21582	Up	0.00069	Up	0.52182	Down	0.02475	Up	0.00728
610189	0.252597	0.420924	0.48705	Down	0.83242	Up	0.36904	Up	0.30916	Up	0.13745	Up	0.60599	Up	0.37149	Up	0.3123	Up	0.90153	Up	0.51071	Down	0.66972	Up	0.28664	Up	0.27822	Down	0.52811	Up	0.49274	Down	0.09945	Up	0.67606	Up	0.19967	Down	0.53217	Up	0.04055	Up	0.51656	Down	0.12444	Up	0.2142	Down	0.01184
610193	0.0115925	0.111869	0.40897	Up	0.32044	Down	0.08286	Down	0.22543	Up	0.29997	Down	0.03597	Down	0.70727	Down	0.02573	Down	0.05172	Down	0.00174	Up	0.00308	Up	0.75826	Down	0.01482	Up	0.00014	Up	0.94567	Down	0.02136	Up	0.01302	Down	0.00012	Down	0.00676	Up	0.00113	Up	0.0095	Up	0.34514	Up	0.85775	Down	0.26632
610201	0.951747	0.967854	0.39911	Up	0.62349	Down	0.19331	Down	0.47822	Down	0.98412	Up	0.46635	Up	0.50766	Down	0.74929	Down	0.72813	Up	0.35071	Up	0.17978	Up	0.65827	Up	0.00239	Up	0.07441	Up	0.0999	Down	0.08485	Down	0.00011	Down	0.00284	Down	0.04595	Up	0.69845	Up	0.11757	Down	0.09233	Down	0.00206	Down	0.05931
610221	0.0593711	0.191774	0.68417	Up	0.71762	Down	0.44648	Down	0.25689	Up	0.44933	Up	0.69019	Down	0.20845	Up	0.04863	Up	0.40401	Up	0.11983	Up	0.05912	Up	0.68902	Up	0.02044	Up	0.66578	Up	0.0667	Down	0.0459	Down	0.00053	Down	0.03008	Down	0.00487	Up	0.20027	Up	0.46277	Down	0.05882	Down	0.00123	Down	0.05614
610253	0.183044	0.523146	0.01819	Down	0.00207	Down	0.26198	Down	0.57075	Down	0.18552	Down	0.42732	Down	0.27076	Up	0.09762	Up	0.53299	Up	0.16789	Down	0.75141	Up	0.09838	Up	0.03833	Down	0.00021	Down	0.00467	Down	0.01313	Down	0.27692	Down	0.10225	Up	0.86258	Down	0.20269	Down	0.04808	Down	0.26443	Down	0.06584	Down	0.41031
610300	0.263264	0.531664	0.19319	Down	0.06194	Down	0.50945	Down	0.28375	Down	0.30043	Down	0.96879	Up	0.29015	Down	0.18829	Up	0.02783	Up	0.57986	Up	0.12356	Up	0.29827	Up	0.11414	Up	0.80913	Up	0.03636	Down	0.17081	Down	0.00158	Down	0.02313	Down	0.0736	Up	0.61329	Up	0.69065	Down	0.17506	Down	0.03553	Down	0.37239
610333	0.0070823	0.100863	0.00493	Up	0.34242	Up	0.03076	Down	0.22555	Up	0.18666	Down	0.0201	Down	0.47918	Up	0.9928	Down	0.47377	Down	0.59218	Up	0.35406	Down	0.15582	Down	0.02432	Up	0.23288	Up	0.04422	Up	0.21188	Down	0.74861	Down	0.34136	Up	0.68394	Up	0.17301	Down	0.53541	Down	0.08667	Down	0.31211	Down	0.43331
610341	0.0118382	0.0521293	0.23771	Up	0.20162	Up	0.91556	Up	0.0403	Up	0.03559	Up	0.94653	Up	0.65206	Up	0.05198	Up	0.11591	Up	0.5094	Up	0.23234	Up	0.57399	Up	0.53303	Down	0.38926	Down	0.13631	Up	0.80573	Down	0.04491	Up	0.02843	Up	0.6862	Up	0.12005	Down	0.32153	Up	0.05883	Down	0.54683	Up	0.01904
610356	0.00268401	0.0267063	0.04412	Up	0.53887	Down	0.0138	Down	0.01595	Up	0.00638	Up	0.63052	Up	0.30324	Up	0.52663	Up	0.6794	Down	0.02506	Up	0.01061	Up	0.65102	Up	0.12865	Down	0.39332	Down	0.2408	Down	0.46977	Up	0.69775	Up	0.7334	Down	0.30257	Down	0.06196	Down	0.37385	Down	0.34593	Down	0.88055	Up	0.27871
610358	0.0754576	0.345432	0.72452	Up	0.50213	Down	0.31319	Down	0.29411	Up	0.17942	Up	0.7481	Up	0.69531	Up	0.19294	Up	0.3473	Up	0.2402	Up	0.01269	Up	0.11666	Up	0.61369	Up	0.28781	Up	0.00402	Down	0.56355	Up	0.00157	Down	0.00055	Down	0.2335	Up	0.27149	Up	0.02036	Down	0.92049	Down	0.00201	Down	0.00242
610392	0.172694	0.322916	0.41406	Up	0.43133	Down	0.12272	Down	0.17607	Up	0.41966	Up	0.55835	Down	0.10604	Up	0.0205	Up	0.37576	Up	0.49124	Down	0.35418	Up	0.12001	Up	0.00633	Down	0.00037	Down	0.14728	Up	0.13841	Down	0.0004	Up	3e-05	Up	0.01898	Down	0.0018	Down	0.99462	Down	0.2256	Down	0.01922	Up	0.00183
610408	0.0689195	0.153946	0.23355	Down	0.55769	Up	0.08793	Up	0.32463	Up	0.18827	Up	0.71928	Up	0.76184	Up	0.05773	Up	0.09901	Up	0.24139	Down	0.77985	Down	0.36254	Up	0.84061	Down	0.05838	Up	0.48317	Up	0.04039	Up	0.37113	Up	0.19631	Down	0.06004	Up	0.00329	Up	0.47021	Up	0.14001	Up	0.20812	Down	0.01306
610437	0.787214	0.836343	0.22622	Up	0.06288	Up	0.45375	Up	0.6924	Down	0.52285	Down	0.80464	Down	0.85528	Down	0.44859	Up	0.35132	Up	0.58366	Down	0.38121	Down	0.73543	Down	0.73467	Up	0.15682	Down	0.5819	Down	0.08797	Down	0.37933	Down	0.36354	Up	0.20696	Down	0.01165	Down	0.03323	Down	0.12728	Down	0.30536	Down	0.58074
610445	0.0716404	0.240339	0.23546	Up	0.16852	Up	0.83235	Up	0.83608	Up	0.03621	Up	0.053	Up	0.73785	Down	0.69598	Up	0.47187	Up	0.48049	Down	0.68523	Up	0.27514	Up	0.1281	Up	0.00799	Up	0.00543	Up	0.1493	Up	0.10572	Up	0.83825	Up	0.56168	Up	0.13925	Up	0.18488	Up	0.34321	Up	0.4338	Up	0.86248
610475	0.574323	0.689785	0.59027	Up	0.45607	Up	0.83186	Up	0.34194	Up	0.04804	Down	0.00777	Down	0.39582	Down	0.83108	Down	0.52011	Up	0.18535	Down	0.64314	Down	0.37077	Up	0.87041	Up	0.11909	Up	0.01701	Up	0.15647	Up	0.02315	Up	0.29712	Up	0.55775	Up	0.81091	Up	0.43366	Up	0.72628	Down	0.83939	Up	0.58215
610491	0.785011	0.882652	0.24747	Up	0.18347	Up	0.84798	Up	0.17635	Up	0.37719	Down	0.03646	Down	0.14901	Down	0.80871	Up	0.09878	Up	0.94257	Down	0.56071	Up	0.51434	Up	0.04151	Up	0.00384	Up	0.88244	Up	0.22148	Up	0.05444	Down	0.00507	Down	0.02775	Up	0.43145	Up	0.27724	Down	0.11699	Down	0.00338	Down	0.07462
610523	0.191211	0.308344	0.75371	Down	0.44802	Up	0.29065	Up	0.03096	Down	0.00647	Down	0.41438	Down	0.38109	Down	0.96565	Up	0.35926	Up	0.88791	Down	0.88003	Down	0.99202	Down	0.00618	Up	0.05438	Up	0.53542	Down	0.25991	Down	0.00192	Down	0.01697	Down	0.25636	Up	0.14866	Up	0.65304	Down	0.7312	Up	0.12427	Down	0.06812
610543	0.21182	0.399114	0.11255	Down	0.95653	Down	0.1235	Up	0.39871	Down	0.01863	Down	0.08996	Down	0.85903	Down	0.89818	Down	0.96035	Up	0.56676	Down	0.80932	Down	0.738	Up	0.07877	Up	0.00115	Down	0.01689	Down	5e-05	Down	0.00052	Down	0.16774	Up	0.01733	Up	0.01896	Down	0.12503	Down	0.00014	Down	0.00085	Down	0.3097
610563	0.00114163	0.0147783	0.22821	Down	0.55674	Up	0.08542	Up	0.01032	Down	0.29256	Up	0.00138	Up	0.03419	Down	0.199	Down	0.32345	Up	0.01441	Down	0.02802	Down	0.72507	Up	0.37058	Up	0.06146	Up	0.06964	Up	0.27951	Up	0.30929	Up	0.94462	Down	0.41879	Down	0.36403	Up	0.69353	Up	0.10025	Up	0.23832	Up	0.59921
610601	0.234734	0.340965	0.63003	Down	0.17181	Up	0.07525	Up	0.7164	Down	0.88741	Up	0.61483	Up	0.65287	Up	0.11985	Up	0.24832	Up	0.51565	Down	0.43095	Down	0.88699	Down	0.00113	Down	0.01151	Down	0.41049	Up	0.22786	Up	0.00026	Up	0.00239	Up	0.0014	Down	0.06588	Down	0.51113	Up	0.05713	Up	0.00043	Up	0.01928
610678	0.56798	0.653085	0.29924	Up	0.42471	Down	0.08013	Down	0.97077	Down	0.54367	Down	0.5677	Down	0.54939	Up	0.48087	Up	0.91308	Up	0.87396	Down	0.91589	Up	0.79181	Up	0.01411	Up	0.58494	Down	0.84609	Up	0.00498	Down	0.02038	Down	0.46214	Up	0.10618	Up	0.32321	Down	0.31498	Down	0.01674	Down	0.01618	Down	0.98558
610750	0.0176819	0.0593215	0.02555	Up	0.70751	Down	0.01255	Down	0.31351	Up	0.1	Up	0.47923	Up	0.13603	Up	0.97954	Down	0.1303	Down	0.1387	Up	0.07984	Up	0.74903	Up	0.11103	Down	0.04494	Down	0.24418	Down	0.61394	Down	0.62912	Up	0.33081	Up	0.0074	Down	0.0078	Down	0.04929	Down	0.97809	Up	0.32347	Up	0.33629
610762	0.0119048	0.112551	0.0013	Down	0.02602	Down	0.12831	Up	0.07896	Down	0.02525	Down	0.53748	Down	0.34715	Down	0.04875	Up	0.00805	Up	0.72873	Up	0.08291	Up	0.15032	Up	0.00088	Up	0.00402	Up	0.33338	Down	0.41361	Down	0.00016	Down	0.00066	Down	2e-05	Up	2e-05	Up	0.00423	Up	0.92631	Up	0.00875	Down	0.00734
620008	0.0510155	0.153046	0.09233	Up	0.54716	Up	0.24972	Down	0.14162	Up	0.4345	Up	0.45918	Down	0.7212	Up	0.07756	Down	0.04053	Down	0.27079	Up	0.47342	Up	0.68599	Down	0.66962	Down	0.62431	Down	0.27374	Down	0.94902	Down	0.49149	Down	0.53148	Down	0.50142	Down	0.07281	Down	0.09351	Down	0.22703	Down	0.28115	Down	0.88732
620047	0.144061	0.264145	0.64435	Up	0.03305	Up	0.07701	Up	0.84029	Up	0.79276	Down	0.6436	Down	0.36842	Up	0.05029	Up	0.23833	Up	0.7929	Up	0.96312	Down	0.75767	Down	0.00734	Down	0.01606	Down	0.60932	Up	0.68066	Up	0.00279	Up	0.00606	Up	0.00447	Down	0.03749	Down	0.7547	Up	0.27238	Up	0.00249	Up	0.02086
620066	0.00567147	0.0595255	0.17073	Down	0.38424	Down	0.5897	Up	0.44753	Down	0.73195	Up	0.27819	Up	0.01755	Down	0.71447	Down	0.03496	Up	0.01292	Down	0.15761	Down	0.18407	Up	0.96424	Down	0.42269	Up	0.26381	Down	0.39829	Up	0.28195	Down	0.06836	Down	0.54293	Up	0.65079	Down	0.0219	Down	0.29695	Down	0.00685	Down	0.05101
620072	0.521115	0.737255	0.54962	Down	0.27705	Down	0.61048	Down	0.13924	Up	0.81001	Up	0.20571	Down	0.19996	Down	0.45375	Down	0.57129	Up	0.19511	Down	0.58768	Down	0.43091	Up	0.25676	Down	0.02629	Up	0.00063	Up	0.00291	Up	9e-05	Up	0.06294	Up	0.33307	Up	0.09835	Up	0.00241	Up	0.44855	Up	0.01555	Up	0.06472
620075	0.0750707	0.19318	0.15358	Up	0.3843	Up	0.54662	Down	0.0276	Up	0.91815	Down	0.02276	Down	0.44016	Up	0.2433	Up	0.67571	Up	0.82094	Up	0.34422	Up	0.46577	Up	0.77687	Down	0.02934	Up	0.12158	Up	0.01719	Up	0.07417	Up	0.4354	Down	0.50158	Up	0.10598	Up	0.71495	Up	0.31216	Up	0.75528	Down	0.19456
620092	0.0229993	0.106477	0.54367	Down	0.06266	Up	0.02015	Up	0.45071	Down	0.90222	Up	0.38322	Up	0.7045	Up	0.0058	Up	0.01193	Up	0.75119	Down	0.49489	Down	0.71093	Down	0.00075	Up	0.31702	Up	0.10562	Down	0.00494	Down	4e-05	Down	0.01622	Down	0.00099	Up	0.06204	Up	0.17285	Down	0.04264	Down	9e-05	Down	0.00433
620100	0.00240247	0.0187999	0.07517	Down	0.54895	Down	0.20778	Up	0.01108	Down	0.57111	Down	0.03249	Up	0.01766	Down	0.16176	Down	0.23256	Up	0.18491	Down	0.03752	Down	0.37002	Down	0.36504	Up	0.40207	Down	0.38238	Down	0.09537	Down	0.08935	Down	0.97025	Down	0.9144	Down	0.12101	Down	0.72131	Down	0.14495	Down	0.80272	Down	0.21681
620112	0.0509813	0.160655	0.02116	Up	0.04932	Up	0.65098	Down	0.95067	Up	0.35701	Up	0.38852	Up	0.71658	Up	0.13191	Up	0.2369	Up	0.38112	Up	0.57546	Up	0.74447	Down	0.0065	Down	0.06728	Down	0.04933	Up	0.22654	Up	0.00014	Up	0.00124	Up	8e-05	Down	0.00105	Down	0.66415	Up	0.13935	Up	4e-05	Up	0.00048
620161	0.0247514	0.161135	0.00402	Up	0.03859	Up	0.24441	Down	0.56157	Down	0.48269	Down	0.90075	Down	0.10841	Up	0.40559	Up	0.40003	Down	0.11599	Up	0.2742	Up	0.59345	Down	0.00784	Up	0.06079	Up	0.01395	Up	0.28619	Down	0.76205	Down	0.43569	Up	0.35679	Down	0.80152	Up	0.32641	Up	0.24759	Up	0.07091	Up	0.45839
620168	0.709137	0.800251	0.78581	Down	0.97731	Down	0.80767	Up	0.55221	Down	0.99046	Up	0.54443	Up	0.53266	Up	0.91247	Up	0.60565	Down	0.33945	Up	0.1393	Up	0.56703	Up	0.28935	Up	0.13374	Up	0.76958	Up	0.62626	Up	0.43431	Down	0.21515	Down	0.45343	Up	0.02648	Up	0.14184	Up	0.10493	Up	0.44063	Up	0.35779
620180	0.803834	0.85339	0.36505	Up	0.09765	Up	0.40937	Up	0.76242	Down	0.97509	Down	0.7862	Up	0.52029	Up	0.33305	Up	0.73509	Up	0.98551	Up	0.07986	Down	0.07733	Down	0.00832	Down	0.02976	Down	0.27527	Up	0.50445	Up	0.00104	Up	0.00359	Up	0.00086	Down	0.01779	Down	0.82936	Up	0.12285	Up	0.00059	Up	0.01182
620202	0.943423	0.962846	0.72033	Down	0.89167	Down	0.8239	Up	0.76829	Down	0.54829	Down	0.75716	Down	0.80039	Up	0.50316	Up	0.67358	Up	0.98602	Down	0.75763	Up	0.74442	Up	0.5224	Up	0.32234	Down	0.30394	Up	0.1166	Down	0.68539	Up	0.05691	Up	0.48289	Up	0.6911	Down	0.1803	Up	0.28007	Down	0.49812	Up	0.09222
620240	0.0410664	0.11248	0.17916	Up	0.54793	Up	0.4346	Down	0.0538	Up	0.08025	Up	0.824	Down	0.44406	Up	0.5386	Down	0.1798	Down	0.17264	Up	0.37185	Up	0.61085	Down	0.04398	Down	0.41248	Down	0.08104	Up	0.18648	Up	0.00133	Up	0.01748	Up	0.14972	Down	0.16351	Down	0.0778	Up	0.95721	Up	0.00465	Up	0.00515
620255	0.00133122	0.0139133	0.06285	Up	0.58248	Down	0.02258	Down	0.02035	Up	0.13737	Up	0.30157	Down	0.58232	Up	0.00271	Up	0.00766	Up	0.0016	Up	0.02569	Up	0.15723	Down	0.63567	Down	0.03308	Down	0.94125	Up	0.07877	Down	0.58491	Up	0.02882	Up	0.89464	Up	0.00214	Down	0.05973	Up	0.00168	Down	0.07576	Up	6e-05
620280	0.390261	0.529974	0.4278	Down	0.22516	Down	0.65512	Down	0.96718	Up	0.66481	Down	0.63558	Down	0.67788	Down	0.83406	Up	0.53434	Up	0.68429	Down	0.20609	Down	0.37563	Down	0.70232	Down	0.00181	Down	0.63809	Down	0.00368	Down	0.92891	Down	0.00435	Up	0.64589	Up	0.00371	Down	0.93874	Down	0.00158	Down	0.59257	Down	0.00428
620300	0.119016	0.241578	0.42837	Down	0.17031	Down	0.53479	Down	0.32079	Up	0.58092	Up	0.64798	Down	0.37252	Up	0.04578	Down	0.00831	Down	0.8292	Up	0.94731	Up	0.88094	Down	0.26572	Down	0.13179	Down	0.69854	Down	0.66084	Down	0.4558	Up	0.24571	Up	0.50457	Up	0.89964	Up	0.53203	Up	0.58636	Down	0.96525	Down	0.61615
620376	0.781017	0.863022	0.10343	Down	0.29607	Down	0.51559	Up	0.05995	Up	0.67805	Up	0.12455	Down	0.86828	Down	0.41965	Up	0.33467	Up	0.33278	Up	0.28225	Up	0.90911	Up	0.30838	Down	0.75224	Down	0.01486	Down	0.4731	Up	0.10082	Down	0.027	Down	0.01679	Up	0.22818	Up	0.94568	Down	0.15803	Down	0.01476	Down	0.20522
620414	0.202962	0.313071	0.11903	Down	0.10735	Down	0.95187	Down	0.10606	Down	0.13343	Down	0.89267	Up	0.8749	Down	0.76176	Down	0.88378	Down	0.75272	Up	0.76525	Up	0.98679	Down	0.03733	Up	0.13085	Up	0.42476	Down	0.48579	Down	0.00811	Down	0.03071	Down	0.04229	Up	0.00854	Up	0.26287	Up	0.40269	Up	0.29409	Down	0.07303
620433	0.439788	0.545636	0.68549	Down	0.1051	Down	0.20571	Down	0.12825	Down	0.32196	Down	0.55919	Up	0.68663	Down	0.24149	Down	0.42887	Down	0.79753	Up	0.12849	Up	0.19568	Up	0.04554	Up	0.07893	Up	0.38636	Down	0.76131	Down	0.0087	Down	0.01549	Down	0.33151	Up	0.07871	Up	0.82829	Down	0.38092	Up	0.24094	Down	0.05327
620450	0.0100229	0.0541201	0.16158	Down	0.46765	Down	0.47257	Up	0.00966	Down	0.00521	Down	0.74496	Down	0.49045	Down	0.90204	Down	0.56896	Up	0.17053	Down	0.09273	Down	0.71884	Down	0.07524	Up	0.40274	Up	0.27669	Up	0.30127	Down	0.43481	Down	0.79009	Up	0.72076	Up	0.12532	Up	0.2634	Up	0.22413	Up	0.43513	Up	0.64376
620458	0.0298383	0.131653	0.1614	Up	0.18116	Up	0.94316	Down	0.01847	Up	0.07126	Up	0.47054	Down	0.08046	Up	0.33037	Up	0.38864	Down	0.84759	Down	0.95292	Up	0.80177	Up	0.65953	Up	0.02468	Up	0.22615	Up	0.05599	Up	0.42594	Up	0.22094	Down	0.11816	Up	0.01141	Up	0.68689	Down	0.21786	Up	0.05794	Down	0.0053
620494	0.421176	0.59591	0.04148	Down	0.05755	Down	0.85802	Up	0.74866	Down	0.83825	Up	0.60143	Up	0.48532	Up	0.34076	Up	0.7902	Up	0.74527	Down	0.13979	Down	0.23554	Down	0.05704	Down	0.43702	Down	0.76696	Up	0.2177	Up	0.03302	Up	0.28991	Up	0.88313	Down	0.04825	Up	0.04373	Up	0.03679	Up	0.0333	Up	0.95726
620504	0.470209	0.629163	0.07828	Down	0.00755	Down	0.22428	Down	0.13768	Up	0.66301	Up	0.27499	Down	0.30305	Up	0.7139	Down	0.17228	Down	0.86195	Down	0.22627	Up	0.17182	Up	0.03821	Down	0.00377	Down	0.27785	Down	0.2336	Down	0.25655	Up	0.03084	Up	0.25804	Up	0.5717	Down	0.55294	Up	0.1023	Down	0.57464	Down	0.25633
620543	0.921639	0.944996	0.59582	Up	0.59522	Up	0.99929	Up	0.48033	Down	0.83064	Down	0.61942	Up	0.39775	Up	0.05868	Up	0.24879	Up	0.81109	Down	0.13401	Down	0.19798	Down	0.26981	Up	0.0826	Down	0.25508	Up	0.01007	Down	0.97007	Up	0.00938	Up	0.9093	Down	0.14431	Down	0.69187	Up	0.17394	Down	0.61092	Up	0.07263
620687	0.0411498	0.162155	0.33906	Down	0.43556	Down	0.85322	Up	0.6844	Up	0.40977	Down	0.22795	Down	0.95194	Up	0.11524	Down	0.1039	Down	0.84088	Up	0.09428	Down	0.06605	Down	0.28753	Up	0.17606	Up	0.1397	Up	0.75091	Up	0.64763	Up	0.88792	Up	0.02666	Up	0.02817	Up	0.01657	Up	0.97645	Down	0.8012	Up	0.77856
620692	0.0718585	0.164025	0.19967	Up	0.54448	Up	0.4773	Down	0.72449	Up	0.11188	Up	0.2004	Up	0.34861	Up	0.43549	Up	0.8689	Down	0.10332	Up	0.2167	Up	0.65441	Down	1e-05	Down	0.00825	Down	0.45033	Up	0.00233	Up	0	Up	0.00197	Up	0	Down	0.00407	Down	0.25857	Up	0.00078	Up	0	Up	0.00049
620711	0.242804	0.387015	0.79645	Up	0.80866	Down	0.61842	Down	0.58362	Up	0.94595	Down	0.53893	Down	0.1461	Down	0.8715	Down	0.19008	Up	0.62639	Down	0.01679	Up	0.00664	Up	0.00286	Up	0.00012	Up	0.49532	Up	0.08823	Up	0.01048	Down	0.00038	Down	0.00166	Up	0.00267	Up	0.95306	Down	0.79781	Down	0.00149	Down	0.00239
620725	0.0134082	0.155058	1e-05	Up	0.7762	Up	1e-05	Down	0.86453	Down	0.74007	Down	0.87151	Down	0.19213	Down	0.46861	Up	0.0545	Up	0.29118	Up	0.00651	Up	0.04972	Up	0	Up	0.00028	Up	0.69775	Up	0.00041	Down	0	Down	0.00055	Down	0.04955	Up	0.00225	Down	6e-05	Down	6e-05	Down	0	Down	0.05048
620767	0.180573	0.400855	0.47977	Up	0.50704	Up	0.96447	Down	0.23877	Up	0.59856	Up	0.4979	Down	0.92036	Down	0.4312	Up	0.37738	Up	0.69258	Down	0.08197	Up	0.03996	Up	0.36856	Up	0.22357	Down	0.17357	Down	0.04663	Down	0.03469	Down	0.87297	Down	0.17414	Up	0.05604	Down	0.02405	Down	0.00393	Down	0.00168	Down	0.64937
630086	0.0268701	0.093762	0.60923	Down	0.14132	Down	0.31451	Down	0.05332	Down	0.18669	Down	0.47216	Up	0.92331	Down	0.04108	Down	0.04904	Down	0.43753	Down	0.32841	Down	0.83287	Down	0.4568	Up	0.24867	Down	0.77768	Up	0.07093	Down	0.63975	Down	0.15914	Up	0.41249	Down	0.44718	Down	0.99175	Up	0.95071	Up	0.40687	Up	0.44125
630110	0.0378468	0.123304	0.0042	Down	0.04557	Down	0.22052	Up	0.10736	Down	0.24466	Down	0.6146	Up	0.58039	Up	0.12973	Down	0.04857	Down	0.54981	Down	0.84926	Up	0.43394	Up	0.51631	Down	0.00264	Down	0.01957	Down	0.00907	Down	0.06581	Down	0.3	Up	0.28714	Up	0.7581	Up	0.83357	Up	0.43993	Down	0.38626	Down	0.92173
630114	0.17043	0.411371	0.03551	Up	0.35617	Up	0.18431	Down	0.66943	Down	0.08231	Up	0.03783	Up	0.80528	Up	0.26752	Up	0.38037	Up	0.87771	Down	0.9693	Up	0.84752	Up	0.60234	Down	0.83366	Up	0.03501	Up	0.46785	Up	0.01305	Up	0.05158	Up	0.00588	Down	0.08149	Down	0.8837	Down	0.1756	Up	0.00775	Up	0.10522
630132	0.627272	0.831115	0.5973	Down	0.61663	Down	0.97756	Up	0.9197	Up	0.1916	Down	0.16286	Down	0.8613	Down	0.10982	Up	0.08097	Up	0.20548	Down	0.55126	Down	0.482	Up	0.04557	Down	0.24275	Down	0.11271	Up	0.33617	Up	0.00196	Up	0.01237	Up	0.13897	Down	0.40426	Down	0.37804	Up	0.48506	Up	0.0279	Up	0.10041
630152	0.512757	0.591728	0.9799	Down	0.1435	Up	0.1376	Up	0.65381	Up	0.72536	Down	0.42845	Down	0.77708	Up	0.29606	Up	0.43763	Up	0.25208	Down	0.61171	Down	0.50816	Up	0.3339	Down	0.0374	Down	0.41483	Down	0.20729	Down	0.87388	Up	0.1607	Up	0.61172	Down	0.06576	Down	0.06603	Down	0.15861	Down	0.15921	Down	0.99817
630161	0.0840635	0.173436	0.01102	Down	0.42784	Down	0.04975	Up	0.25255	Up	0.66614	Up	0.4621	Down	0.84679	Up	0.03164	Down	0.02201	Down	0.21594	Down	0.05603	Down	0.43439	Down	0.00228	Down	0.0232	Down	0.00746	Down	0.23323	Up	0.53176	Up	0.55227	Down	0.73371	Up	0.56027	Up	0.15537	Down	0.80618	Up	0.08691	Down	0.05601
630181	0.788344	0.860852	0.89747	Down	0.2336	Up	0.19098	Up	0.31722	Down	0.46379	Down	0.77911	Up	0.93147	Down	0.3782	Down	0.42426	Down	0.95652	Down	0.53996	Down	0.57579	Down	0.98754	Up	0.11392	Down	0.69369	Up	0.11092	Down	0.70514	Up	0.05668	Up	0.38783	Down	0.12256	Down	0.64026	Up	0.45899	Down	0.19411	Up	0.05353
630204	0.200733	0.355223	0.30503	Down	0.17002	Up	0.02636	Up	0.83101	Up	0.98088	Down	0.81243	Down	0.54844	Up	0.06913	Up	0.19318	Up	0.11006	Down	0.14584	Down	0.86764	Up	0.53651	Down	0.31854	Down	0.39626	Down	0.69306	Down	0.81177	Down	0.87484	Up	0.52591	Up	0.52901	Up	0.15099	Down	0.99612	Down	0.04926	Down	0.0497
630215	0.106469	0.225649	0.24584	Down	0.01184	Down	0.10681	Down	0.84095	Down	0.82718	Down	0.98588	Down	0.74219	Up	0.22975	Down	0.13513	Down	0.08685	Up	0.40653	Up	0.33496	Down	0.7369	Up	0.58225	Up	0.20244	Down	0.82843	Up	0.11638	Down	0.0798	Down	0.19915	Up	0.05532	Up	0.10805	Up	0.46007	Up	0.71235	Up	0.70649
630259	0.0192503	0.0879424	0.56247	Up	0.99855	Up	0.56367	Down	0.45731	Down	0.53832	Up	0.1864	Up	0.28475	Up	0.02892	Up	0.19855	Up	0.00288	Up	0.00565	Up	0.71973	Down	0.00135	Down	0.01602	Down	0.17199	Up	0.20231	Up	0.00012	Up	0.00112	Up	0.00013	Down	0.04192	Down	0.00063	Up	0.00713	Up	0	Up	2e-05
630278	0.0798331	0.150667	0.57451	Up	0.76138	Up	0.79439	Down	0.54911	Down	0.01907	Down	0.05856	Down	0.82089	Down	0.18563	Down	0.26367	Down	0.87246	Down	0.47121	Down	0.57266	Down	0.48352	Up	0.14502	Down	0.15305	Up	0.04154	Down	0.43788	Up	0.00946	Up	0.64638	Down	0.03557	Down	0.44804	Up	0.08218	Down	0.23339	Up	0.00835
630292	0.0136939	0.138086	0.01307	Down	0.31963	Up	0.00193	Up	0.10118	Down	0.90118	Up	0.08141	Up	0.1497	Up	0.03881	Up	0.4504	Up	0.11938	Down	0.18471	Down	0.792	Up	0.08826	Down	0.00681	Down	0.68582	Up	0.18505	Down	0.04244	Up	0.00317	Up	0.4851	Down	0.25779	Up	0.12527	Up	0.08054	Up	0.03551	Up	0.65381
630332	0.0102681	0.0414221	0.04613	Down	0.33862	Down	0.24334	Up	0.0113	Down	0.56619	Up	0.00379	Up	0.26428	Down	0.25553	Down	0.98209	Down	0.34325	Down	0.18852	Down	0.69082	Down	0.21142	Down	0.00362	Down	0.02329	Down	0.04138	Down	0.22526	Down	0.33448	Up	0.05906	Down	0.02539	Down	0.19831	Down	0.64937	Down	0.48314	Up	0.25708
630333	0.0370557	0.0958074	0.01775	Up	0.06682	Up	0.47936	Down	0.01538	Up	0.01257	Up	0.91551	Up	0.44167	Up	0.44251	Down	0.13785	Down	0.66979	Down	0.27416	Down	0.49198	Down	0.88693	Up	0.0016	Up	0.00091	Up	0.00208	Up	0.00118	Up	0.75698	Up	0.8275	Up	0.05709	Up	0.25771	Up	0.08435	Up	0.35333	Up	0.37761
630358	0.00576168	0.123304	0.9288	Up	0.00511	Down	0.00431	Down	0.02898	Up	0.02431	Up	0.92544	Up	0.01342	Up	0.72327	Up	0.02625	Down	0.03549	Up	0.02035	Up	0.76714	Up	0.06727	Down	0.26332	Down	0.00482	Down	0.41841	Up	0.17637	Down	0.04208	Down	0.71297	Up	0.12879	Up	0.26434	Down	0.23354	Up	0.14766	Down	0.01598
630377	0.00877049	0.0463869	0.0668	Down	0.12451	Up	0.00322	Up	0.05918	Down	0.01279	Down	0.41847	Down	0.2372	Down	0.65295	Up	0.11387	Up	0.0456	Down	0.00458	Down	0.2364	Down	0.71407	Up	0.9165	Up	0.80776	Up	0.79316	Down	0.90148	Down	0.88969	Up	0.76444	Up	0.39691	Up	0.97325	Up	0.57789	Up	0.79001	Down	0.41502
630397	0.501769	0.656236	0.84655	Up	0.1824	Up	0.24679	Up	0.31012	Up	0.05055	Up	0.28753	Up	0.64125	Up	0.88976	Up	0.74237	Down	0.05968	Down	0.09237	Down	0.80637	Up	0.004	Down	0.26534	Down	0.23102	Up	0.03467	Up	0.00043	Up	0.03173	Up	0.01975	Down	0.39192	Down	0.32994	Down	0.09707	Up	0.12028	Up	0.90082
630402	0.00651977	0.0543206	0.25127	Down	0.01141	Down	0.10074	Down	0.14638	Down	0.0142	Down	0.2138	Down	0.12242	Up	0.18964	Down	0.01004	Down	0.2173	Down	0.61572	Down	0.44661	Up	0.21726	Up	0.90936	Down	0.95483	Down	0.18148	Down	0.1988	Down	0.95437	Up	0.35858	Up	0.01757	Up	0.87973	Down	0.09764	Up	0.28906	Down	0.01319
630427	0.000802704	0.0520581	0.27333	Up	0.19506	Down	0.02689	Down	0.21519	Down	0.00236	Down	0.02641	Down	0.59008	Down	0.21441	Down	0.4634	Down	0.0678	Down	0.00373	Down	0.14013	Down	0.02906	Up	0.88751	Up	0.72299	Up	0.03783	Down	0.05602	Down	0.83079	Up	0.98323	Up	0.14543	Down	0.01628	Down	0.14044	Down	0.01564	Down	0.24039
630446	0.511452	0.646945	0.70253	Up	0.69947	Down	0.44678	Down	0.58554	Down	0.91951	Down	0.65571	Up	0.86663	Down	0.11571	Down	0.15339	Down	0.64849	Up	0.84674	Up	0.79172	Down	0.1774	Up	0.39446	Up	0.28141	Down	0.59258	Down	0.02496	Down	0.06733	Down	0.63887	Up	0.75411	Up	0.31373	Down	0.87481	Down	0.15122	Down	0.19517
630465	0.33108	0.524937	0.2045	Up	0.32275	Up	0.76147	Down	0.1564	Down	0.31268	Down	0.65504	Up	0.70101	Up	0.66237	Up	0.95752	Up	0.24899	Up	0.01975	Up	0.16561	Up	0.00893	Up	0.79249	Up	0.56575	Up	0.01472	Down	0.02667	Down	0.75331	Up	0.79801	Up	0.50971	Down	0.65348	Up	0.36517	Down	0.84583	Up	0.27658
630504	0.03329	0.150779	0.00616	Up	0.47851	Up	0.0239	Down	0.88584	Up	0.24316	Down	0.19451	Down	0.2636	Down	0.13882	Down	0.68709	Down	0.05781	Down	0.00988	Down	0.35426	Down	0.89123	Down	0.17886	Down	0.81884	Up	0.222	Down	0.71507	Up	0.12241	Up	0.00624	Down	7e-05	Down	0.00023	Down	0.0229	Down	0.08603	Down	0.47505
630600	0.00536431	0.0357169	0.19911	Up	0.12412	Up	0.77342	Up	0.20708	Up	0.02906	Up	0.27476	Up	0.41679	Up	0.00295	Up	0.01395	Up	0.93946	Up	0.7672	Up	0.82555	Up	0.34566	Up	0.79023	Down	0.8233	Up	0.23385	Down	0.46575	Down	0.62593	Up	0.35785	Up	0.44479	Down	0.31295	Down	0.10628	Down	0.06752	Down	0.79688
630603	0.253045	0.424946	0.76863	Down	0.42382	Up	0.28099	Up	0.03689	Down	0.87447	Down	0.04936	Up	0.53106	Down	0.80498	Down	0.70151	Up	0.88671	Down	0.15847	Down	0.19934	Down	0.34693	Down	0.19796	Down	0.22712	Up	0.70776	Down	0.04384	Up	0.02174	Up	0.01056	Down	0.11355	Down	0.17868	Up	0.21196	Up	0.00079	Up	0.00861
630619	0.686047	0.742778	0.2057	Up	0.05659	Up	0.45537	Up	0.88105	Down	0.78951	Down	0.90638	Down	0.49415	Up	0.16127	Up	0.44612	Up	0.41985	Down	0.14061	Down	0.47212	Down	0.67167	Down	0.19123	Down	0.67994	Down	0.36054	Down	0.99088	Up	0.35488	Up	0.07822	Down	0.06653	Down	0.02339	Down	0.92776	Down	0.51504	Down	0.57381
630673	0.0608448	0.225678	0.02734	Down	0.06533	Down	0.63774	Up	0.3348	Down	0.03011	Down	0.17162	Down	0.8293	Down	0.55324	Down	0.70362	Down	0.96346	Up	0.92721	Down	0.89093	Down	0.94164	Up	0.00048	Down	0.00146	Down	0.00043	Down	0.00127	Down	0.54145	Up	0.13981	Up	0.03095	Down	0.14757	Down	0.00168	Down	0.0087	Down	0.38806
630674	0.0014447	0.0210095	0.05554	Up	0.16601	Down	0.00368	Down	0.80643	Up	0.07301	Down	0.04682	Down	0.36701	Up	0.13531	Down	0.026	Down	0.04217	Up	0.37337	Up	0.20228	Down	1e-05	Up	0.00146	Up	0.54434	Up	0.00542	Down	2e-05	Down	0.00453	Down	0.00011	Up	0.01276	Up	0.45193	Up	0.01938	Down	0.0004	Down	0.05305
630706	0.675702	0.832727	0.15658	Up	0.32583	Up	0.63512	Down	0.71547	Up	0.67623	Up	0.95725	Up	0.38847	Down	0.737	Down	0.59167	Up	0.43349	Up	0.82774	Down	0.32207	Down	0.0052	Up	0.00995	Up	0.06807	Up	0.73237	Down	0.18618	Down	0.31343	Down	0.04251	Up	0.52739	Up	0.21673	Up	0.1316	Down	0.35353	Down	0.52605
630717	0.644812	0.879508	0.22167	Down	0.03582	Up	0.00331	Up	0.50576	Up	0.31118	Down	0.10682	Down	0.56513	Down	0.33784	Down	0.69135	Down	0.76355	Down	0.05981	Down	0.10202	Down	0.19556	Down	0.53865	Down	0.18791	Down	0.47485	Up	0.97996	Down	0.45997	Down	0.55686	Up	0.94957	Up	0.68545	Down	0.59922	Down	0.32813	Down	0.64014
630753	0.0278259	0.102931	0.35111	Up	0.19183	Down	0.0365	Down	0.66208	Up	0.39591	Down	0.20872	Down	0.94133	Up	0.00679	Down	0.00591	Down	0.41291	Down	0.65659	Up	0.21664	Up	0.00115	Up	0.00261	Up	0.0527	Up	0.65707	Down	0.05869	Down	0.12828	Down	0.00295	Up	0.01363	Up	0.74633	Up	0.42375	Down	0.00542	Down	0.02514
630762	0.0561627	0.161691	0.54247	Up	0.12696	Up	0.33106	Up	0.01865	Up	0.06901	Up	0.48426	Down	0.08698	Up	0.14595	Up	0.76259	Down	0.32426	Down	0.92895	Down	0.3673	Up	0.00249	Down	0.06326	Down	0.22687	Up	0.10363	Up	0.00027	Up	0.00611	Up	0.11186	Down	0.43396	Down	0.70981	Down	0.38259	Up	0.20671	Up	0.67589
650008	0.432696	0.627773	0.73265	Down	0.56594	Down	0.8139	Down	0.69778	Up	0.65641	Down	0.40986	Down	0.98565	Up	0.2105	Down	0.20464	Down	0.1765	Up	0.25438	Up	0.81506	Down	0.34135	Up	0.00308	Down	0.04586	Down	0.00053	Down	0.00739	Down	0.16843	Up	0.10774	Up	0.00606	Down	0.66698	Down	0.00028	Down	0.04995	Down	0.01374
650020	0.0582249	0.18656	0.15048	Down	0.30838	Up	0.02324	Up	0.19906	Down	0.18753	Down	0.97003	Down	0.73263	Down	0.60836	Down	0.86286	Down	0.07817	Down	0.00995	Down	0.2799	Down	0.00123	Up	0.76323	Up	0.49721	Up	0.00213	Down	0.00436	Down	0.70198	Up	0.0009	Up	0.16088	Up	0.76155	Up	0.0137	Down	0.00156	Down	0.25933
650131	0.0419648	0.117318	0.32954	Down	0.14286	Up	0.02391	Up	0.74472	Down	0.19366	Up	0.11293	Up	0.64891	Up	0.26215	Up	0.49143	Up	0.25484	Down	0.63385	Down	0.49297	Up	0.35434	Down	0.11035	Down	0.06499	Down	0.46161	Down	0.30663	Down	0.76394	Down	0.78397	Down	0.8138	Down	0.04721	Down	0.96906	Up	0.07752	Down	0.07235
650161	0.022667	0.180033	0.45028	Down	0.53927	Up	0.18326	Up	0.37526	Down	0.74881	Up	0.23565	Up	0.37588	Up	0.094	Up	0.38635	Up	0.53393	Down	0.06841	Up	0.02147	Up	0.95073	Down	0.08961	Down	0.03552	Down	0.0998	Down	0.03983	Down	0.61142	Down	0.8421	Down	0.88595	Down	0.04576	Down	0.95544	Up	0.06575	Down	0.05944
650167	0.979984	0.992103	0.28163	Up	0.48386	Up	0.69268	Down	0.78727	Down	0.426	Up	0.29291	Up	0.0739	Down	0.00954	Down	0.28391	Down	0.45475	Up	0.2641	Up	0.69687	Up	0.06203	Down	0.01575	Up	0.07176	Up	0.00039	Up	0.00166	Up	0.41984	Down	0.00471	Down	0.78789	Down	0.13121	Up	0.00784	Up	0.00027	Up	0.08243
650168	0.24864	0.392712	0.96758	Down	0.17073	Up	0.15979	Up	0.46472	Down	0.09735	Down	0.31755	Down	0.26212	Down	0.65026	Up	0.12658	Up	0.15168	Down	0.17457	Down	0.93142	Up	0.02502	Down	0.57562	Down	0.09991	Up	0.07058	Up	0.00096	Up	0.03617	Up	0.00666	Down	0.11284	Down	0.77434	Up	0.1441	Up	0.00388	Up	0.06818
650241	0.849505	0.889887	0.37124	Up	0.40824	Down	0.09939	Down	0.49417	Up	0.34177	Up	0.7807	Up	0.70668	Down	0.6142	Down	0.89708	Down	0.52336	Down	0.86477	Down	0.63754	Up	0.07552	Down	0.0252	Down	0.09676	Down	0.55303	Down	0.888	Up	0.46528	Up	0.05086	Down	0.00223	Down	0.00539	Down	0.11471	Down	0.24639	Down	0.63832
650301	0.243866	0.319529	0.86843	Down	0.06077	Down	0.08173	Down	0.68905	Down	0.82849	Down	0.85359	Up	0.90099	Down	0.10465	Down	0.12939	Down	0.26938	Up	0.25058	Up	0.96152	Up	0.24538	Up	0.18494	Up	0.58584	Down	0.85625	Up	0.10016	Down	0.07281	Down	0.34612	Up	0.17305	Up	0.45771	Up	0.64817	Up	0.83466	Down	0.5086
650324	0.13359	0.257021	0.38713	Up	0.11422	Up	0.43593	Up	0.2812	Up	0.38576	Up	0.82326	Down	0.77068	Up	0.4454	Up	0.63237	Up	0.7252	Down	0.34911	Up	0.2069	Up	0.12136	Down	0.94203	Up	0.54128	Down	0.10717	Up	0.31959	Up	0.49545	Down	0.17652	Down	0.60913	Down	0.08371	Down	0.38018	Up	0.66076	Down	0.19851
650326	0.234716	0.397976	0.95748	Up	0.0787	Up	0.08647	Up	0.44467	Up	0.35897	Up	0.87281	Up	0.7939	Down	0.86526	Up	0.66741	Up	0.46275	Up	0.60299	Up	0.8262	Down	0.06616	Up	0.03479	Down	0.04739	Down	0.00086	Down	0.00117	Down	0.86723	Up	0.01738	Up	0.01927	Down	0.15829	Down	0.00015	Down	0.0011	Down	0.2546
650369	0.0505803	0.141567	0.92684	Up	0.42794	Down	0.37858	Down	0.66862	Up	0.17194	Up	0.33061	Up	0.29593	Up	0.8157	Up	0.40954	Down	0.008	Up	0.00189	Up	0.44593	Up	0.39384	Up	0.26868	Up	0.20632	Down	0.7877	Up	0.0464	Down	0.02813	Down	0.24248	Up	0.05182	Up	0.1066	Up	0.37098	Up	0.61583	Up	0.68594
650437	0.00102997	0.0842222	0.34552	Up	0.0335	Down	0.00545	Down	0.76156	Up	0.22866	Down	0.14032	Down	0.89881	Up	0.01393	Down	0.01095	Down	0.31765	Up	0.46734	Down	0.09815	Down	0.26385	Down	0.1119	Down	0.05988	Down	0.59676	Down	0.38312	Down	0.72377	Down	0.09004	Down	0.02465	Down	0.06666	Down	0.48293	Down	0.86549	Down	0.59178
650438	0.628794	0.736889	0.25151	Up	0.2967	Up	0.91127	Down	0.06941	Up	0.85271	Down	0.04959	Down	0.80788	Down	0.314	Up	0.21818	Up	0.34363	Down	0.36759	Down	0.96121	Up	0.11094	Up	0.01288	Up	0.00852	Up	0.25422	Up	0.18103	Up	0.8276	Up	0.02742	Up	0.16864	Up	0.36075	Up	0.3167	Down	0.14483	Down	0.61608
650452	0.465003	0.610478	0.85274	Down	0.85008	Up	0.70856	Up	0.43943	Up	0.02474	Up	0.10278	Up	0.24536	Up	0.78549	Up	0.36422	Down	0.78456	Down	0.62451	Down	0.82746	Down	0.00012	Down	0.05117	Down	0.12686	Up	0.00538	Up	1e-05	Up	0.0025	Up	0.00065	Down	0.46496	Down	0.147	Up	0.00248	Up	5e-05	Up	0.03982
650561	0.387995	0.564196	0.19303	Down	0.12509	Down	0.79192	Down	0.10204	Down	0.54354	Up	0.03379	Up	0.36566	Up	0.78525	Up	0.52078	Down	0.56696	Down	0.90397	Down	0.6499	Up	0.55686	Down	0.13521	Down	0.44062	Up	0.3383	Down	0.18627	Up	0.03357	Up	0.33907	Down	0.48675	Up	0.13829	Up	0.11236	Up	0.02394	Up	0.4012
650598	0.225505	0.369057	0.77711	Down	0.34093	Down	0.49599	Down	0.36126	Down	0.16719	Down	0.61172	Down	0.73676	Down	0.0658	Down	0.11876	Down	0.50661	Up	0.36148	Up	0.79617	Up	0.00025	Up	0.03884	Up	0.45216	Down	0.01579	Down	7e-05	Down	0.00926	Down	0.00077	Up	0.04287	Up	0.84709	Up	0.04784	Down	0.00109	Down	0.06097
650619	0.735232	0.856182	0.82096	Down	0.69052	Down	0.86278	Down	0.1123	Down	0.08889	Down	0.89277	Down	0.46861	Up	0.0523	Up	0.1853	Up	0.73439	Down	0.34062	Down	0.53103	Down	0.00093	Up	0.05237	Up	0.09468	Up	0.04759	Down	0.0257	Down	0.74079	Down	0.0139	Up	0.00865	Up	0.11518	Up	0.80259	Up	0.26136	Down	0.17703
650626	0.220939	0.355709	0.88583	Up	0.86421	Down	0.75344	Down	0.06178	Down	0.06736	Down	0.96165	Up	0.19395	Down	0.39702	Down	0.62768	Up	0.95184	Down	0.98633	Up	0.93821	Up	0.02536	Up	0.25084	Up	0.46906	Down	0.20331	Down	0.00634	Down	0.07438	Down	0.73564	Up	0.75735	Down	0.35794	Down	0.52067	Down	0.21749	Down	0.53427
650639	0.0113169	0.0358913	0.0187	Up	0.61175	Up	0.04846	Down	0.10557	Up	0.00708	Up	0.16207	Up	0.77048	Up	0.02006	Up	0.0347	Up	0.60933	Up	0.58477	Up	0.97124	Up	8e-05	Down	0.00019	Down	0.01794	Down	0.5987	Up	0.0092	Up	0.02505	Up	2e-05	Down	1e-05	Down	0.00035	Down	0.38007	Down	0.08549	Up	0.01649
650646	0.000663687	0.0310757	0.0511	Down	0.00183	Down	0.09493	Down	0.43634	Down	0.03143	Down	0.12905	Down	0.9169	Up	0.16501	Down	0.13892	Down	0.39274	Down	0.02071	Down	0.10115	Down	0.14978	Up	0.96471	Up	0.35895	Down	0.16107	Down	0.02829	Down	0.33747	Down	0.01332	Up	0.03888	Up	0.74991	Up	0.57141	Down	0.02436	Down	0.0696
650669	0.108663	0.264735	0.1368	Up	0.26245	Up	0.68285	Down	0.57868	Down	0.23604	Down	0.51146	Down	0.119	Up	0.39672	Up	0.43927	Down	0.19225	Up	0.00864	Up	0.1054	Up	0.00161	Up	0.77666	Down	0.58076	Up	0.00096	Down	0.00453	Down	0.40783	Up	0.08403	Up	0.84039	Down	0.72892	Up	0.05861	Down	0.15215	Down	0.5854
650672	0.00514898	0.0525921	0.15116	Up	0.02063	Up	0.28017	Up	0.13874	Up	0.14979	Up	0.9632	Down	0.3773	Down	0.00663	Up	0.00125	Up	0.13339	Down	0.93351	Down	0.15324	Up	0.85467	Down	0.14523	Down	0.17358	Up	0.19555	Down	0.12822	Up	0.01097	Up	0.89532	Down	0.00174	Down	0.11558	Down	0.00221	Down	0.14427	Down	0.03937
650678	0.0481398	0.0963019	0.47899	Down	0.15234	Down	0.44055	Down	0.01768	Down	0.15489	Down	0.24239	Up	0.35622	Down	0.16831	Down	0.6216	Down	0.74019	Down	0.66821	Down	0.92201	Down	0.06956	Up	0.06364	Up	0.33305	Up	0.96051	Up	0.34459	Down	0.32132	Down	0.98089	Down	0.0947	Up	0.18684	Up	0.09082	Up	0.1798	Up	0.68596
650681	0.80243	0.893998	0.00412	Down	0.01123	Down	0.59778	Up	0.06687	Up	0.0181	Up	0.48532	Up	0.53481	Up	0.30415	Down	0.11249	Down	0.72355	Down	0.78721	Up	0.53535	Up	4e-05	Down	0.0058	Down	0.04009	Down	0.0112	Up	0.00164	Up	0.31594	Up	0.44349	Down	0.42544	Up	0.40115	Up	0.13174	Up	0.12222	Up	0.96457
650689	0.293978	0.4081	0.81181	Down	0.52759	Down	0.69106	Down	0.08143	Up	0.01656	Up	0.3957	Up	0.79208	Up	0.90576	Down	0.70302	Down	0.30588	Up	0.51295	Up	0.69956	Down	0.00063	Down	0.05788	Down	0.81975	Down	0.02869	Up	0.00095	Up	0.08698	Up	0.03137	Down	0.13922	Down	0.30137	Up	0.41063	Up	0.00425	Up	0.02065
650692	0.87543	0.940202	0.07097	Up	0.40329	Up	0.28681	Down	0.98359	Down	0.87119	Down	0.88739	Down	0.27633	Down	0.85661	Up	0.20981	Up	0.69199	Down	0.15886	Down	0.29438	Down	0.12477	Up	0.6038	Down	0.01647	Up	0.0496	Down	0.27834	Up	0.00612	Up	0.73119	Down	0.0033	Down	0.69692	Up	0.00631	Down	0.46734	Up	0.0016
650709	0.023687	0.167041	0.40145	Down	0.60139	Up	0.18497	Up	0.02093	Down	0.00222	Down	0.24774	Down	0.38702	Down	0.8623	Down	0.48505	Up	0.13427	Down	0.16469	Down	0.90176	Up	5e-05	Up	0.43132	Up	0.48782	Up	0.00018	Down	0.00015	Down	0.92313	Down	0.00092	Up	0.44682	Up	0.98415	Down	0.00379	Down	0.00089	Down	0.43548
650711	0.0422774	0.20577	0.80578	Down	0.27635	Down	0.39144	Down	0.71989	Down	0.2763	Down	0.45424	Down	0.25343	Down	0.00478	Down	0.04376	Down	0.7373	Up	0.87343	Up	0.85971	Down	0.04241	Up	0.02105	Up	0.90152	Up	0.70835	Up	0.05322	Down	0.02656	Down	0.05222	Up	0.1139	Up	0.48468	Up	0.66117	Down	0.17727	Down	0.34451
650753	0.00145127	0.0143229	0.00263	Down	0.45913	Down	0.01078	Up	0.01234	Down	0.22253	Down	0.12387	Up	0.90829	Up	0.03675	Down	0.02965	Down	0.02709	Down	0.00927	Down	0.57351	Down	0.01069	Down	0.03065	Down	0.27583	Down	0.57927	Up	0.08502	Up	0.21563	Up	0.04979	Down	0.17331	Up	0.90581	Up	0.00346	Up	0.04006	Up	0.20925
670014	0.034623	0.160087	0.90815	Up	0.75533	Up	0.84407	Up	0.09749	Down	0.01164	Down	0.26262	Down	0.74294	Down	0.04346	Down	0.07878	Down	0.08332	Down	0.3396	Down	0.38874	Up	0.00091	Up	0.00358	Up	0.1005	Up	0.46241	Down	0.02367	Down	0.0921	Down	0.03037	Up	0.00828	Up	0.82402	Down	0.49579	Up	0.01999	Down	0.00543
670026	0.389227	0.576316	0.12175	Up	0.12926	Up	0.97175	Down	0.9347	Down	0.23994	Up	0.21142	Up	0.84471	Up	0.12709	Up	0.17569	Up	0.10253	Down	0.06609	Down	0.80375	Down	0.93152	Up	0.13789	Down	0.46976	Up	0.11929	Down	0.52252	Up	0.03765	Up	0.12258	Down	0.01	Down	0.01981	Down	0.18871	Down	0.32549	Down	0.71898
670068	0.306115	0.474986	0.91608	Up	0.75774	Up	0.83874	Up	0.91971	Up	0.85847	Down	0.78041	Down	0.46397	Up	0.18054	Up	0.51838	Up	0.81546	Down	0.14971	Up	0.10077	Up	0.35393	Down	0.02489	Down	0.01138	Down	0.136	Down	0.06618	Down	0.67995	Down	0.35168	Down	0.07982	Down	0.00598	Down	0.36349	Down	0.03589	Down	0.18169
670072	0.0698664	0.159642	0.6713	Down	0.01432	Down	0.03194	Down	0.97713	Up	0.65457	Down	0.63428	Down	0.73994	Down	0.09446	Down	0.16569	Down	0.1372	Up	0.27759	Up	0.65696	Down	0.01084	Up	0.02594	Up	0.11225	Down	0.64592	Down	0.00049	Down	0.00112	Down	0.00458	Up	0.02176	Up	0.75899	Up	0.4172	Down	0.0082	Down	0.03867
670075	0.00476614	0.0962097	0.09728	Down	0.42798	Down	0.34733	Up	0.3335	Up	0.20725	Up	0.75045	Up	0.01709	Down	0.02208	Up	0.00016	Up	0.18707	Down	0.879	Up	0.14598	Up	0.07727	Down	0.15378	Down	0.35676	Down	0.68916	Up	0.34932	Up	0.58307	Up	0.39936	Up	0.02843	Down	0.58638	Down	0.00563	Down	0.17741	Down	0.07747
670082	0.934247	0.952347	0.59088	Up	0.66338	Up	0.91727	Down	0.23021	Up	0.38447	Down	0.0511	Down	0.77286	Down	0.0739	Up	0.04375	Up	0.30298	Down	0.45777	Down	0.76261	Up	0.23439	Up	0.06342	Up	0.77329	Up	0.44318	Up	0.35724	Down	0.10554	Down	0.07314	Up	0.25421	Up	0.207	Down	0.45831	Down	0.00637	Down	0.02635
670086	0.00119838	0.0333002	0.04343	Up	0.15919	Up	0.46416	Down	0.02649	Up	0.00045	Up	0.04354	Up	0.04125	Up	0.26253	Up	0.28871	Down	0.2535	Up	0.16299	Up	0.77912	Up	0.00069	Down	0.00488	Down	0.86302	Down	0.29806	Up	0.00094	Up	0.00677	Up	0.00111	Down	0.00515	Down	0.24083	Down	0.41462	Up	0.01059	Up	0.05002
670128	0.899813	0.932813	0.50218	Up	0.58303	Up	0.90049	Down	0.8302	Up	0.47747	Down	0.35966	Down	0.79931	Down	0.46172	Up	0.32772	Up	0.76893	Down	0.27041	Down	0.40935	Down	0.27666	Down	0.3959	Up	0.24024	Up	0.06627	Up	0.03506	Up	0.72863	Up	0.13285	Down	0.94429	Down	0.81192	Up	0.14926	Up	0.08822	Up	0.75846
670161	0.0184593	0.0702597	0.96762	Up	0.09652	Up	0.10356	Up	0.20995	Up	0.06629	Up	0.50011	Up	0.63755	Up	0.07055	Up	0.15916	Up	0.49175	Down	0.61819	Up	0.24559	Up	0.02111	Down	0.1223	Down	0.68743	Down	0.342	Up	0.04483	Up	0.23505	Up	0.19619	Down	0.24569	Down	0.26748	Down	0.88476	Up	0.84046	Up	0.95496
670195	0.0182478	0.0810134	0.45605	Down	0.73995	Up	0.28877	Up	0.03139	Down	0.00949	Down	0.52985	Down	0.8801	Down	0.57991	Up	0.48353	Up	0.02945	Down	0.00313	Down	0.24832	Down	0.1882	Up	0.45416	Up	0.00478	Up	0.54572	Down	0.06205	Up	0.02007	Up	0.79143	Down	0.18986	Up	0.10521	Up	0.12277	Up	0.06597	Up	0.72323
670196	0.596441	0.826705	0.19912	Down	0.10083	Down	0.68307	Down	0.12359	Down	0.30715	Down	0.56642	Up	0.37392	Up	0.02992	Up	0.14984	Up	0.44376	Up	0.27814	Up	0.73677	Up	0.11195	Up	0.02957	Down	0.06417	Down	0.00127	Down	0.00275	Down	0.67463	Up	0.18154	Up	0.85555	Down	0.91217	Up	0.13462	Down	0.21614	Down	0.77031
670273	0.408614	0.513888	0.74232	Down	0.92276	Up	0.67094	Up	0.69446	Down	0.57235	Down	0.86167	Down	0.68309	Up	0.64259	Up	0.95493	Up	0.33659	Down	0.01689	Down	0.10188	Down	0.09083	Down	0.34419	Down	0.1347	Up	0.40987	Up	0.00487	Up	0.02371	Up	0.08108	Down	0.82202	Down	0.36601	Up	0.11984	Up	0.01478	Up	0.26495
670286	0.00327998	0.0243702	0.00047	Up	0.36112	Up	0.0025	Down	0.04684	Up	0.12242	Up	0.59014	Down	0.90242	Up	0.95826	Up	0.94395	Down	0.16847	Up	0.00812	Up	0.11473	Up	0.74174	Up	0.00904	Up	0.2209	Up	0.0169	Up	0.35886	Up	0.09414	Down	0.04776	Down	0.15377	Down	0.06866	Down	0.50832	Up	0.84146	Up	0.64167
670288	0.241082	0.510925	0.9498	Up	0.0404	Up	0.04537	Up	0.16234	Down	0.73598	Up	0.09157	Up	0.20788	Up	0.03235	Up	0.29787	Up	0.63188	Up	0.10069	Down	0.04245	Down	0.90618	Up	0.01033	Down	0.43977	Up	0.00826	Down	0.5102	Up	0.00237	Up	0.17747	Down	0.1021	Down	0.24357	Up	0.74171	Down	0.02083	Up	0.01114
670332	0.0615946	0.164583	0.39349	Up	0.41291	Down	0.10863	Down	0.28467	Up	0.37844	Down	0.06462	Down	0.34904	Up	0.80632	Up	0.48302	Down	0.30453	Up	0.59698	Up	0.60611	Down	0.12785	Down	0.09231	Down	0.43203	Down	0.84976	Down	0.42676	Up	0.32959	Up	0.18657	Down	0.10745	Down	0.54335	Down	0.74051	Down	0.45312	Up	0.28696
670367	0.774303	0.826589	0.46411	Up	0.11778	Up	0.37125	Up	0.89747	Down	0.12543	Down	0.15551	Down	0.81602	Down	0.71816	Up	0.55491	Up	0.2583	Down	0.08901	Down	0.51939	Down	0.58706	Down	0.16037	Down	0.88599	Down	0.36655	Down	0.68788	Up	0.20193	Up	0.17382	Down	0.02841	Down	0.05864	Down	0.31679	Down	0.53201	Down	0.69539
670372	0.0201829	0.0640757	0.02086	Down	0.47099	Down	0.07979	Up	0.04699	Down	0.98148	Down	0.04903	Up	0.58759	Up	0.20408	Down	0.08167	Down	0.08622	Down	0.00993	Down	0.25728	Down	0.09286	Down	0.09228	Down	0.43423	Up	0.99711	Down	0.02178	Up	0.02163	Up	0.19245	Down	0.19097	Up	0.13598	Up	0.01706	Up	0.0115	Up	0.83549
670376	0.378758	0.592295	0.04035	Down	0.17123	Down	0.41597	Up	0.62307	Up	0.43627	Up	0.76864	Up	0.76688	Up	0.04632	Down	0.02668	Down	0.52041	Down	0.91621	Up	0.45644	Up	0.15558	Down	0.00952	Down	0.0055	Down	0.14343	Down	0.08738	Down	0.77256	Down	0.22237	Up	0.64003	Down	0.10727	Down	0.10267	Down	0.01051	Down	0.23126
670386	0.835683	0.869002	0.2935	Down	0.61219	Down	0.57388	Up	0.73022	Up	0.26123	Up	0.42489	Up	0.10587	Up	0.30331	Up	0.51363	Down	0.734	Down	0.607	Down	0.85988	Down	2e-05	Down	0.00038	Down	0.18113	Down	0.08776	Up	0.00018	Up	0.00467	Up	0.00019	Down	0.06427	Down	0.51616	Down	0.0069	Up	0.00059	Up	0.19621
670397	0.455026	0.58494	0.89592	Down	0.69502	Up	0.60225	Up	0.71972	Down	0.10736	Down	0.1949	Down	0.8144	Down	0.69523	Up	0.53338	Up	0.15123	Down	0.22423	Down	0.80573	Up	0.05872	Up	0.70164	Up	0.61432	Up	0.11561	Down	0.1421	Down	0.90265	Up	0.08834	Up	0.77972	Up	0.39512	Down	0.14268	Down	0.01804	Down	0.26548
670446	0.616312	0.733518	0.50196	Down	0.29678	Down	0.69722	Down	0.51109	Down	0.06303	Down	0.19538	Down	0.78702	Down	0.84494	Down	0.94032	Up	0.31185	Up	0.19219	Up	0.74998	Up	0.30207	Up	0.59236	Up	0.0234	Down	0.60692	Down	0.00318	Down	0.00844	Down	0.2957	Up	0.35311	Up	0.41305	Down	0.90078	Down	0.07607	Down	0.09475
670470	0.233233	0.353291	0.76778	Down	0.47987	Up	0.32275	Up	0.10444	Down	0.41523	Down	0.37934	Up	0.64619	Down	0.73339	Up	0.42847	Up	0.301	Down	0.11302	Down	0.5412	Down	0.71729	Down	0.04504	Down	0.84066	Down	0.08662	Down	0.87148	Up	0.06495	Up	0.09293	Down	0.03316	Down	0.34442	Down	0.57232	Down	0.41675	Up	0.18061
670528	0.00561833	0.0916217	0.06284	Down	0.05268	Up	0.00123	Up	0.01075	Down	0.00042	Down	0.09662	Down	0.9523	Down	0.09384	Up	0.08449	Up	0.02145	Down	0.3318	Down	0.12867	Up	0.00012	Up	6e-05	Up	0.20969	Up	0.69816	Up	0.00111	Down	0.00055	Down	0.00059	Up	0	Up	0.47788	Up	0.00576	Up	0.00216	Down	1e-05
670551	0.0103255	0.0403119	0.0435	Up	0.00906	Up	0.41119	Up	0.01582	Up	0.76076	Up	0.02811	Down	0.49184	Up	0.21445	Up	0.55852	Up	0.29037	Up	0.29827	Up	0.98531	Down	0.58644	Down	0.12912	Up	0.67205	Up	0.04912	Up	0.34035	Up	0.25489	Down	0.99403	Down	0.9357	Up	0.48748	Down	0.92976	Up	0.49204	Down	0.43997
670554	0.0483799	0.142933	0.65373	Up	0.53773	Down	0.29526	Down	0.17336	Up	0.67566	Down	0.08513	Down	0.44588	Up	0.1352	Down	0.03414	Down	0.54425	Up	0.69326	Up	0.82956	Down	0.00145	Up	0.49998	Up	0.18544	Down	0.00513	Down	0.00013	Down	0.05751	Down	0.00026	Up	0.32617	Up	0.23843	Down	0.00154	Down	4e-05	Down	0.04287
670598	0.264345	0.429186	0.72874	Up	0.93199	Up	0.79336	Down	0.08159	Down	0.02047	Down	0.45769	Down	0.64961	Down	0.6176	Down	0.96362	Down	0.84174	Up	0.72726	Down	0.58506	Down	0.00301	Up	0.06506	Up	0.61694	Down	0.11984	Down	0.00119	Down	0.02574	Down	0.17287	Up	0.24969	Up	0.51897	Down	0.81464	Down	0.05615	Down	0.08546
670603	0.0151632	0.0649449	0.02571	Down	0.94536	Down	0.02923	Up	0.70724	Up	0.00384	Up	0.00781	Up	0.66624	Up	0.06461	Up	0.13729	Up	0.20168	Down	0.12314	Down	0.76374	Down	0.00063	Down	0.00075	Down	0.1871	Down	0.92333	Up	0.00788	Up	0.00946	Up	0.12439	Down	0.16037	Down	0.841	Down	0.87878	Up	0.17344	Up	0.22087
670609	0.873588	0.914364	0.70639	Down	0.2658	Up	0.14639	Up	0.33508	Up	0.77196	Up	0.49258	Down	0.65427	Up	0.72245	Up	0.92542	Down	0.27959	Down	0.36071	Down	0.85855	Up	0.04061	Down	0.04497	Down	0.1128	Up	0.95586	Up	0.00175	Up	0.00193	Up	0.38363	Down	0.18895	Down	0.35392	Up	0.634	Down	0.08627	Up	0.03624
670647	0.147285	0.28874	0.39918	Down	0.40573	Up	0.10816	Up	0.57529	Down	0.91971	Up	0.51008	Up	0.36371	Down	0.24171	Down	0.77872	Down	0.10035	Down	0.02767	Down	0.48265	Down	0.00042	Up	0.18051	Down	0.63211	Down	4e-05	Down	0.00018	Down	0.37036	Up	0.00025	Up	0.16154	Down	0.18762	Down	2e-05	Down	3e-05	Down	0.9262
670673	0.283603	0.375092	0.46597	Up	0.35284	Down	0.11117	Down	0.90706	Up	0.37139	Down	0.31535	Down	0.68616	Down	0.54261	Down	0.83517	Down	0.54236	Up	0.75421	Up	0.76431	Down	0.44068	Down	0.16243	Down	0.4348	Down	0.50271	Down	0.99173	Down	0.50915	Up	0.1779	Down	0.02097	Down	0.36874	Down	0.24434	Down	0.628	Up	0.11081
670711	0.674916	0.761625	0.32153	Down	0.06426	Down	0.33538	Down	0.06279	Up	0.62894	Up	0.14595	Down	0.74556	Down	0.53515	Up	0.35092	Up	0.94647	Up	0.89191	Down	0.83921	Down	0.15655	Up	0.82261	Up	0.57534	Up	0.22396	Down	0.36794	Down	0.7348	Up	0.00061	Up	0.37017	Up	0.11909	Up	0.00324	Down	0.01289	Down	0.46925
670754	0.83371	0.890635	0.33002	Up	0.28179	Up	0.91289	Up	0.96248	Down	0.80176	Down	0.83821	Down	0.80615	Up	0.45603	Down	0.32732	Down	0.98745	Down	0.73588	Up	0.72415	Up	0.03543	Down	0.00307	Down	0.06125	Down	0.21015	Down	0.76578	Up	0.12931	Up	0.00496	Down	0.00078	Down	0.00926	Down	0.32552	Down	0.74214	Up	0.19826
730020	0.441505	0.639586	0.20429	Down	0.14905	Down	0.84526	Down	0.35664	Down	0.41233	Down	0.91473	Up	0.69234	Up	0.39429	Down	0.22172	Down	0.49112	Up	0.53904	Up	0.93916	Down	0.46421	Up	0.09279	Down	0.01134	Down	0.024	Down	0.00281	Down	0.26828	Down	0.27661	Up	0.93882	Down	0.36855	Down	0.24656	Down	0.06024	Down	0.40879
730035	0.0351409	0.142933	0.29526	Up	0.07335	Up	0.40251	Up	0.01397	Up	0.03892	Up	0.58784	Down	0.57839	Up	0.03975	Up	0.10833	Up	0.57266	Down	0.48819	Down	0.8947	Down	0.59544	Down	0.31404	Up	0.75805	Down	0.13641	Up	0.82175	Up	0.197	Down	0.24052	Up	0.60737	Up	0.06993	Down	0.49295	Down	0.00729	Down	0.02705
730040	0.0922054	0.163935	0.11941	Up	0.9024	Up	0.14672	Down	0.02322	Up	0.02583	Up	0.95479	Down	0.48931	Up	0.89414	Up	0.57437	Down	0.79475	Down	0.65008	Up	0.47867	Up	0.06809	Down	0.03959	Down	0.60404	Down	0.76662	Down	0.16671	Up	0.10111	Up	0.30072	Down	0.00668	Down	0.0292	Down	0.04897	Down	0.18862	Down	0.44122
730047	0.939828	0.951835	0.5862	Up	0.98608	Down	0.57449	Down	0.6663	Up	0.14896	Down	0.07057	Down	0.85709	Down	0.19485	Up	0.14543	Up	0.77237	Down	0.40641	Up	0.27005	Up	0.71674	Up	0.18472	Down	0.044	Down	0.1006	Down	0.02232	Down	0.41587	Down	0.80363	Up	0.05259	Down	0.0091	Down	0.03322	Down	0.00568	Down	0.3586
730072	0.3949	0.645679	0.77047	Down	0.44325	Up	0.29656	Up	0.25987	Up	0.47784	Up	0.66076	Down	0.22835	Up	0.87309	Up	0.2903	Down	0.99599	Down	0.34269	Up	0.34029	Up	0.97687	Down	0.22052	Down	0.40257	Up	0.23062	Down	0.3872	Up	0.05169	Up	0.17229	Up	0.78769	Up	0.26821	Up	0.26238	Down	0.77646	Down	0.39322
730092	0.431365	0.554701	0.83195	Down	0.14999	Up	0.10475	Up	0.11669	Down	0.02018	Down	0.34381	Down	0.79026	Down	0.63258	Up	0.46046	Up	0.6243	Down	0.59077	Down	0.9611	Down	0.00883	Up	0.1665	Up	0.83221	Up	0.12521	Down	0.01321	Down	0.23286	Down	0.12537	Up	0.18167	Up	0.94592	Down	0.82223	Down	0.1117	Down	0.16278
730100	0.0168862	0.192155	0.19584	Up	0.8891	Down	0.15636	Down	0.08406	Up	0.1893	Down	0.00664	Down	0.63566	Up	0.82935	Down	0.49344	Down	0.05324	Up	0.11941	Up	0.64898	Down	0.09975	Up	0.00369	Up	0.52544	Down	0.09544	Up	0.03128	Down	0.00113	Down	0.04037	Up	0.01896	Up	0.90656	Up	0.68753	Up	0.05009	Down	0.02366
730110	0.62634	0.805953	0.32792	Down	0.7805	Down	0.47654	Up	0.17337	Down	0.2694	Down	0.77711	Up	0.76483	Up	0.96571	Down	0.73246	Down	0.7189	Up	0.90424	Down	0.63201	Down	0.18679	Up	0.28222	Up	0.38605	Down	0.78858	Down	0.04022	Down	0.06565	Down	0.35001	Up	0.03049	Up	0.63378	Up	0.16482	Up	0.63734	Down	0.07325
730114	0.0611099	0.128306	0.75055	Up	0.05731	Down	0.03187	Down	0.47484	Down	0.26438	Down	0.67262	Down	0.81423	Up	0.05349	Down	0.03468	Down	0.05668	Up	0.0601	Up	0.97416	Down	0.02698	Up	0.06974	Up	0.37414	Down	0.60744	Down	0.00488	Down	0.01298	Down	0.17118	Up	0.08088	Up	0.40656	Up	0.66043	Up	0.56266	Down	0.31626
730156	0.442081	0.586209	0.57226	Down	0.0577	Down	0.15492	Down	0.96513	Down	0.09745	Down	0.10512	Down	0.89833	Up	0.89779	Up	0.99945	Up	0.72214	Up	0.18342	Up	0.31542	Up	0.61737	Down	0.07631	Down	0.64464	Down	0.17918	Down	0.96894	Up	0.16825	Up	0.98195	Up	0.24285	Down	0.64569	Up	0.2346	Down	0.6618	Up	0.11489
730162	0.528233	0.668197	0.17828	Down	0.07689	Down	0.62247	Down	0.46615	Up	0.14055	Up	0.4253	Up	0.42737	Up	0.61693	Up	0.76334	Down	0.06721	Up	0.12172	Up	0.73476	Down	0.00032	Down	0.0028	Down	0.00135	Down	0.24207	Up	0.42457	Up	0.6934	Down	0.01625	Down	0.16107	Down	0.49306	Down	0.21822	Up	0.05898	Up	0.44672
730164	0.0509455	0.122503	0.02742	Down	0.84078	Up	0.01878	Up	0.16672	Down	0.23579	Down	0.82651	Up	0.55139	Up	0.17939	Down	0.06413	Down	0.09458	Down	0.08952	Down	0.97488	Down	0.08837	Down	0.14892	Down	0.31545	Up	0.76024	Up	0.01327	Up	0.02365	Up	0.4298	Down	0.14006	Up	0.107	Up	0.03369	Up	0.02503	Up	0.87387
730167	0.819371	0.874859	0.12035	Down	0.01173	Down	0.2192	Down	0.65399	Up	0.42468	Up	0.72016	Up	0.15368	Up	0.65865	Up	0.30567	Down	0.51135	Up	0.16284	Up	0.43367	Up	0.03262	Down	0.00033	Down	0.00011	Down	0.02585	Down	0.00765	Down	0.5236	Down	0.78195	Down	0.10358	Down	0.00677	Down	0.16505	Down	0.01145	Down	0.15867
730180	0.20758	0.583661	0.21315	Down	0.78225	Down	0.32237	Up	0.13653	Down	0.13685	Up	0.00777	Up	0.66524	Down	0.93015	Down	0.72944	Up	0.67717	Down	0.01437	Down	0.03158	Down	0.01041	Down	0.01919	Down	0.03722	Down	0.74757	Up	0.50304	Up	0.72429	Up	0.00618	Down	0.09183	Down	0.17153	Down	0.16425	Up	0.08763	Up	0.71202
730195	0.29681	0.425147	0.60192	Down	0.60723	Down	0.99382	Up	0.9507	Down	0.46866	Down	0.50623	Down	0.98487	Down	0.59931	Down	0.61233	Down	0.17893	Down	0.17838	Down	0.99848	Down	0.55481	Down	0.78083	Down	0.23077	Down	0.75227	Up	0.52489	Down	0.34744	Down	0.8949	Down	0.82059	Up	0.05225	Down	0.72019	Up	0.06637	Down	0.03438
730221	0.00029618	0.00768723	0.03375	Down	0.62767	Down	0.08194	Up	0.0011	Down	0.00083	Down	0.8767	Down	0.25038	Down	0.09919	Down	0.57315	Down	0.01654	Down	0.01325	Down	0.90686	Down	0.04208	Up	0.29818	Up	0.01795	Up	0.25811	Down	0.65048	Up	0.12446	Up	0.69076	Up	0.04199	Up	0.03658	Up	0.08632	Up	0.07565	Up	0.94054
730253	0.0385732	0.103015	0.62316	Down	0.25222	Up	0.1135	Up	0.62619	Down	0.06763	Up	0.02748	Up	0.54566	Down	0.74233	Up	0.35681	Up	0.04289	Down	0.11992	Down	0.56626	Up	0.30916	Down	0.11059	Down	0.94108	Down	0.52125	Down	0.34337	Up	0.12543	Up	0.31111	Down	0.09058	Down	0.09136	Down	0.44895	Down	0.45178	Down	0.9961
730273	0.119409	0.238408	0.14917	Up	0.32199	Up	0.62036	Down	0.02293	Up	0.04691	Up	0.70157	Down	0.47289	Up	0.40897	Down	0.13632	Down	0.69252	Down	0.54774	Down	0.83453	Down	0.01076	Down	0.06091	Up	0.18516	Up	0.00027	Up	0.00083	Up	0.52037	Down	0.07495	Down	0.22898	Up	0.59855	Down	0.00739	Up	0.18421	Up	0.09565
730286	0.46615	0.556706	0.52348	Down	0.49498	Down	0.96355	Down	0.42691	Down	0.22823	Down	0.66253	Down	0.76165	Down	0.23223	Up	0.14273	Up	0.58738	Down	0.69038	Up	0.35326	Up	0.00657	Up	0.33154	Up	0.23085	Up	0.0425	Down	0.06641	Down	0.8066	Up	0.00892	Up	0.19921	Up	0.19828	Up	0.10435	Down	0.10488	Down	0.99765
730288	0.323775	0.459892	0.94101	Down	0.59849	Up	0.54912	Up	0.30986	Down	0.36392	Down	0.90909	Up	0.58915	Down	0.65021	Down	0.92989	Up	0.48978	Down	0.05777	Down	0.19116	Down	0.28736	Down	0.51989	Down	0.58346	Up	0.66045	Up	0.1194	Up	0.24354	Up	0.05774	Down	0.27561	Down	0.94269	Down	0.35802	Up	0.06573	Up	0.30614
730291	0.6077	0.691125	0.45615	Up	0.23746	Up	0.64445	Up	0.61428	Down	0.12818	Up	0.0525	Up	0.70383	Up	0.52366	Up	0.79361	Up	0.41309	Down	0.08443	Down	0.32185	Down	0.01403	Down	0.14631	Down	0.24554	Up	0.21185	Up	0.00149	Up	0.01683	Up	0.00132	Down	0.07704	Down	0.69835	Down	0.04598	Up	0.00271	Up	0.15022
730300	0.529021	0.739647	0.2326	Up	0.11282	Up	0.65823	Up	0.87792	Down	0.72313	Up	0.61278	Up	0.97287	Up	0.13313	Down	0.12571	Down	0.28705	Up	0.86332	Up	0.36663	Down	0.82767	Down	0.10957	Up	0.24658	Up	0.07484	Up	0.17527	Up	0.61926	Down	0.12765	Down	0.62222	Up	0.30349	Up	0.05337	Up	0.0189	Up	0.57963
730315	0.161219	0.318686	0.03246	Down	0.84316	Up	0.02239	Up	0.48883	Down	0.93354	Up	0.43968	Up	0.8098	Down	0.43777	Down	0.58801	Down	0.46907	Down	0.10901	Down	0.34472	Down	0.04547	Down	0.17565	Down	0.77119	Up	0.4435	Up	0.02646	Up	0.10801	Up	0.607	Down	0.47807	Up	0.07269	Up	0.23146	Up	0.02814	Up	0.24041
730372	0.107096	0.246795	0.88956	Down	0.08012	Down	0.10217	Down	0.09288	Up	0.02317	Up	0.45297	Up	0.48285	Up	0.02336	Up	0.08568	Up	0.7251	Up	0.20605	Up	0.34792	Up	0.00187	Down	0.00964	Down	0.00168	Down	0.38954	Up	0.95259	Down	0.35916	Down	0.06869	Down	0.04742	Down	0.00418	Down	0.8382	Down	0.15285	Down	0.21223
730440	0.0024107	0.0149644	0.01603	Up	0.99196	Down	0.01573	Down	0.03197	Up	0.07476	Up	0.64365	Down	0.78093	Up	0.04763	Up	0.07874	Up	0.03553	Up	0.00271	Up	0.18854	Up	0.5596	Up	0.03894	Down	0.39896	Down	0.0129	Down	0.16604	Down	0.17461	Up	0.82537	Up	0.00041	Down	0.21568	Down	0.00028	Down	0.15131	Down	0.00417
730458	0.132104	0.233614	0.25883	Down	0.02979	Down	0.22502	Down	0.75123	Up	0.60392	Up	0.83843	Up	0.46354	Up	0.10597	Down	0.02765	Down	0.63863	Up	0.93579	Up	0.69653	Down	0.4312	Down	0.74928	Up	0.02939	Down	0.2759	Up	0.12333	Down	0.01607	Down	0.5002	Up	0.04247	Up	0.43655	Down	0.14138	Up	0.15945	Down	0.00964
730465	0.0820312	0.326238	0.01211	Down	0.03857	Down	0.54134	Up	0.50343	Up	0.87057	Down	0.40861	Down	0.50976	Up	0.37346	Down	0.13472	Down	0.16518	Up	0.35993	Down	0.03174	Down	0.40281	Up	0.74968	Down	0.00155	Down	0.25564	Down	0.00034	Down	0.0028	Down	0.00072	Up	0.00629	Up	0.72586	Up	0.25175	Down	0.00135	Down	0.01225
730468	0.000877105	0.0638041	0.1921	Down	0.08347	Down	0.62228	Down	0.00642	Down	0.00029	Down	0.10536	Down	0.05132	Down	0.62218	Down	0.12312	Up	0.15262	Down	0.06597	Down	0.6292	Down	0.5644	Down	3e-05	Down	0.00023	Down	6e-05	Down	0.00062	Down	0.18853	Up	0.02772	Down	1e-05	Down	0.00018	Down	0.00039	Down	0.01531	Down	0.06499
730475	0.137418	0.369684	0.46614	Up	0.11194	Up	0.35467	Up	0.369	Down	0.43933	Up	0.10864	Up	0.34959	Down	0.61926	Down	0.65144	Up	0.04332	Down	0.18912	Down	0.40327	Up	0.02811	Up	0.00285	Up	0.22075	Up	0.23932	Up	0.25164	Down	0.03101	Down	0.43365	Up	0.06766	Up	0.11119	Down	0.25395	Up	0.02644	Down	0.00289
730487	0.000314337	0.0256658	0.04113	Down	0.0881	Up	0.00136	Up	0.55281	Up	0.00553	Up	0.01718	Up	0.30173	Down	0.27346	Up	0.04587	Up	0.22931	Down	0.29548	Up	0.03602	Up	0.00856	Down	0.36146	Down	0.83477	Down	0.04904	Up	0.01272	Up	0.47611	Up	0.8141	Down	0.7997	Up	0.43509	Up	0.62626	Up	0.31535	Up	0.59369
730497	0.677801	0.836883	0.26111	Down	0.91472	Up	0.22179	Up	0.97694	Down	0.77582	Down	0.79795	Down	0.47932	Up	0.89688	Up	0.56111	Down	0.3872	Down	0.72747	Up	0.2337	Up	0.03475	Down	0.00429	Down	0.0144	Down	0.27986	Down	0.64111	Down	0.52573	Up	0.24213	Down	0.13504	Down	0.02426	Down	0.71632	Down	0.20318	Down	0.34933
730520	0.130957	0.283204	0.35182	Down	0.60396	Down	0.6706	Up	0.21602	Down	0.01193	Down	0.12411	Down	0.56467	Up	0.72892	Down	0.3623	Down	0.12018	Up	0.97491	Up	0.12676	Down	0.06423	Up	0.74132	Up	0.12347	Down	0.11488	Down	0.00307	Down	0.06932	Down	0.11478	Up	0.0819	Up	0.34409	Up	0.84615	Up	0.48795	Down	0.3788
730523	0.0413043	0.115118	0.09972	Up	0.91603	Up	0.11953	Down	0.02143	Up	0.20024	Up	0.222	Down	0.74487	Up	0.56068	Up	0.79519	Up	0.31906	Up	0.39934	Up	0.8712	Down	0.25298	Down	0.39396	Down	0.246	Up	0.75695	Up	0.03228	Up	0.05715	Up	0.73881	Down	0.03772	Down	0.64311	Up	0.0694	Down	0.43009	Up	0.01574
730528	0.222081	0.336248	0.52656	Up	0.60158	Down	0.25764	Down	0.92761	Down	0.16736	Down	0.19367	Down	0.87823	Up	0.0166	Up	0.02218	Up	0.05363	Up	0.01973	Up	0.59322	Up	0.84733	Up	0.02018	Down	0.01859	Down	0.01401	Down	0.01291	Down	0.9654	Down	0.59358	Down	0.00804	Down	0.24112	Down	0.02223	Down	0.5064	Down	0.07641
730541	0.0820948	0.233385	0.48981	Down	0.50936	Up	0.18903	Up	0.86004	Down	0.48703	Up	0.38723	Up	0.90491	Down	0.12929	Up	0.10546	Up	0.62627	Up	0.33379	Up	0.62116	Up	0.54301	Down	0.68911	Down	0.3355	Up	0.8325	Up	0.12918	Up	0.183	Up	0.92686	Down	0.85973	Up	0.04681	Up	0.78852	Up	0.03953	Up	0.06456
730543	0.13301	0.279095	0.21821	Up	0.97236	Up	0.23022	Down	0.46589	Down	0.77155	Up	0.31435	Up	0.93409	Up	0.13021	Up	0.14948	Up	0.31697	Up	0.03443	Up	0.20473	Up	0.84625	Up	0.97749	Down	0.35282	Up	0.82428	Down	0.45707	Up	0.33919	Up	0.08841	Down	0.23733	Down	0.49044	Up	0.55284	Up	0.02474	Up	0.07426
730576	0.754572	0.805699	0.80258	Up	0.47037	Down	0.33658	Down	0.1431	Up	0.08846	Up	0.77892	Up	0.85517	Up	0.18663	Up	0.24802	Up	0.33785	Down	0.3268	Down	0.98121	Down	0.0061	Down	0.00585	Down	0.10371	Down	0.98266	Down	0.14463	Up	0.13949	Up	0.06748	Down	0.00515	Down	0.01077	Down	0.18606	Down	0.33482	Down	0.69773
730612	0.00202003	0.0157439	0.01189	Down	0.08352	Down	0.3039	Up	0.01195	Down	0.16861	Down	0.16105	Up	0.41287	Down	0.51641	Down	0.86038	Up	0.05229	Down	0.01619	Down	0.53328	Down	0.43127	Down	0.58346	Down	0.85105	Up	0.80614	Up	0.33413	Up	0.46458	Up	0.43274	Down	0.14717	Up	0.3372	Up	0.03596	Up	0.09516	Up	0.59239
730647	0.0114699	0.136285	0.08199	Down	0.71876	Down	0.15209	Up	0.77459	Down	0.18232	Up	0.11326	Up	0.31014	Down	0.12418	Up	0.01885	Up	0.23525	Down	0.99126	Up	0.23133	Up	0.9266	Up	0.0074	Up	0.02789	Up	0.00882	Up	0.03313	Up	0.48781	Down	0.11502	Up	0.0016	Up	0.00839	Up	0.03635	Up	0.17276	Up	0.3829
730685	0.15794	0.275954	0.34879	Down	0.34589	Down	0.99522	Down	0.09379	Down	0.01786	Down	0.37465	Down	0.7623	Down	0.73254	Down	0.96844	Down	0.91947	Up	0.93722	Up	0.98217	Down	0.94158	Up	0.06225	Down	0.52553	Down	0.05451	Down	0.48017	Down	0.18631	Up	0.45615	Down	0.18976	Down	0.67878	Up	0.54687	Down	0.25536	Up	0.09467
730687	0.41354	0.606443	0.32933	Down	0.55132	Up	0.1291	Up	0.07055	Up	0.07646	Down	0.00202	Down	0.38603	Up	0.49922	Up	0.84266	Down	0.68805	Down	0.51388	Down	0.79828	Down	0.85685	Up	0.34488	Down	0.07673	Down	0.26565	Down	0.05547	Down	0.35936	Down	0.00784	Up	0.36917	Up	0.20794	Down	0.0438	Down	0.00071	Down	0.0429
730725	0.235371	0.44157	0.79613	Down	0.04405	Down	0.07046	Down	0.17894	Up	0.0899	Up	0.68392	Up	0.81889	Down	0.09861	Down	0.14556	Down	0.20242	Up	0.38576	Up	0.66192	Down	0.77004	Down	0.03063	Up	0.54388	Up	0.01765	Up	0.37385	Up	0.09302	Down	0.18899	Up	0.02898	Up	0.04502	Up	0.29844	Up	0.41484	Up	0.81268
730730	0.892271	0.934459	0.46546	Down	0.48418	Up	0.16575	Up	0.16554	Up	0.315	Up	0.67629	Down	0.70759	Down	0.61624	Down	0.89844	Down	0.88846	Down	0.73616	Down	0.8436	Down	0.00463	Down	0.12949	Down	0.04492	Down	0.09029	Up	0.24169	Up	0.5529	Down	0.2388	Down	0.23224	Down	0.12951	Down	0.98548	Down	0.70464	Down	0.71809
730747	0.22826	0.628237	0.63904	Up	0.90616	Down	0.55865	Down	0.252	Down	0.65886	Down	0.46724	Up	0.71138	Down	0.10243	Down	0.19001	Down	0.03504	Down	0.704	Down	0.0703	Up	0.22103	Down	0.96416	Down	0.23786	Down	0.23687	Up	0.96199	Up	0.25464	Down	0.01158	Down	0.38278	Down	0.00147	Down	0.06073	Up	0.28319	Down	0.00773
730754	0.0617397	0.124037	0.7322	Down	0.59126	Down	0.84372	Down	0.29389	Down	0.98208	Down	0.30364	Up	0.48072	Down	0.09898	Up	0.0271	Up	0.04706	Down	0.44133	Down	0.1821	Up	0.33636	Down	0.59361	Up	0.04807	Up	0.14718	Up	0.0076	Up	0.12432	Up	0.10582	Down	0.86729	Up	0.74088	Up	0.079	Up	0.05886	Up	0.8696
770019	0.710281	0.822222	0.17223	Up	0.24796	Up	0.81643	Down	0.46579	Down	0.77107	Up	0.31399	Up	0.93343	Down	0.52124	Up	0.46999	Up	0.31322	Up	0.2673	Down	0.04677	Down	0.01223	Up	0.14218	Up	0.26801	Up	0.19423	Down	0.09963	Down	0.68946	Down	0.47293	Up	0.97348	Up	0.46047	Up	0.49302	Down	0.9832	Up	0.48024
770037	0.202514	0.48312	0.75309	Down	0.91577	Down	0.83425	Up	0.73538	Up	0.62958	Down	0.41686	Down	0.59111	Down	0.96837	Up	0.56455	Up	0.0082	Down	0.05174	Down	0.33627	Up	0.03221	Down	0.00409	Down	0.22116	Up	0.28653	Down	0.00297	Up	0.00041	Up	0.1049	Down	0.00269	Down	0.14736	Down	0.06708	Down	0.84091	Up	0.04657
770088	0.0835508	0.29364	0.3529	Up	0.70773	Up	0.57102	Down	0.04522	Up	0.62039	Up	0.10992	Down	0.10518	Up	0.78772	Down	0.06538	Down	0.75311	Down	0.87271	Up	0.63606	Up	0.47938	Up	0.05635	Up	0.71493	Up	0.19224	Up	0.728	Down	0.10782	Down	0.06886	Up	0.01338	Up	0.37857	Down	0.38609	Up	0.01302	Down	0.00247
770128	0.00690872	0.0861042	0.75316	Up	0.49073	Down	0.32212	Down	0.30772	Down	0.00103	Down	0.00716	Down	0.77918	Up	0.66273	Down	0.4771	Down	0.56748	Down	0.09338	Down	0.24062	Down	0.03053	Up	0.00742	Up	0.70496	Down	0.45977	Up	0.01492	Down	0.00363	Down	0.3082	Up	0.00792	Up	0.21885	Down	0.05595	Up	0.03594	Down	0.00076
770132	0.685384	0.778976	0.16466	Up	0.56081	Up	0.39525	Down	0.53484	Down	0.24957	Down	0.57852	Down	0.87989	Down	0.444	Up	0.36286	Up	0.76889	Up	0.1396	Up	0.22419	Up	0.01022	Down	0.03054	Down	0.63016	Down	0.56491	Up	0.02552	Up	0.07403	Up	0.00024	Down	0.00151	Down	0.12008	Down	0.30286	Up	0.00448	Up	0.0328
770148	0.890635	0.930279	0.08628	Up	0.66593	Up	0.17937	Down	0.17264	Down	0.28441	Down	0.74736	Up	0.44313	Down	0.55516	Down	0.85549	Up	0.54011	Up	0.55637	Up	0.98007	Down	0.24287	Up	0.91288	Down	0.11093	Up	0.20505	Down	0.63121	Up	0.09177	Up	0.05853	Down	0.01686	Down	0.63782	Up	0.50761	Down	0.02439	Up	0.00688
770156	0.0074968	0.0386397	0.17456	Down	0.10769	Down	0.77282	Down	0.04029	Down	0.17604	Down	0.40621	Up	0.2305	Down	0.02335	Down	0.20701	Down	0.27191	Down	0.18064	Down	0.79185	Down	0.39371	Up	0.44892	Up	0.24772	Up	0.92052	Down	0.74684	Up	0.67323	Up	0.97718	Up	0.35468	Up	0.15777	Up	0.36895	Up	0.16533	Up	0.59649
770164	0.0324306	0.160693	0.17694	Down	0.18881	Down	0.9677	Up	0.0413	Down	0.67311	Up	0.01869	Up	0.2003	Down	0.8697	Down	0.25794	Up	0.73816	Up	0.06057	Up	0.10943	Up	0.09981	Down	0.57809	Down	0.27901	Up	0.24894	Up	0.01291	Up	0.11383	Up	0.02182	Down	0.63138	Down	0.01307	Up	0.05344	Up	0.00013	Up	0.00524
770167	0.196474	0.366155	0.58527	Up	0.85666	Down	0.47042	Down	0.02711	Down	0.03392	Down	0.90457	Up	0.97715	Up	0.36488	Down	0.3507	Down	0.77896	Down	0.74478	Down	0.96402	Down	0.51479	Up	0.32543	Down	0.23157	Up	0.11554	Down	0.56683	Up	0.04127	Up	0.03319	Down	0.14547	Down	0.68738	Up	0.41274	Up	0.01553	Up	0.07246
770202	0.838872	0.889215	0.30975	Up	0.61517	Down	0.14085	Down	0.18344	Down	0.47095	Down	0.51723	Up	0.59454	Down	0.24483	Up	0.10215	Up	0.81026	Down	0.81807	Down	0.99195	Up	0.30919	Up	0.06841	Up	0.54493	Up	0.3657	Up	0.66856	Down	0.19306	Down	0.18381	Down	0.70008	Up	0.50756	Down	0.09621	Up	0.48094	Up	0.30239
770221	0.00343506	0.0240507	0.50674	Down	0.11118	Up	0.03328	Up	0.06294	Down	0.57809	Down	0.16524	Up	0.07059	Down	0.61299	Down	0.16867	Up	0.00274	Down	0.00786	Down	0.57808	Up	0.15006	Down	0.52162	Down	0.61551	Up	0.39741	Up	0.0625	Up	0.26249	Up	0.01326	Down	0.07364	Down	0.0252	Down	0.36437	Up	0.73463	Up	0.56234
770291	0.000259281	0.0073401	0.00369	Down	0.22718	Down	0.03871	Up	0.00362	Down	0.01853	Down	0.39534	Up	0.17695	Down	0.06798	Down	0.57852	Down	0.02902	Down	0.00642	Down	0.43131	Down	0.94011	Down	0.35556	Down	0.62355	Down	0.39396	Down	0.67691	Down	0.65573	Up	0.93226	Down	0.25399	Up	0.55256	Up	0.22306	Up	0.49857	Up	0.56803
770372	0.0111559	0.0469959	0.43149	Down	0.28005	Up	0.07555	Up	0.09457	Up	0.14243	Up	0.81042	Down	0.67891	Down	0.01384	Up	0.00629	Up	0.39797	Down	0.55901	Up	0.1653	Up	0.08925	Down	0.54065	Down	0.84399	Up	0.24622	Up	0.06287	Up	0.42227	Up	0.45038	Up	0.8144	Down	0.89204	Up	0.32776	Down	0.5332	Down	0.71159
770382	0.286458	0.620574	0.3754	Up	0.93941	Up	0.41573	Down	0.46355	Up	0.61825	Up	0.81012	Down	0.71102	Up	0.18561	Up	0.32568	Up	0.76578	Up	0.24366	Up	0.37499	Up	0.01934	Down	0.19251	Down	0.89607	Down	0.21204	Up	0.02475	Up	0.23605	Up	0.01429	Down	0.07867	Down	0.46813	Down	0.36555	Up	0.05622	Up	0.26366
770390	0.599121	0.67238	0.34348	Down	0.25434	Down	0.83646	Down	0.4272	Up	0.20096	Up	0.60491	Up	0.69105	Down	0.74369	Up	0.47249	Up	0.94413	Down	0.39075	Up	0.35505	Up	0.45943	Down	0.29333	Up	0.64246	Down	0.08706	Up	0.77819	Up	0.14118	Down	0.31718	Up	0.11916	Up	0.66885	Up	0.53777	Up	0.55626	Down	0.23881
770408	0.146905	0.23461	0.02285	Up	0.05439	Up	0.64182	Down	0.71718	Down	0.95813	Down	0.75648	Up	0.69669	Up	0.00659	Up	0.01382	Up	0.17617	Down	0.24408	Down	0.83536	Up	0.21274	Down	0.23363	Down	0.03324	Up	0.95173	Up	0.00292	Up	0.00327	Up	0.00104	Down	0.00468	Down	0.12658	Down	0.42165	Up	0.02102	Up	0.09343
770411	0.04261	0.142933	0.34547	Up	0.72115	Up	0.54902	Down	0.11513	Up	0.47918	Down	0.03179	Down	0.70602	Down	0.09221	Down	0.17447	Down	0.43293	Up	0.65582	Down	0.2287	Down	0.04504	Up	0.68851	Up	0.44961	Down	0.09278	Down	0.01069	Down	0.25619	Down	0.01206	Up	0.35715	Down	0.35978	Down	0.00207	Down	0.00209	Down	0.99577
770424	0.0141513	0.0849434	0.00799	Down	0.87944	Down	0.01065	Up	0.61344	Up	0.12226	Up	0.27492	Up	0.15527	Down	0.50652	Up	0.04802	Up	0.14897	Down	0.16287	Down	0.95671	Up	0.64457	Up	0.625	Up	0.72421	Up	0.97777	Up	0.9127	Down	0.89066	Down	0.00131	Up	0.05167	Up	0.06933	Up	0.06784	Down	0.05054	Down	0.87089
770441	0.00123871	0.0243702	0.06315	Down	0.77882	Up	0.03774	Up	0.00567	Down	0.14305	Down	0.09816	Up	0.25683	Down	0.80926	Down	0.36387	Up	0.00611	Down	0.00817	Down	0.87813	Up	0.0108	Up	0.83593	Up	0.02516	Up	0.016	Down	0.65616	Down	0.03705	Up	0.11483	Up	0.30629	Up	0.22324	Up	0.53942	Down	0.68484	Down	0.83274
770450	0.0516865	0.100403	0.04433	Up	0.7262	Up	0.08353	Down	0.1894	Up	0.78061	Down	0.11955	Down	0.98374	Down	0.26261	Up	0.2547	Up	0.09175	Up	0.03867	Up	0.63389	Up	0.55031	Down	0.34246	Down	0.36659	Up	0.71504	Down	0.14642	Up	0.07802	Up	0.16752	Down	0.00689	Down	0.60898	Up	0.09938	Down	0.06934	Up	0.00262
770482	0.230347	0.424857	0.56961	Down	0.35734	Up	0.14905	Up	0.52366	Up	0.16573	Up	0.42876	Up	0.07295	Down	0.81825	Up	0.04812	Up	0.6462	Down	0.17436	Down	0.34973	Down	0.16163	Down	0.02089	Down	0.02055	Down	0.26627	Down	0.26286	Down	0.99312	Down	0.80679	Down	0.00164	Down	0.02535	Down	0.00258	Down	0.04001	Down	0.16316
770484	0.154387	0.399516	0.13936	Up	0.53729	Up	0.36177	Down	0.44259	Up	0.72322	Up	0.67378	Down	0.2145	Up	0.51122	Up	0.53821	Down	0.64265	Up	0.444	Up	0.75775	Up	0.42378	Up	0.01139	Up	0.04643	Up	0.05204	Up	0.18917	Up	0.45941	Down	0.9696	Up	0.01889	Up	0.28756	Up	0.0203	Up	0.30396	Up	0.13578
770520	0.275821	0.462601	0.85479	Down	0.81631	Up	0.67875	Up	0.05912	Up	0.16207	Up	0.56294	Down	0.52246	Up	0.01176	Up	0.03958	Up	0.07948	Down	0.16171	Down	0.67847	Up	0.17939	Up	0.73322	Down	0.46414	Up	0.10128	Down	0.5157	Down	0.2908	Up	0.00305	Up	0.62823	Up	0.34978	Down	0.00762	Down	0.00054	Down	0.16732
770538	0.693456	0.772099	0.45817	Up	0.34144	Up	0.82649	Up	0.61589	Down	0.07269	Down	0.17205	Down	0.88826	Down	0.49405	Up	0.41255	Up	0.9696	Down	0.25413	Down	0.26906	Down	0.00659	Up	0.0154	Up	0.88968	Down	0.65589	Down	0.00507	Down	0.01184	Down	0.06897	Up	0.08005	Up	0.36225	Down	0.93334	Down	0.01227	Down	0.01438
770541	0.724305	0.823979	0.93202	Down	0.41972	Up	0.37434	Up	0.62978	Up	0.24724	Down	0.11278	Down	0.99629	Down	0.79751	Down	0.80108	Down	0.3866	Up	0.66336	Up	0.65917	Down	0.06641	Up	0.00255	Up	0.33631	Up	0.10087	Up	0.32907	Down	0.01621	Down	0.0232	Up	0.00219	Up	0.07021	Up	0.2255	Up	0.551	Down	0.08297
770543	0.8762	0.911791	0.46049	Down	0.4848	Down	0.96749	Up	0.79468	Down	0.3569	Down	0.50209	Down	0.84376	Down	0.19865	Up	0.14426	Up	0.66652	Up	0.62355	Up	0.95158	Up	0.39769	Down	0.02123	Down	0.28753	Down	0.1018	Down	0.81748	Down	0.15052	Up	0.71012	Down	0.05882	Down	0.92876	Up	0.11353	Down	0.64544	Up	0.04999
770551	0.542549	0.669289	0.73234	Up	0.29354	Up	0.46863	Up	0.55719	Down	0.79309	Up	0.40029	Up	0.42962	Down	0.32408	Down	0.83649	Down	0.309	Down	0.06017	Down	0.33128	Down	0.73019	Down	0.15803	Up	0.02092	Up	0.08777	Up	0.01087	Up	0.27211	Up	0.21571	Down	0.74113	Up	0.23714	Up	0.12588	Up	0.02541	Up	0.38266
770561	0.00125025	0.0119495	0.04002	Down	0.24698	Down	0.29905	Up	0.03503	Down	0.01265	Down	0.59081	Down	0.26477	Down	0.26651	Down	0.9965	Up	0.0191	Down	0.00631	Down	0.5615	Down	0.81334	Up	0.54551	Up	0.95054	Up	0.71006	Up	0.86166	Down	0.5866	Down	0.86928	Up	0.10478	Up	0.73979	Down	0.13859	Up	0.62062	Down	0.05809
770593	0.0287449	0.152812	0.93466	Up	0.12214	Up	0.1402	Up	0.91826	Up	0.49334	Up	0.55854	Up	0.14879	Up	0.01792	Up	0.25433	Up	0.94007	Up	0.36043	Up	0.39922	Up	0.08193	Up	0.9059	Up	0.1281	Down	0.10076	Down	0.00412	Down	0.10469	Down	0.07899	Up	0.1401	Up	0.12663	Down	0.73997	Down	0.00392	Down	0.00734
770605	0.0557951	0.321328	0.68249	Down	0.02258	Up	0.01038	Up	0.03576	Down	0.01218	Down	0.56998	Down	0.52121	Up	0.06294	Up	0.1902	Up	0.08603	Down	0.62165	Down	0.1977	Up	7e-05	Up	0.01174	Down	0.00043	Down	0	Down	0	Down	0.09076	Down	0.00196	Up	0.08339	Down	4e-05	Down	8e-05	Down	0	Down	0.00091
770630	0.262671	0.47988	0.74477	Up	0.06984	Up	0.12339	Up	0.03136	Down	0.03154	Down	0.99753	Up	0.60867	Down	0.22459	Up	0.09602	Up	0.5561	Down	0.19044	Down	0.44924	Down	0.18277	Down	0.053	Down	0.12676	Up	0.47808	Down	0.00999	Up	0.00259	Up	0.00127	Down	0.01096	Down	0.49598	Up	0.26145	Up	0.00037	Up	0.003
770639	0.0145577	0.0697819	0.15255	Down	0.52003	Down	0.40411	Up	0.06666	Down	0.0071	Down	0.24501	Down	0.10576	Down	0.26836	Down	0.56705	Up	0.51857	Down	0.28692	Down	0.6612	Down	0.05168	Up	0.51641	Up	0.35979	Down	0.16158	Down	0.00898	Down	0.13103	Down	0.12056	Up	0.66292	Up	0.92996	Down	0.24437	Down	0.1037	Down	0.60132
770672	0.0424955	0.15759	0.05269	Up	0.10719	Up	0.69024	Down	0.06113	Up	0.02188	Up	0.58147	Up	0.5084	Down	0.01002	Down	0.0353	Down	0.18137	Up	0.18618	Down	0.01543	Down	0.19894	Up	3e-05	Up	0.09032	Up	0.00025	Up	0.63825	Up	0.00056	Down	0.22609	Up	0.00323	Up	0.28819	Up	0.03417	Up	0.87195	Down	0.02527
770692	0.134113	0.218084	0.61008	Down	0.01626	Down	0.04249	Down	0.45749	Up	0.73217	Up	0.68375	Down	0.96538	Up	0.11832	Down	0.10986	Down	0.02546	Up	0.0205	Up	0.90844	Up	0.76725	Up	0.3793	Down	0.02867	Down	0.24751	Down	0.0164	Down	0.14181	Down	0.1369	Up	0.73612	Down	0.56714	Up	0.07637	Down	0.33443	Down	0.36902
770703	0.205135	0.391448	0.06391	Down	0.37779	Down	0.28264	Up	0.47147	Down	0.48081	Down	0.98756	Up	0.98201	Down	0.03332	Down	0.03474	Down	0.57329	Down	0.41486	Up	0.18004	Up	0.0191	Down	0.07736	Down	0.05784	Down	0.45372	Up	0.55398	Up	0.87131	Down	0.18427	Down	0.93287	Up	0.53706	Down	0.16078	Up	0.45428	Up	0.48443
770730	0.234924	0.326242	0.38531	Down	0.25225	Up	0.05716	Up	0.26546	Up	0.55281	Up	0.58749	Down	0.41054	Down	0.66378	Up	0.21857	Up	0.27672	Down	0.72127	Down	0.45377	Up	0.45467	Down	0.99413	Down	0.23037	Down	0.45896	Up	0.63233	Down	0.23299	Down	0.21921	Up	0.9681	Up	0.15892	Down	0.23316	Down	0.01609	Down	0.1488
770746	0.40063	0.516561	0.99759	Down	0.59664	Down	0.5987	Down	0.56677	Down	0.61555	Up	0.29101	Up	0.73029	Down	0.1069	Up	0.05798	Up	0.67387	Down	0.78448	Down	0.88198	Up	0.1014	Up	0.17446	Up	0.9062	Down	0.7467	Down	0.08251	Down	0.14382	Down	0.25776	Up	0.29554	Up	0.59333	Down	0.92635	Down	0.10801	Down	0.12644
780021	0.118499	0.232078	0.21356	Down	0.14255	Up	0.01376	Up	0.35551	Up	0.52076	Up	0.76971	Down	0.80429	Down	0.22276	Up	0.1497	Up	0.00818	Down	0.00723	Down	0.94781	Down	0.00169	Down	0.02689	Down	0.33565	Up	0.15909	Up	0.0003	Up	0.0042	Up	0.1061	Down	0.1699	Down	0.41403	Down	0.77894	Up	0.38521	Up	0.55061
780025	0.0162439	0.0826897	0.23131	Down	0.8516	Down	0.30578	Up	0.07099	Up	0.01073	Up	0.32084	Up	0.5389	Up	0.0115	Up	0.03692	Up	0.81234	Up	0.44388	Up	0.59304	Up	0.00023	Down	0.00622	Down	0.00591	Down	0.08752	Up	0.09172	Up	0.97867	Down	0.07772	Down	0.1819	Down	0.09152	Down	0.61803	Up	0.9261	Up	0.68394
780041	0.57231	0.701928	0.25614	Down	0.47559	Up	0.07773	Up	0.83962	Up	0.82725	Up	0.98732	Up	0.94898	Up	0.37488	Up	0.40861	Up	0.23906	Down	0.01465	Down	0.13334	Down	0.22886	Down	0.84998	Up	0.70654	Up	0.16964	Up	0.12412	Up	0.85071	Up	0.89771	Up	0.1724	Up	0.74039	Up	0.21154	Up	0.83886	Up	0.28795
780050	0.0832365	0.249016	0.03732	Up	0.01758	Up	0.68923	Up	0.26612	Down	0.54035	Up	0.09759	Up	0.3771	Up	0.14611	Up	0.53612	Up	0.95689	Up	0.98863	Up	0.96825	Down	0.80921	Up	0.65598	Down	0.08683	Up	0.4951	Down	0.13161	Up	0.03865	Up	0.00682	Down	0.08452	Down	0.6813	Down	0.19277	Up	0.01491	Up	0.17005
780133	0.422751	0.54417	0.14514	Down	0.94318	Up	0.12883	Up	0.65486	Down	0.40354	Up	0.21009	Up	0.22489	Up	0.80759	Down	0.15231	Down	0.07404	Down	0.11444	Down	0.80338	Up	0.00139	Down	0.02662	Down	0.39256	Down	0.13396	Up	0.007	Up	0.12714	Up	0.0104	Down	0.7605	Up	0.22289	Down	0.00583	Up	0.10599	Up	0.13618
780162	0.0168073	0.0893441	0.52829	Down	0.6386	Down	0.86968	Up	0.5296	Down	0.05183	Down	0.15658	Down	0.65477	Up	0.16442	Down	0.07633	Down	0.39157	Down	0.0291	Down	0.13814	Down	0.26171	Up	0.0236	Up	0.04069	Up	0.18289	Up	0.28651	Up	0.77067	Down	0.26091	Up	0.00304	Up	0.06245	Up	0.02694	Up	0.3993	Up	0.12578
780168	0.0187825	0.0866198	0.23417	Down	0.12485	Down	0.69814	Down	0.09039	Down	0.29265	Down	0.47302	Up	0.37903	Down	0.29008	Up	0.06627	Up	0.1061	Down	0.10314	Up	0.00429	Up	0.03933	Up	0.36577	Up	0.19615	Up	0.19515	Down	0.36415	Down	0.67568	Up	0.11049	Up	0.22497	Up	0.39918	Up	0.66498	Down	0.41245	Down	0.6925
780184	0.58243	0.741196	0.72025	Up	0.10531	Up	0.19124	Up	0.43853	Down	0.06345	Down	0.23742	Down	0.89379	Down	0.5136	Up	0.43397	Up	0.7854	Down	0.02824	Down	0.04683	Down	0.9925	Down	0.75297	Up	0.94146	Down	0.74588	Up	0.94894	Down	0.69832	Down	0.2618	Down	0.8594	Down	0.48525	Down	0.33864	Up	0.65551	Up	0.59966
780187	0.0682069	0.160562	0.16579	Down	0.47523	Up	0.04705	Up	0.09358	Down	0.14398	Down	0.80077	Up	0.38746	Down	0.64709	Down	0.67676	Up	0.50021	Down	0.69703	Up	0.29545	Up	0.78018	Up	0.51702	Up	0.21093	Up	0.70901	Up	0.32053	Up	0.52542	Up	0.95303	Down	0.23639	Up	0.05732	Up	0.21584	Up	0.0515	Up	0.40891
780240	0.0627159	0.146312	0.00526	Up	0.02526	Up	0.41376	Down	0.53666	Down	0.33044	Down	0.71185	Down	0.97367	Down	0.08881	Up	0.0838	Up	0.26617	Up	0.11986	Up	0.62043	Up	0.14158	Up	0.21651	Up	0.06396	Up	0.79254	Down	0.64905	Up	0.47606	Up	0.02983	Down	0.05453	Down	0.84892	Down	0.74455	Up	0.04251	Up	0.07683
780270	0.528227	0.689566	0.65075	Up	0.16411	Up	0.32888	Up	0.22165	Up	0.29953	Up	0.84114	Down	0.31653	Up	0.12827	Up	0.5671	Up	0.10887	Down	0.08438	Down	0.88367	Down	0.20773	Down	0.60451	Up	0.00369	Up	0.08704	Up	0.00035	Up	0.00986	Up	0.6215	Down	0.28759	Up	0.18747	Up	0.13129	Up	0.08108	Up	0.78047
780296	0.177809	0.447789	0.2341	Down	0.14123	Down	0.75291	Down	0.00648	Up	0.24086	Up	0.0624	Down	0.45297	Down	0.07784	Down	0.27157	Down	0.35236	Up	0.62335	Up	0.6513	Down	0.04255	Down	0.08396	Up	0.27704	Down	0.00134	Up	0.28062	Up	0.0106	Down	0.04224	Up	0.03594	Up	0.30062	Up	0.93047	Up	0.25675	Down	0.22477
780315	0.00360809	0.0424438	0.05607	Down	0.11803	Down	0.67424	Up	0.49552	Down	0.16867	Down	0.46083	Down	0.08638	Down	0.56624	Down	0.22539	Up	0.0024	Down	0.10277	Down	0.06152	Up	0.00264	Down	0.00221	Down	0.7079	Down	0.92516	Down	0.00533	Up	0.00447	Up	0.03568	Down	0.00347	Down	0.05779	Down	0.2313	Down	0.79319	Up	0.15219
780324	0.00800208	0.114964	0.11814	Down	0.06177	Down	0.71294	Down	0.01087	Up	0.02996	Up	0.59376	Down	0.10392	Up	0.00745	Up	0.17179	Up	0.00812	Up	0.0052	Up	0.81347	Up	1e-05	Down	0.00553	Down	0.19179	Down	0.00123	Up	5e-05	Up	0.06984	Up	0.01377	Down	0.94584	Up	0.00466	Up	0.01211	Up	4e-05	Up	0.0053
780332	0.265672	0.382177	0.52199	Up	0.10715	Up	0.30057	Up	0.27351	Up	0.64272	Up	0.5145	Down	0.88235	Down	0.16024	Up	0.12524	Up	0.82154	Down	0.77999	Down	0.95695	Down	0.47906	Up	0.12876	Up	0.90588	Down	0.38543	Up	0.41125	Down	0.10524	Down	0.24642	Up	0.42787	Up	0.33202	Down	0.69765	Down	0.04566	Down	0.09195
780348	0.718467	0.847313	0.64074	Up	0.05225	Up	0.11968	Up	0.59011	Up	0.50178	Down	0.23654	Down	0.36609	Down	0.3921	Down	0.95975	Up	0.78418	Down	0.46689	Up	0.32265	Up	0.16112	Up	0.00837	Up	0.05756	Up	0.12341	Up	0.55561	Up	0.31409	Down	0.1428	Up	0.10878	Up	0.20474	Up	0.87227	Up	0.82406	Down	0.7023
780358	0.172662	0.317169	0.59563	Up	0.33935	Up	0.66081	Up	0.38899	Up	0.21734	Up	0.69031	Up	0.3196	Up	0.9485	Up	0.35007	Down	0.31617	Up	0.28825	Up	0.94909	Up	0.30052	Down	0.29594	Down	0.02206	Down	0.99155	Down	0.14806	Down	0.15067	Down	0.47745	Down	0.55988	Down	0.05483	Down	0.8959	Up	0.18865	Down	0.15256
780367	0.0100095	0.118119	0.01049	Down	0.31455	Up	0.00153	Up	0.08128	Down	0.02476	Down	0.52043	Down	0.77052	Down	0.24777	Up	0.1561	Up	0.0471	Down	0.00445	Down	0.22493	Down	0.31309	Down	0.06461	Down	0.00212	Down	0.3457	Down	0.01475	Down	0.08699	Down	0.94335	Up	0.49981	Up	0.00951	Down	0.54479	Up	0.00831	Down	0.00264
780369	0.000991382	0.0570412	0.47931	Down	0.00897	Down	0.03457	Down	0.949	Up	0.10872	Down	0.09734	Down	0.99051	Down	0.0106	Down	0.01084	Down	0.99772	Down	0.22363	Down	0.22462	Down	0.8417	Up	0.60712	Up	0.55948	Down	0.75158	Up	0.43683	Down	0.28125	Down	0.33725	Up	0.23654	Up	0.90108	Up	0.8095	Up	0.4	Down	0.28501
780373	0.63085	0.739242	0.71228	Up	0.13404	Up	0.24252	Up	0.98165	Up	0.96743	Up	0.98577	Up	0.41789	Down	0.81243	Up	0.30071	Up	0.1546	Down	0.01462	Down	0.20796	Down	0.29402	Down	0.01911	Down	0.05275	Down	0.13377	Down	0.31373	Down	0.588	Up	0.17227	Down	0.00203	Down	0.00162	Down	0.02946	Down	0.02347	Down	0.90365
780376	0.435578	0.546543	0.81552	Up	0.11311	Up	0.16708	Up	0.69527	Down	0.86918	Up	0.57949	Up	0.73615	Up	0.20837	Up	0.3442	Up	0.54651	Down	0.27449	Down	0.60944	Down	0.02168	Down	0.30752	Down	0.17121	Up	0.14201	Up	0.00149	Up	0.02685	Up	0.00661	Down	0.35632	Down	0.562	Up	0.03892	Up	0.00221	Up	0.14574
780386	0.161358	0.382177	0.95388	Down	0.05596	Up	0.05036	Up	0.23666	Up	0.46691	Up	0.63002	Down	0.28278	Up	0.31736	Up	0.93661	Down	0.13628	Down	0.97598	Down	0.1433	Up	0.00869	Down	0.12389	Down	0.02493	Up	0.1658	Up	0.0001	Up	0.0012	Up	0.09289	Down	0.64603	Down	0.32619	Up	0.20054	Up	0.01464	Up	0.16081
780435	0.894522	0.931672	0.57044	Down	0.1554	Down	0.36939	Down	0.79928	Up	0.08433	Up	0.1308	Up	0.80729	Up	0.88902	Up	0.91668	Down	0.89092	Down	0.8563	Up	0.75071	Up	0.19135	Down	0.0285	Down	0.03269	Down	0.29127	Down	0.3238	Down	0.94147	Up	0.59818	Down	0.12364	Down	0.07231	Down	0.28687	Down	0.17851	Down	0.75856
780471	0.111217	0.256492	0.33468	Down	0.46541	Up	0.10401	Up	0.14432	Down	0.72593	Up	0.07885	Up	0.77917	Up	0.97952	Up	0.79884	Down	0.09807	Down	0.21331	Down	0.64026	Up	0.0618	Down	0.00419	Down	0.1898	Down	0.1688	Down	0.51569	Up	0.05416	Up	0.02254	Down	0.04544	Down	0.05002	Down	0.70754	Up	0.66931	Up	0.95815
780475	0.319404	0.413326	0.47538	Up	0.23716	Down	0.07097	Down	0.15087	Down	0.1908	Down	0.88493	Up	0.79456	Down	0.17229	Down	0.25888	Down	0.17565	Up	0.14879	Up	0.91911	Up	0.01153	Up	0.00929	Up	0.73086	Up	0.90936	Up	0.02214	Down	0.01786	Down	0.49322	Up	0.05846	Up	0.31241	Up	0.19144	Up	0.73403	Up	0.32036
780487	0.432338	0.658489	0.5207	Down	0.42351	Down	0.87018	Down	0.68828	Down	0.72513	Up	0.45561	Up	0.84976	Down	0.13013	Down	0.17784	Down	0.24504	Down	0.98469	Down	0.25226	Up	0.33444	Up	0.0025	Up	0.06581	Up	0.01603	Up	0.32854	Up	0.10005	Down	0.23294	Up	0.00108	Up	0.16905	Up	0.0107	Up	0.83934	Up	0.01573
780528	0.447462	0.527307	0.0444	Up	0.98688	Up	0.04577	Down	0.34127	Down	0.18076	Down	0.67472	Down	0.49389	Down	0.56031	Down	0.91685	Up	0.84085	Up	0.84215	Up	0.99867	Down	0.03763	Up	0.73628	Up	0.0005	Up	0.06965	Down	0.03463	Up	0.00091	Up	0.38614	Down	0.02298	Down	0.02008	Up	0.11365	Down	0.00379	Up	0.00019
780600	0.092448	0.176485	0.08953	Down	0.09579	Down	0.96914	Up	0.63327	Down	0.88407	Up	0.53514	Up	0.50637	Down	0.03276	Down	0.1097	Down	0.91203	Down	0.50641	Down	0.57783	Down	0.04565	Down	0.6472	Down	0.8745	Down	0.10383	Up	0.06089	Up	0.76334	Up	0.40031	Down	0.5017	Up	0.14173	Up	0.14363	Up	0.03088	Up	0.39604
780603	0.670407	0.737498	0.76479	Down	0.95709	Down	0.80595	Up	0.44889	Up	0.87337	Down	0.36297	Down	0.85294	Up	0.34658	Up	0.4447	Up	0.56497	Down	0.41247	Up	0.17521	Up	0.52744	Down	0.29914	Up	0.48897	Up	0.10814	Up	0.19741	Up	0.71684	Down	0.66907	Up	0.13993	Up	0.67612	Up	0.2755	Up	0.9922	Down	0.27154
780608	0.111609	0.233788	0.11391	Down	0.38318	Up	0.02279	Up	0.10954	Up	0.0542	Up	0.69234	Up	0.63832	Up	0.23345	Up	0.45473	Up	0.39507	Down	0.61927	Down	0.71638	Up	0.73006	Down	0.13228	Up	0.48491	Down	0.07258	Up	0.71966	Down	0.03768	Down	0.00953	Up	0.00252	Up	0.92019	Up	0.48407	Up	0.01153	Down	0.00304
780626	0.000638592	0.0256658	0.0103	Down	0.28176	Down	0.08013	Up	0.04634	Down	0.01677	Down	0.58901	Down	0.27733	Down	0.43315	Up	0.07506	Up	0.00097	Down	0.01593	Down	0.15157	Up	0.02551	Down	0.00186	Down	0.0636	Up	0.18056	Down	0.00062	Up	6e-05	Up	0.10893	Down	0.06065	Down	0.46976	Up	0.74074	Down	0.02905	Up	0.01555
780678	0.836029	0.869199	0.64008	Down	0.3657	Down	0.65343	Down	0.66698	Up	0.47887	Up	0.77691	Up	0.3871	Up	0.88307	Down	0.3154	Down	0.74144	Up	0.42386	Up	0.63278	Up	0.03155	Down	0.02732	Down	0.02799	Down	0.93856	Down	0.94888	Down	0.98965	Up	0.15634	Down	0.27869	Down	0.11854	Down	0.71225	Up	0.8687	Down	0.59468
780725	0.0590645	0.185492	0.91808	Up	0.32635	Down	0.28123	Down	0.03826	Up	0.10999	Up	0.55879	Down	0.21918	Up	0.19117	Down	0.01997	Down	0.3919	Up	0.55724	Up	0.78095	Down	2e-05	Down	0	Down	0.00045	Down	0.00511	Down	0.06001	Up	0.00014	Up	0.00057	Down	0	Down	0.00177	Down	0.0008	Down	0.53592	Up	0.00027
780735	0.814907	0.895938	0.42192	Down	0.55032	Down	0.83189	Up	0.72475	Down	0.89374	Down	0.82649	Up	0.97503	Up	0.49225	Down	0.47333	Down	0.64563	Up	0.86806	Up	0.76787	Down	0.05105	Down	0.04549	Down	0.21892	Down	0.94979	Down	0.40142	Up	0.36862	Up	0.11562	Down	0.19638	Down	0.99541	Up	0.74846	Up	0.11449	Up	0.1946
780753	0.751842	0.868587	0.56769	Down	0.91199	Down	0.6435	Up	0.82979	Down	0.60535	Down	0.76119	Down	0.69276	Down	0.89766	Down	0.78918	Up	0.8006	Down	0.69474	Up	0.52156	Up	0.00145	Up	0.00117	Up	0.79364	Up	0.90453	Up	0.00235	Down	0.00188	Down	0.00076	Up	0.00085	Up	0.5617	Up	0.95114	Down	0.00219	Down	0.00245
780762	0.512586	0.646515	0.63036	Down	0.3442	Down	0.63235	Down	0.09983	Up	0.0455	Up	0.66209	Up	0.90938	Up	0.32529	Up	0.38105	Up	0.80969	Down	0.91764	Up	0.73109	Up	0.23766	Down	0.00397	Down	0.98322	Up	0.03943	Down	0.23012	Up	0.00382	Up	0.32142	Up	0.01229	Down	0.79243	Up	0.00183	Down	0.45897	Down	0.00746
780767	0.2685	0.612202	0.36527	Down	0.07176	Down	0.32162	Down	0.0022	Down	0.01036	Down	0.41658	Up	0.37378	Up	0.13902	Up	0.52117	Up	0.60889	Up	0.25949	Up	0.52284	Up	0.84065	Up	0.00011	Down	0.03288	Down	8e-05	Down	0.02255	Down	0.0072	Up	0.01826	Down	0.00264	Down	0.36372	Down	0.31569	Down	0.09936	Up	0.01509
830010	0.0713172	0.159127	0.36197	Up	0.54296	Up	0.7533	Down	0.43792	Up	0.06521	Up	0.24339	Up	0.73889	Down	0.20021	Up	0.11551	Up	0.15907	Up	0.28247	Up	0.71331	Down	0.04782	Down	0.15387	Down	0.74749	Down	0.5085	Up	0.08545	Up	0.25603	Up	0.03678	Down	0.01572	Down	0.82624	Up	0.6523	Down	0.02439	Up	0.01036
830019	0.738992	0.812103	0.74414	Down	0.45581	Up	0.29096	Up	0.88945	Up	0.84092	Up	0.9507	Up	0.99169	Down	0.73278	Up	0.72502	Up	0.64013	Up	0.87842	Up	0.752	Down	0.06923	Down	0.26198	Down	0.11059	Up	0.4292	Up	0.00294	Up	0.01333	Up	0.1546	Down	0.40999	Down	0.02611	Up	0.51828	Up	0.00159	Up	0.00537
830022	0.0607515	0.183702	0.49599	Down	0.44482	Up	0.16146	Up	0.08192	Down	0.23502	Down	0.52899	Up	0.67125	Down	0.07932	Up	0.03656	Up	0.0597	Down	0.02023	Down	0.5625	Down	0.09912	Up	0.0155	Up	0.0027	Up	0.3228	Up	0.07153	Up	0.36309	Up	0.56547	Up	0.00944	Up	0.03432	Up	0.02819	Up	0.0977	Up	0.49803
830039	0.00516893	0.0328223	0.00407	Up	0.08378	Up	0.12393	Down	0.04886	Up	0.09341	Up	0.7183	Down	0.47288	Up	0.49903	Down	0.17594	Down	0.10885	Up	0.43915	Up	0.36973	Down	0.64774	Up	0.00189	Up	0.50602	Up	0.00444	Up	0.83189	Up	0.00664	Down	0.39622	Down	0.26784	Up	0.28364	Down	0.06379	Up	0.81244	Down	0.04135
830047	0.0606278	0.183572	0.1279	Down	0.01073	Down	0.19238	Down	0.40943	Down	0.51417	Down	0.85821	Up	0.73978	Down	0.04801	Down	0.08734	Down	0.82304	Down	0.58339	Up	0.44363	Up	0.21122	Up	0.15125	Up	0.81009	Up	0.83561	Up	0.30348	Down	0.22232	Down	0.0574	Up	0.01522	Up	0.12433	Up	0.48123	Up	0.66151	Down	0.26248
830082	0.0204367	0.111722	0.21636	Up	0.89104	Up	0.26663	Down	0.09833	Up	0.1741	Up	0.73434	Down	0.00683	Up	0.35039	Up	0.04104	Down	0.87188	Up	0.11934	Up	0.1563	Up	0.18374	Down	0.00022	Down	0.06864	Down	0.0026	Down	0.56647	Down	0.00769	Up	0.37399	Down	0.00708	Down	0.00853	Down	0.03896	Down	0.04669	Down	0.9218
830113	0.000722558	0.0118614	0.0557	Up	0.36589	Up	0.26138	Down	0.19632	Up	0.12881	Up	0.79706	Up	0.11068	Up	0.00072	Up	0.01648	Up	0.15535	Up	0.00554	Up	0.08801	Up	0.10717	Up	0.1811	Up	0.05617	Up	0.75335	Down	0.71621	Up	0.50105	Up	0.34116	Up	0.32617	Up	0.15655	Up	0.9746	Up	0.61235	Up	0.63452
830164	0.574237	0.668083	0.37434	Down	0.82975	Down	0.4955	Up	0.62609	Up	0.91299	Up	0.70449	Down	0.93276	Up	0.06923	Up	0.08045	Up	0.55182	Down	0.50665	Down	0.94354	Down	0.21414	Down	0.29104	Up	6e-05	Up	0.03254	Up	1e-05	Up	0.00038	Up	0.91346	Up	0.0562	Up	4e-05	Up	0.06837	Up	5e-05	Up	0.00129
830168	0.433137	0.645315	0.4071	Down	0.64504	Up	0.20772	Up	0.44032	Up	0.22821	Up	0.64556	Up	0.96612	Up	0.47834	Up	0.50427	Up	0.15444	Down	0.20447	Down	0.86169	Up	0.0084	Up	0.14208	Down	0.15037	Down	0.0005	Down	0.00053	Down	0.97272	Up	0.00043	Up	0.51625	Down	0.04838	Down	0.00014	Down	1e-05	Down	0.15234
830176	0.570463	0.679806	0.36199	Up	0.09265	Up	0.39644	Up	0.27596	Up	0.9607	Up	0.29664	Down	0.79979	Down	0.84622	Up	0.65549	Up	0.36923	Down	0.93467	Up	0.32937	Up	0.0621	Up	0.00409	Up	0.05942	Up	0.16454	Up	0.98055	Up	0.17119	Down	0.04394	Up	0.03804	Up	0.84386	Up	0.93783	Up	0.06293	Down	0.05464
830184	0.183991	0.289961	0.65254	Down	0.75844	Up	0.45256	Up	0.00874	Down	0.02664	Down	0.55859	Up	0.35992	Down	0.55366	Down	0.73784	Up	0.50597	Up	0.90198	Up	0.58589	Down	0.11253	Up	0.38508	Down	0.80909	Up	0.02264	Down	0.16852	Down	0.27316	Up	0.35934	Down	0.18928	Down	0.18849	Up	0.66877	Down	0.03688	Up	0.01647
830215	0.0410727	0.117263	0.69536	Down	0.78571	Up	0.5099	Up	0.02936	Down	0.27521	Down	0.20852	Up	0.10171	Down	0.88004	Up	0.07806	Up	0.48993	Down	0.97668	Down	0.50795	Up	0.00101	Up	0.08034	Up	0.83822	Up	0.03347	Down	0.00147	Down	0.11465	Down	0.04485	Up	0.59993	Up	0.92011	Down	0.11476	Down	0.03726	Down	0.53348
830242	0.316701	0.503491	0.95033	Up	0.55158	Up	0.59309	Up	0.25752	Down	0.07543	Down	0.46342	Down	0.1409	Down	0.19446	Down	0.84321	Up	0.96307	Up	0.88913	Down	0.85274	Down	0.69159	Up	0.0732	Up	0.27076	Down	0.14544	Up	0.14451	Down	0.00889	Down	0.41412	Down	0.752	Up	0.26438	Down	0.26498	Up	0.75086	Down	0.16095
830259	0.981744	0.988688	0.45572	Up	0.72085	Up	0.69263	Down	0.45852	Up	0.14846	Up	0.45141	Up	0.18598	Down	0.24924	Down	0.85094	Up	0.80655	Up	0.62486	Down	0.46643	Down	0.11998	Up	0.00786	Up	0.11511	Up	0.1569	Up	0.9806	Up	0.16327	Down	0.12096	Up	0.33228	Up	0.26149	Up	0.52248	Down	0.63247	Down	0.86934
830309	0.0529926	0.189382	0.06843	Down	0.27231	Up	0.00834	Up	0.55868	Down	0.94637	Up	0.51541	Up	0.78587	Down	0.54764	Up	0.38757	Up	0.06307	Down	0.0501	Down	0.89909	Down	0.50497	Down	0.00363	Down	0.60398	Down	0.01295	Down	0.8797	Up	0.00972	Up	0.48945	Up	0.08479	Down	0.57329	Down	0.02358	Down	0.22067	Down	0.21813
830315	0.861595	0.921462	0.90943	Down	0.95733	Up	0.86722	Up	0.95829	Up	0.9687	Up	0.98958	Down	0.85312	Up	0.60766	Up	0.74118	Up	0.39213	Down	0.11714	Down	0.43892	Down	0.15986	Down	0.05688	Down	0.40298	Up	0.55447	Down	0.0357	Up	0.01163	Up	0.20861	Down	0.09684	Down	0.9256	Up	0.64518	Down	0.17986	Up	0.08221
830369	0.433645	0.59591	0.43881	Up	0.02254	Up	0.09452	Up	0.33852	Down	0.4574	Down	0.82277	Up	0.3994	Up	0.14539	Up	0.50731	Up	0.2382	Down	0.18108	Down	0.86122	Down	0.52927	Down	0.13721	Down	0.33168	Up	0.36337	Down	0.1229	Up	0.02304	Up	0.03084	Down	0.15446	Down	0.32309	Down	0.37283	Up	0.18249	Up	0.63347
830379	0.0427532	0.142933	0.27216	Down	0.26035	Down	0.97628	Down	0.00678	Down	0.07048	Down	0.22519	Up	0.30581	Down	0.09284	Down	0.4641	Down	0.89586	Down	0.29959	Up	0.24668	Up	0.0003	Up	0.00406	Up	0.782	Down	0.16408	Down	0.00019	Down	0.00242	Down	0.01306	Up	0.0035	Up	0.47688	Up	0.49011	Up	0.05018	Down	0.01361
830397	0.0552505	0.184479	0.43025	Up	0.04756	Up	0.18964	Up	0.01039	Up	0.18926	Up	0.12647	Down	0.28257	Up	0.37858	Up	0.83659	Down	0.5193	Down	0.5992	Up	0.25191	Up	0.12226	Down	0.5518	Up	0.57579	Down	0.04206	Up	0.29819	Up	0.25803	Down	0.58908	Up	0.37518	Up	0.06228	Down	0.72073	Up	0.02279	Down	0.01156
830403	0.190197	0.298534	0.02247	Up	0.80705	Up	0.03552	Down	0.43238	Down	0.01727	Down	0.0752	Down	0.79862	Up	0.72751	Down	0.5484	Down	0.65012	Up	0.14676	Up	0.29871	Up	0.00013	Up	0.00257	Up	0.23679	Up	0.11105	Down	0.0011	Down	0.02568	Down	0.05955	Up	0.1772	Up	0.38204	Down	0.52984	Down	0.01131	Down	0.03731
830411	0.0149303	0.101463	0.07233	Up	0.52126	Up	0.21488	Down	0.83474	Up	0.35063	Up	0.4631	Up	0.28471	Up	0.00876	Up	0.06793	Up	0.01196	Up	0.31636	Up	0.07994	Down	0.15934	Down	0.27561	Up	0.21225	Up	0.02146	Up	0.01552	Up	0.8638	Up	0.00686	Down	0.77539	Up	0.03979	Up	0.004	Up	0.00012	Up	0.06702
830446	0.154027	0.360383	0.561	Down	0.5779	Down	0.97971	Up	0.35835	Up	0.08064	Up	0.35962	Up	0.69563	Up	0.02316	Up	0.04807	Up	0.59189	Up	0.87193	Up	0.70619	Down	0.94137	Down	0.29561	Down	0.03803	Down	0.32856	Down	0.04356	Down	0.23972	Down	0.16518	Up	0.92599	Down	0.26013	Down	0.14174	Down	0.0208	Down	0.29836
830463	0.241572	0.545609	0.06593	Up	0.03765	Up	0.75961	Up	0.09251	Down	0.15486	Down	0.76205	Up	0.03765	Down	0.91226	Up	0.03067	Up	0.22007	Down	0.00419	Down	0.04556	Down	0.00857	Up	8e-05	Up	0.00114	Up	0.01801	Up	0.2905	Up	0.12863	Down	0.48921	Down	0.15537	Up	0.37247	Up	0.04564	Up	0.12696	Up	0.56633
830482	0.182298	0.38586	0.38391	Up	0.51661	Up	0.8178	Down	0.51158	Down	0.91538	Up	0.4477	Up	0.04191	Down	0.01597	Down	0.6087	Down	0.18365	Down	0.19106	Down	0.98022	Up	0.89025	Down	0.00915	Up	0.03445	Up	0.00705	Up	0.02662	Up	0.48695	Down	0.11088	Down	0.93868	Down	0.94519	Up	0.12639	Up	0.09847	Up	0.88422
830523	0.163253	0.275986	0.02749	Up	0.03703	Up	0.87327	Down	0.36201	Up	0.89822	Up	0.42986	Down	0.38917	Up	0.18707	Up	0.62221	Up	0.78752	Down	0.2054	Down	0.30857	Down	0.1656	Down	0.77983	Down	0.50791	Up	0.25688	Up	0.05182	Up	0.35198	Up	0.01033	Down	0.08163	Down	0.0574	Down	0.27801	Up	0.36795	Up	0.84425
830528	0.11531	0.300195	0.73134	Down	0.1797	Up	0.10103	Up	0.14711	Down	0.12735	Down	0.93127	Down	0.40337	Up	0.04371	Up	0.19053	Up	0.30499	Down	0.6895	Up	0.1644	Up	0.53449	Down	0.09697	Down	0.83776	Up	0.26829	Down	0.4126	Up	0.06751	Up	0.09092	Down	0.57088	Down	0.61871	Down	0.23325	Up	0.20914	Up	0.94391
830538	0.557802	0.644376	0.98217	Up	0.48011	Down	0.46677	Down	0.13599	Down	0.86954	Down	0.17813	Up	0.49073	Down	0.15626	Down	0.4383	Down	0.42803	Up	0.81545	Up	0.57152	Down	0.23648	Up	0.12094	Up	0.10377	Up	0.67977	Up	0.61642	Up	0.92881	Up	0.71435	Down	0.36799	Up	0.0251	Up	0.21463	Up	0.01254	Up	0.13067
830598	0.000151572	0.0261458	0.39531	Down	0.02246	Down	0.10803	Down	0.30433	Down	0.00146	Down	0.01045	Down	0.00434	Up	0.28336	Down	0.00058	Down	0.03501	Up	0.55945	Down	0.01156	Down	0.49126	Up	0.16318	Down	0.32159	Up	0.04852	Down	0.75163	Up	0.02694	Up	0.61353	Up	0.0133	Up	0.00105	Up	0.0346	Up	0.00266	Up	0.18963
830619	0.167508	0.289823	0.56513	Up	0.93663	Down	0.51386	Down	0.22505	Down	0.84335	Up	0.16438	Up	0.31984	Up	0.30245	Up	0.96896	Up	0.04543	Up	0.0152	Up	0.56178	Up	0.00414	Up	0.13329	Down	0.34959	Up	0.00024	Down	0.02513	Down	0.02393	Up	0.12283	Up	0.26698	Down	0.02263	Up	0.01535	Down	0.35881	Up	0.00263
830681	0.300138	0.492201	0.42436	Down	0.46009	Up	0.13777	Up	0.71321	Down	0.49984	Down	0.75494	Down	0.7647	Up	0.78171	Up	0.98218	Down	0.08879	Down	0.00694	Down	0.18705	Down	0.02129	Down	0.19739	Down	0.68094	Up	0.22388	Up	0.00974	Up	0.09936	Up	0.04843	Down	0.82085	Down	0.5574	Down	0.07298	Up	0.13713	Up	0.71635
830719	0.116598	0.223477	0.53456	Up	0.30088	Up	0.66654	Up	0.04336	Up	0.53601	Up	0.13098	Down	0.8376	Up	0.18545	Up	0.25506	Up	0.407	Up	0.44745	Up	0.94229	Down	0.26866	Up	0.01307	Up	0.49502	Up	0.10548	Up	0.65645	Down	0.04754	Down	0.01669	Up	0.02892	Up	0.37386	Up	0.77088	Down	0.08833	Down	0.14543
830735	0.278752	0.391034	0.57251	Up	0.50118	Down	0.22687	Down	0.20113	Up	0.81634	Up	0.28662	Down	0.61663	Up	0.6629	Up	0.94766	Down	0.42064	Up	0.35409	Up	0.89866	Up	0.16025	Down	0.01233	Down	0.09578	Down	0.17412	Down	0.76135	Down	0.27891	Up	0.48263	Down	0.0109	Down	0.14617	Down	0.04142	Down	0.42308	Down	0.17159
830739	0.140109	0.225421	0.95351	Down	0.03248	Down	0.0362	Down	0.70811	Down	0.96486	Up	0.67594	Up	0.93789	Down	0.02883	Down	0.03334	Down	0.08472	Up	0.0702	Up	0.91565	Up	0.30612	Up	0.8152	Up	0.18947	Down	0.42273	Down	0.03004	Down	0.12906	Down	0.47059	Up	0.83043	Up	0.59397	Up	0.60836	Down	0.84682	Down	0.74799
840053	0.041883	0.127827	0.70583	Down	0.44028	Up	0.25905	Up	0.86485	Down	0.01223	Up	0.00885	Up	0.05816	Down	0.06433	Down	0.95545	Up	0.00912	Down	0.00142	Down	0.32938	Down	0.19326	Down	0.0164	Up	0.01266	Up	0.00131	Up	0.00102	Up	0.89155	Up	0.26641	Down	0.30107	Up	0.83734	Up	0.04429	Up	0.19413	Up	0.4009
840114	0.00414615	0.0235799	0.00556	Up	0.78631	Down	0.00333	Down	0.00844	Up	0.01919	Up	0.66587	Down	0.44074	Up	0.01172	Up	0.05063	Up	0.62507	Up	0.20478	Up	0.41767	Up	0.00793	Down	0.00018	Down	0.00148	Down	0.05129	Down	0.37619	Down	0.23672	Up	0.00522	Down	0	Down	1e-05	Down	0.00071	Down	0.0039	Down	0.36101
840189	0.137135	0.251176	0.01188	Up	0.07309	Up	0.33807	Down	0.37843	Up	0.72711	Up	0.58756	Down	0.86316	Down	0.66537	Down	0.79377	Down	0.56042	Up	0.80944	Down	0.41445	Down	0.30572	Up	0.58546	Down	0.05256	Up	0.12898	Down	0.30094	Up	0.01891	Up	0.34758	Down	0.00304	Down	0.83543	Down	0.01857	Down	0.45889	Up	0.00449
840204	0.0196615	0.0904158	0.00672	Down	0.2802	Up	0.00087	Up	0.92579	Up	0.38728	Up	0.43813	Up	0.48207	Down	0.00684	Down	0.02626	Down	0.01718	Down	0.04857	Down	0.58044	Up	7e-05	Down	0.0281	Down	0.00118	Down	0.00474	Up	0.10931	Up	0.10972	Down	0.02366	Down	0.96366	Up	0.00293	Down	0.02172	Up	0.28113	Down	0.0027
840242	0.201464	0.413513	0.96514	Up	0.28591	Down	0.26802	Down	0.05094	Down	0.01039	Down	0.40359	Down	0.64511	Down	0.2349	Down	0.4515	Down	0.78749	Up	0.1357	Up	0.21024	Up	0.0051	Up	0.0184	Up	0.10839	Down	0.50258	Down	0.00024	Down	0.00078	Down	0.25165	Up	0.04735	Up	0.15853	Down	0.33485	Up	0.01902	Down	0.00297
840259	0.188023	0.369099	0.15466	Down	0.34014	Down	0.6087	Up	0.41516	Down	0.8145	Down	0.55696	Up	0.3427	Down	0.26767	Down	0.86438	Down	0.7172	Down	0.59324	Down	0.86178	Down	0.45357	Down	0.4049	Down	0.00219	Down	0.93078	Down	0.00909	Down	0.01072	Down	0.9223	Down	0.74549	Down	0.01818	Down	0.82002	Down	0.02186	Down	0.0335
840278	7.54175e-05	0.00386358	0.03945	Up	0.00891	Up	0.43576	Up	0.09875	Up	0.01497	Up	0.31538	Up	0.433	Up	0.00016	Up	0.00061	Up	0.25418	Up	0.04576	Up	0.32307	Up	0.0138	Down	0.00257	Down	0.35922	Up	0.38018	Down	0.00238	Up	0.00048	Up	0.00525	Down	0.00019	Down	0.87601	Down	0.08322	Down	0.00705	Up	0.00025
840292	0.420458	0.625117	0.42114	Down	0.27177	Down	0.75521	Down	0.12385	Down	0.79633	Down	0.1895	Up	0.65533	Down	0.54195	Down	0.86785	Down	0.82515	Up	0.64551	Up	0.80982	Up	0.60157	Down	1e-05	Down	0.00242	Down	1e-05	Down	0.00649	Down	0.00224	Up	0.1994	Down	1e-05	Down	0.01712	Down	7e-05	Down	0.18485	Down	0.00067
840309	0.343464	0.491363	0.22786	Up	0.75856	Up	0.35774	Down	0.96541	Down	0.83451	Down	0.86844	Down	0.42169	Down	0.87754	Up	0.34203	Up	0.03663	Up	0.04151	Up	0.9461	Down	0.31377	Down	0.98122	Up	0.1265	Up	0.30331	Up	0.01954	Up	0.13161	Up	0.03562	Down	0.05975	Down	0.01852	Up	0.7784	Up	0.00027	Up	0.00043
840349	0.791144	0.852279	0.42078	Down	0.04686	Down	0.19235	Down	0.99876	Up	0.50987	Down	0.50891	Down	0.52274	Up	0.85497	Up	0.64567	Down	0.49653	Up	0.08688	Up	0.2673	Up	0.04955	Down	0.00155	Down	0.00117	Down	0.08362	Down	0.06334	Down	0.87628	Down	0.20235	Down	0.02416	Down	0.0195	Down	0.24227	Down	0.20313	Down	0.90945
840358	0.0203933	0.134896	0.30527	Down	0.01891	Down	0.12689	Down	0.67843	Up	0.25425	Up	0.45473	Up	0.35894	Down	0.13009	Down	0.51478	Down	0.19538	Down	0.00463	Down	0.05763	Down	0.03535	Down	0.87676	Down	0.04999	Up	0.04708	Up	0.00067	Up	0.03757	Up	0.39875	Down	0.96765	Down	0.08481	Up	0.42079	Up	0.01749	Up	0.07895
840360	0.456449	0.651844	0.00733	Down	0.0053	Down	0.86398	Down	0.7927	Up	0.47059	Up	0.64241	Up	0.45216	Up	0.3331	Up	0.82087	Up	0.72637	Down	0.93528	Down	0.78774	Up	0.00017	Down	0.12309	Down	0.20111	Down	0.00292	Up	0.00168	Up	0.76488	Up	0.0832	Down	0.03737	Up	0.15672	Up	0.00117	Up	0.00527	Up	0.42307
840397	0.000610918	0.0243702	0.08341	Down	0.04725	Down	0.75288	Down	0.09163	Down	0.06469	Down	0.8446	Down	0.13795	Down	0.02575	Down	0.35862	Down	0.07813	Down	0.00262	Down	0.08836	Down	0.14471	Up	0.02315	Up	0.08292	Up	0.3181	Up	0.74598	Up	0.49118	Down	0.13234	Up	0.01331	Up	0.0885	Up	0.22278	Up	0.81506	Up	0.31588
840402	0.0522866	0.16068	0.25025	Up	0.24322	Down	0.03141	Down	0.01417	Up	0.01068	Up	0.88134	Up	0.49415	Down	0.18197	Up	0.05533	Up	0.21832	Up	0.11888	Up	0.71029	Up	0.36822	Up	0.47882	Up	0.0715	Up	0.84176	Down	0.31805	Up	0.23661	Up	0.0235	Up	0.25995	Down	0.06094	Up	0.00264	Down	0.60846	Down	0.00696
840403	0.851954	0.906024	0.33175	Up	0.76289	Up	0.49557	Down	0.83013	Up	0.36963	Up	0.48954	Up	0.51157	Up	0.52557	Down	0.20816	Down	0.39594	Down	0.72892	Up	0.24041	Up	0.16831	Up	0.19673	Up	0.97093	Down	0.92253	Down	0.15859	Down	0.18564	Down	0.5131	Up	0.32248	Up	0.07771	Down	0.72663	Up	0.0231	Down	0.0119
840408	0.00863056	0.0370917	0.00814	Up	0.31918	Up	0.05491	Down	0.0139	Up	0.10017	Up	0.29463	Down	0.61825	Down	0.02479	Down	0.06252	Down	0.3208	Up	0.76134	Down	0.20308	Down	0.94478	Up	0.02365	Up	0.04438	Up	0.02694	Up	0.05039	Up	0.7361	Down	0.83132	Down	0.29841	Down	0.91015	Up	0.40176	Down	0.74491	Up	0.25247
840446	0.0112826	0.0545469	0.08471	Up	0.10958	Up	0.88243	Down	0.00397	Up	0.02861	Up	0.30695	Down	0.43846	Up	0.2065	Down	0.05389	Down	0.3413	Up	0.84834	Down	0.25846	Down	0.22111	Down	0.04233	Up	0.73478	Down	0.00391	Up	0.36381	Up	0.02246	Down	0.70792	Up	0.25569	Up	0.24043	Down	0.43374	Up	0.13146	Down	0.03181
840484	0.352962	0.508958	0.25484	Up	0.35453	Up	0.81982	Down	0.35751	Up	0.68784	Down	0.19622	Down	0.50116	Down	0.671	Down	0.80065	Up	0.15847	Up	0.39764	Up	0.54255	Down	0.06414	Up	0.00108	Up	0.05406	Up	0.04507	Up	0.92479	Up	0.05357	Down	0.09708	Up	0.03439	Up	0.03098	Up	0.56859	Up	0.53206	Up	0.95533
840528	0.132663	0.232078	0.59293	Up	0.12888	Down	0.04989	Down	0.21434	Up	0.30932	Up	0.80716	Down	0.63886	Up	0.08542	Down	0.03632	Down	0.28816	Up	0.09182	Up	0.48475	Up	0.01729	Down	0.00271	Down	0.04753	Down	0.33623	Down	0.5906	Up	0.14604	Up	0.06892	Down	0.0024	Down	0.12593	Down	0.09196	Down	0.73022	Up	0.0495
840544	0.00346185	0.0238804	0.80632	Down	0.09182	Up	0.05931	Up	0.30993	Down	0.56499	Up	0.12445	Up	0.56877	Down	0.03336	Up	0.0113	Up	0.08484	Down	0.95436	Up	0.07667	Up	0.06094	Up	0.80422	Up	0.65397	Down	0.0947	Down	0.02655	Down	0.48942	Down	0.23227	Up	0.93611	Down	0.05885	Down	0.20507	Down	0.00583	Down	0.06799
840554	0.0066998	0.0279979	0.36641	Down	0.88854	Up	0.30059	Up	0.09267	Down	0.07819	Up	0.00276	Up	0.37909	Down	0.27605	Up	0.06238	Up	0.10978	Down	0.37904	Down	0.43165	Up	0.15633	Down	0.03566	Down	0.08646	Up	0.41	Down	0.00547	Up	0.00116	Up	0.03348	Down	0.03735	Down	0.30182	Up	0.95312	Up	0.00455	Up	0.00508
840561	0.0320911	0.0954389	0.28619	Down	0.71549	Up	0.16218	Up	0.16604	Down	0.00781	Down	0.11242	Down	0.24309	Down	0.8167	Down	0.34135	Up	0.20521	Down	0.03742	Down	0.33705	Down	0.15137	Down	0.11575	Down	0.05708	Up	0.87311	Down	0.00341	Up	0.00253	Up	0.08303	Down	0.09588	Down	0.08442	Up	0.93456	Up	0.00266	Up	0.0031
840598	0.0867599	0.294454	0.01382	Up	0.50237	Down	0.00384	Down	0.28411	Up	0.96765	Down	0.26756	Down	0.79026	Up	0.5665	Down	0.4059	Down	0.92857	Up	0.14674	Up	0.16998	Up	0.17393	Up	0.59486	Down	0.35655	Up	0.06965	Down	0.6353	Down	0.15814	Up	0.75925	Down	0.0083	Down	0.0922	Down	0.01487	Down	0.15532	Down	0.20993
840634	0.140065	0.386448	0.91219	Up	0.02896	Up	0.03558	Up	0.02401	Down	0.04509	Down	0.73555	Up	0.32587	Up	0.34358	Up	0.97005	Down	0.15644	Down	0.99082	Up	0.15351	Up	0.06641	Up	0.89907	Up	0.00119	Up	0.08324	Down	0.04809	Up	0.0015	Up	0.51199	Down	0.31827	Up	0.02344	Up	0.11164	Up	0.00669	Up	0.14622
840670	0.400766	0.53133	0.62936	Down	0.0982	Down	0.21877	Down	0.7724	Down	0.56204	Up	0.38984	Up	0.75916	Up	0.75711	Down	0.54044	Down	0.27279	Down	0.22283	Down	0.89389	Down	0.03793	Down	0.04629	Down	0.96824	Down	0.914	Up	0.04082	Up	0.04979	Up	0.05429	Down	0.1831	Down	0.50043	Down	0.48543	Up	0.17602	Up	0.48644
840673	0.198207	0.349871	0.42606	Down	0.98272	Up	0.41409	Up	0.36963	Down	0.53706	Up	0.14295	Up	0.40725	Down	0.71825	Up	0.24289	Up	0.3439	Down	0.12831	Down	0.52912	Down	0.04242	Down	0.00523	Down	0.55997	Down	0.27918	Down	0.12063	Up	0.01592	Up	0.03486	Down	0.00491	Down	0.46137	Down	0.30997	Down	0.13174	Up	0.02013
840678	0.00106208	0.0143229	0.13388	Up	0.1162	Up	0.93327	Up	0.89515	Up	0.08289	Up	0.10434	Up	0.25134	Up	0.00296	Up	0.02749	Up	0.96451	Up	0.02483	Up	0.027	Up	0.21015	Down	0.11222	Down	0.03471	Up	0.70344	Down	0.00301	Up	0.00149	Up	0.01613	Down	0.05589	Down	0.429	Up	0.50896	Up	0.00354	Up	0.01249
840682	0.317688	0.456149	0.00593	Up	0.00503	Up	0.93095	Up	0.86453	Down	0.26865	Down	0.3438	Down	0.8114	Down	0.35893	Down	0.49126	Down	0.83684	Up	0.81609	Down	0.66199	Down	0.13803	Up	0.91986	Up	0.01468	Up	0.16299	Down	0.23206	Up	0.01776	Up	0.07874	Down	0.00457	Down	0.78577	Down	0.14569	Down	0.1262	Up	0.00764
840685	0.0531944	0.0996344	0.48419	Up	0.61885	Down	0.24134	Down	0.017	Up	0.08403	Up	0.39359	Down	0.69296	Up	0.13129	Up	0.24772	Up	0.3008	Up	0.15262	Up	0.66361	Up	0.78726	Up	0.93599	Down	0.49415	Down	0.72656	Down	0.34587	Down	0.54483	Down	0.03856	Up	0.69661	Down	0.73551	Down	0.01853	Down	0.02046	Down	0.9581
870040	0.663243	0.771171	0.74717	Down	0.46439	Up	0.29898	Up	0.12051	Down	0.00984	Down	0.18918	Down	0.99861	Down	0.08451	Up	0.08425	Up	0.86261	Up	0.49316	Down	0.39424	Down	0.12391	Down	0.04157	Up	0.10146	Up	0.00198	Up	0.005	Up	0.62083	Down	0.01115	Down	0.02282	Up	0.04164	Up	0.00012	Up	0.0002	Up	0.74771
870056	0.00299836	0.0228107	0.08712	Up	0.07106	Up	0.90849	Up	0.40258	Up	0.12099	Up	0.43858	Up	0.48155	Up	0.0097	Up	0.03708	Up	0.01549	Up	0.09262	Up	0.34086	Down	0.00923	Down	0.51815	Up	0.89973	Up	0.00271	Up	0.00727	Up	0.60103	Down	0.00149	Down	0.64622	Down	0.2993	Up	0.0035	Up	0.00023	Up	0.14575
870066	0.0796168	0.178575	0.13723	Up	0.23042	Up	0.74771	Down	0.02836	Up	0.21037	Up	0.26547	Down	0.77266	Up	0.05657	Up	0.09472	Up	0.68828	Down	0.95913	Down	0.72603	Up	0.07568	Down	0.05004	Down	0.94782	Down	0.8189	Down	0.08497	Up	0.05638	Up	0.3164	Down	0.00458	Down	0.06063	Down	0.03173	Down	0.32557	Down	0.18539
870110	0.399604	0.535521	0.46462	Down	0.20101	Down	0.5612	Down	0.62472	Down	0.53087	Down	0.88845	Down	0.81889	Up	0.711	Down	0.55101	Down	0.41997	Down	0.70802	Down	0.65964	Up	0.00401	Down	0.00085	Down	0.29921	Down	0.40495	Down	0.02989	Up	0.00604	Up	0.00641	Down	0.00506	Down	0.26672	Down	0.90096	Down	0.05459	Up	0.04347
870113	0.0416443	0.1199	0.00374	Up	0.00256	Up	0.83989	Up	0.02907	Up	0.98248	Up	0.03029	Down	0.68699	Down	0.14962	Down	0.28191	Down	0.96657	Up	0.74124	Down	0.71005	Down	0.01634	Up	7e-05	Up	0.04724	Up	0.00937	Up	0.57275	Down	0.00321	Down	0.11848	Up	0.08458	Up	0.20714	Down	0.84588	Up	0.01076	Down	0.00744
870131	0.0766449	0.216058	0.77414	Down	0.82091	Up	0.60922	Up	0.12493	Up	0.89872	Up	0.15451	Down	0.3322	Down	0.27329	Up	0.05184	Up	0.29539	Up	0.00512	Up	0.03868	Up	0.34323	Up	0.00027	Up	0.02195	Down	0.00149	Up	0.00353	Down	1e-05	Down	0.01261	Up	0.00092	Up	0.23764	Down	0.17749	Up	0.00129	Down	0.00012
870139	0.905354	0.930921	0.93539	Down	0.27039	Down	0.30452	Down	0.80464	Down	0.66913	Up	0.50276	Up	0.75578	Up	0.3562	Down	0.22548	Down	0.39028	Up	0.07568	Up	0.3131	Up	0.2074	Down	0.72552	Down	0.84637	Up	0.34965	Up	0.15178	Up	0.58749	Up	0.15875	Down	0.96751	Up	0.26391	Up	0.14846	Up	0.02023	Up	0.28035
870148	0.359319	0.535521	0.87539	Down	0.89056	Down	0.98465	Up	0.80139	Down	0.78987	Up	0.60599	Up	0.08843	Down	0.01309	Down	0.31206	Down	0.83068	Up	0.89947	Down	0.73419	Down	0.02655	Up	0.03714	Up	0.35583	Down	0.85737	Down	0.00448	Down	0.00629	Down	0.03172	Up	0.52822	Up	0.5716	Down	0.10027	Down	0.01083	Down	0.24185
870154	0.014812	0.111869	0.36537	Up	0.21834	Down	0.04481	Down	0.41494	Up	0.72112	Up	0.64057	Down	0.08327	Up	0.26093	Up	0.49166	Down	0.00673	Up	0.00199	Up	0.51817	Up	0.159	Down	0.00131	Down	0.01063	Down	0.0206	Down	0.15438	Down	0.27454	Up	0.136	Down	0.00737	Down	0.50016	Down	0.13112	Down	0.38433	Up	0.02675
870167	0.805695	0.858163	0.13771	Down	0.48191	Down	0.40413	Up	0.74584	Down	0.62659	Down	0.86969	Down	0.37409	Up	0.06232	Up	0.27984	Up	0.50942	Up	0.90203	Up	0.58958	Down	0.5539	Up	0.72405	Up	0.22006	Down	0.80869	Down	0.08133	Down	0.12376	Down	0.0864	Up	0.01396	Up	0.34802	Up	0.33363	Up	0.39037	Down	0.08193
870202	0.460088	0.548766	0.7044	Down	0.05116	Up	0.02525	Up	0.33974	Down	0.64815	Down	0.60834	Up	0.48005	Up	0.63201	Up	0.81627	Down	0.50475	Down	0.35761	Down	0.79248	Down	0.8412	Down	0.28691	Down	0.48385	Down	0.38089	Down	0.61406	Down	0.70194	Up	0.43348	Down	0.99764	Up	0.32715	Down	0.43182	Up	0.83632	Down	0.32578
870220	0.580645	0.701279	0.97437	Down	0.47148	Up	0.45259	Up	0.78217	Up	0.81718	Down	0.61314	Down	0.50698	Down	0.25614	Up	0.08512	Up	0.21526	Down	0.15832	Down	0.8478	Down	0.76496	Down	0.235	Up	0.05512	Up	0.14563	Up	0.03173	Up	0.39936	Up	0.99239	Up	0.56019	Up	0.41269	Up	0.5665	Up	0.41792	Up	0.80722
870242	0.0252794	0.0721614	0.23324	Up	0.76844	Up	0.35882	Down	0.12112	Up	0.14486	Up	0.91515	Down	0.57445	Up	0.03233	Up	0.09024	Up	0.58954	Up	0.0682	Up	0.17283	Up	0.10315	Down	0.55517	Down	0.15967	Up	0.26978	Up	0.00679	Up	0.05692	Up	0.20159	Down	0.22301	Down	0.44031	Up	0.94849	Up	0.05272	Up	0.05928
870246	0.370535	0.677015	0.52122	Up	0.30766	Down	0.10994	Down	0.91224	Down	0.85165	Up	0.7666	Up	0.48729	Down	0.07847	Up	0.02157	Up	0.82165	Up	0.15279	Up	0.21931	Up	0.00095	Up	0.29773	Up	0.46618	Down	0.00688	Down	0.00026	Down	0.09044	Down	0.00384	Up	0.77756	Down	0.25971	Down	0.00227	Down	0.00047	Down	0.38886
870324	0.00186772	0.0272743	0.28771	Up	0.01182	Down	0.00153	Down	0.89012	Down	0.07639	Down	0.0974	Down	0.0197	Down	0.03498	Down	0.76006	Up	0.8159	Up	0.15475	Down	0.10444	Down	0.63854	Up	0.234	Up	0.61376	Up	0.45546	Up	0.97168	Up	0.47645	Down	0.45522	Down	0.02554	Down	0.72777	Down	0.10096	Down	0.68521	Up	0.04883
870328	0.0551206	0.198701	0.04604	Up	0.58051	Up	0.12346	Down	0.10465	Up	0.23637	Up	0.61999	Down	0.775	Down	0.09759	Down	0.15837	Down	0.36865	Up	0.82695	Down	0.26955	Down	0.56988	Up	0.01941	Up	0.01297	Up	0.05623	Up	0.03806	Up	0.83168	Up	0.9104	Up	0.8601	Up	0.13037	Up	0.94913	Up	0.1572	Up	0.17441
870338	0.70855	0.759859	0.9196	Up	0.41237	Up	0.46994	Up	0.02842	Up	0.02134	Up	0.8788	Up	0.9047	Up	0.99644	Down	0.90117	Down	0.00583	Down	0.03045	Down	0.3896	Up	0	Down	1e-05	Down	0.02576	Down	0.0253	Up	1e-05	Up	0.00026	Up	0	Down	1e-05	Down	6e-05	Down	0.85587	Up	0.09269	Up	0.12668
870364	0.844465	0.913371	0.73871	Down	0.52003	Down	0.75348	Down	0.21604	Down	0.74979	Down	0.3466	Up	0.6445	Up	0.50063	Down	0.26559	Down	0.56589	Up	0.61771	Up	0.93909	Down	0.39661	Up	0.02778	Down	0.71446	Down	0.00545	Down	0.23381	Down	0.05474	Up	0.93327	Down	0.1172	Down	0.58769	Up	0.13502	Down	0.53256	Up	0.04439
870376	0.364135	0.686983	0.11264	Down	0.62343	Down	0.25039	Up	0.50415	Down	0.06438	Down	0.20257	Down	0.6685	Down	0.12381	Up	0.05816	Up	0.95806	Up	0.71287	Up	0.75214	Up	0.19962	Down	0.06787	Down	0.945	Down	0.52851	Down	0.22237	Up	0.07677	Up	0.74389	Down	0.4772	Down	0.11585	Up	0.69661	Down	0.06521	Up	0.03181
870400	0.218332	0.389843	0.77932	Up	0.08789	Up	0.1421	Up	0.42698	Down	0.12499	Down	0.42431	Down	0.48392	Down	0.54987	Up	0.20582	Up	0.03125	Down	0.0409	Down	0.88489	Up	0.01592	Up	0.11851	Up	0.97959	Down	0.28345	Down	0.01517	Down	0.11345	Down	0.11577	Up	0.51405	Up	0.01757	Down	0.3265	Down	0.0008	Down	0.00505
870433	0.615484	0.86793	0.5519	Up	0.18448	Up	0.44149	Up	0.55768	Up	0.27271	Up	0.59474	Up	0.94276	Up	0.66612	Up	0.71855	Up	0.75201	Down	0.34194	Down	0.51788	Down	0.93457	Down	0.9536	Down	0.3632	Down	0.98092	Up	0.40592	Down	0.39314	Down	0.92755	Down	0.56083	Down	0.08451	Down	0.62247	Down	0.09907	Down	0.22391
870451	0.154965	0.275437	0.13997	Up	0.08597	Up	0.77668	Up	0.94793	Up	0.31241	Down	0.28413	Down	0.62978	Down	0.00855	Down	0.0214	Down	0.51066	Up	0.98544	Down	0.49934	Down	0.00575	Up	0.01081	Up	0.02457	Up	0.73982	Down	0.4488	Down	0.66556	Down	0.09085	Up	0.36709	Up	0.12142	Up	0.3852	Down	0.8665	Down	0.47971
870468	0.100906	0.269153	0.09492	Down	0.70576	Down	0.17929	Up	0.16628	Down	0.50058	Down	0.45091	Up	0.6406	Up	0.64915	Up	0.99036	Down	0.1065	Down	0.01715	Down	0.32833	Down	0.62824	Up	0.03212	Down	0.22286	Up	0.01283	Down	0.44562	Up	0.00299	Up	0.41949	Up	0.89755	Down	0.20088	Up	0.35238	Down	0.61431	Up	0.16336
870500	0.14989	0.32952	0.60913	Down	0.35222	Up	0.16129	Up	0.73127	Up	0.05434	Up	0.10028	Up	0.35624	Up	0.67699	Down	0.19083	Down	0.54252	Down	0.30841	Up	0.11672	Up	0.01948	Down	0.0808	Down	0.57838	Up	0.44564	Up	0.00675	Up	0.02908	Up	0.094	Down	0.68048	Down	0.64717	Up	0.18784	Up	0.04108	Up	0.39021
870563	0.427971	0.585614	0.73264	Down	0.18831	Up	0.10658	Up	0.96666	Up	0.83209	Up	0.86476	Up	0.76235	Down	0.49544	Up	0.33132	Up	0.35078	Up	0.85931	Up	0.44499	Down	0.39466	Down	0.00659	Down	0.02383	Down	0.03376	Down	0.11427	Down	0.5016	Up	0.63263	Down	0.00711	Down	0.22972	Down	0.01767	Down	0.45335	Down	0.07197
870575	0.0775216	0.357232	0.79107	Down	0.99806	Down	0.79293	Up	0.25185	Down	0.24143	Up	0.03138	Up	0.79161	Up	0.20538	Up	0.30618	Up	0.27583	Up	0.10153	Up	0.53951	Up	0.02339	Down	0.00647	Down	0.02496	Down	0.50172	Down	0.97238	Up	0.48058	Up	0.00415	Down	0.01768	Down	0.27328	Down	0.4497	Up	0.0347	Up	0.13568
870601	0.918925	0.939499	0.68111	Up	0.40539	Up	0.66688	Up	0.97369	Up	0.64111	Up	0.66459	Up	0.44907	Down	0.35429	Down	0.85938	Down	0.84078	Down	0.25734	Down	0.34456	Down	0.43247	Down	0.01702	Up	0.08212	Up	0.00378	Up	0.01897	Up	0.40081	Down	0.25341	Down	0.14364	Up	0.22788	Up	0.01714	Up	0.02947	Up	0.7739
870603	0.257978	0.348424	0.81007	Up	0.72064	Down	0.55207	Down	0.74254	Up	0.25897	Up	0.41262	Up	0.60169	Down	0.85032	Up	0.48004	Up	0.75473	Down	0.08725	Up	0.04974	Up	0.38798	Up	0.11222	Up	0.27548	Up	0.42919	Up	0.8092	Up	0.5783	Down	0.34346	Up	0.36961	Up	0.57441	Up	0.95777	Down	0.68975	Down	0.72881
870653	0.42623	0.555975	0.69942	Up	0.52724	Up	0.80257	Up	0.19332	Down	0.31845	Down	0.74176	Up	0.5757	Up	0.34133	Down	0.14329	Down	0.05019	Down	0.55221	Down	0.14354	Up	0.40259	Down	0.76444	Down	0.01639	Up	0.58504	Up	0.00329	Up	0.00927	Up	0.02152	Down	0.90127	Down	0.83227	Up	0.02718	Up	0.01441	Up	0.73741
870670	0.120559	0.22918	0.33453	Up	0.05636	Up	0.29031	Up	0.98921	Up	0.0218	Up	0.02237	Up	0.85574	Down	0.6136	Up	0.49477	Up	0.03434	Down	0.03483	Down	0.99396	Up	0.08329	Down	0.13605	Down	0.61588	Up	0.77591	Up	0.03327	Up	0.05624	Up	0.01381	Down	0.01637	Down	0.01391	Down	0.92854	Up	0.9972	Up	0.93132
870671	0.518522	0.677628	0.95633	Down	0.11113	Up	0.10112	Up	0.87675	Down	0.50113	Down	0.60229	Down	0.87512	Up	0.18988	Up	0.2426	Up	0.68283	Down	0.52617	Down	0.81883	Down	0.00056	Down	0.00055	Down	0.04391	Up	0.99497	Down	2e-05	Up	2e-05	Up	0.00047	Down	0.0008	Down	0.0834	Up	0.76	Up	2e-05	Up	4e-05
870711	0.0019879	0.0250093	0.04427	Up	0.52999	Down	0.01349	Down	0.01091	Up	0.02025	Up	0.74461	Down	0.1439	Up	0.13803	Up	0.98006	Up	0.02865	Up	0.09489	Up	0.51391	Down	0.00462	Down	0.05279	Down	0.03317	Down	0.21035	Up	0.30736	Up	0.80125	Down	0.01893	Down	0.01513	Down	0.0511	Down	0.90589	Down	0.59632	Up	0.51871
870731	0.203681	0.340127	0.05363	Up	0.96505	Up	0.05808	Down	0.32421	Down	0.63103	Up	0.1542	Up	0.70615	Down	0.23447	Up	0.12735	Up	0.16561	Up	0.06713	Up	0.60146	Up	0.54994	Up	0.80032	Up	0.15697	Up	0.72762	Down	0.38857	Up	0.23471	Up	0.02535	Down	0.04266	Down	0.4138	Up	0.78025	Up	0.00528	Up	0.00896
870735	0.00657455	0.0290569	0.34674	Down	0.3809	Up	0.08329	Up	0.02962	Down	0.97737	Down	0.03123	Up	0.14414	Down	0.73614	Up	0.08068	Up	0.04375	Down	0.0578	Down	0.87894	Up	0.91194	Down	0.3048	Up	0.02549	Up	0.25897	Up	0.0207	Up	0.16531	Up	0.13528	Down	0.63377	Up	0.22621	Up	0.05856	Up	0.01391	Up	0.44663
870753	0.157767	0.288249	0.30145	Up	0.42954	Up	0.79759	Down	0.94215	Up	0.31193	Up	0.34571	Up	0.17254	Up	0.80538	Up	0.2538	Down	0.49075	Up	0.11344	Up	0.3386	Up	0.02964	Up	0.02371	Up	0.69128	Up	0.90523	Up	0.06173	Down	0.04972	Down	0.16955	Up	0.01193	Up	0.97037	Up	0.15996	Up	0.18004	Down	0.0128
940020	0.00618469	0.0344172	0.58329	Down	0.72179	Down	0.84542	Up	0.13925	Up	0.04751	Up	0.54458	Up	0.88853	Down	0.01695	Up	0.013	Up	0.87781	Down	0.02123	Up	0.01587	Up	0.2724	Down	0.53298	Up	0.56584	Down	0.09831	Up	0.58583	Up	0.2414	Down	0.3384	Up	0.3089	Up	0.85729	Down	0.94889	Up	0.26054	Down	0.23644
940021	0.438872	0.608685	0.44305	Down	0.67913	Up	0.24695	Up	0.51061	Down	0.44599	Down	0.91427	Down	0.40388	Up	0.66204	Up	0.68398	Down	0.60162	Down	0.18027	Up	0.07376	Up	0.24867	Up	0.34188	Down	0.03638	Down	0.04795	Down	0.00387	Down	0.19719	Down	0.209	Up	0.51628	Up	0.05775	Down	0.52243	Down	0.00503	Down	0.01706
940039	0.289256	0.539571	0.58299	Down	0.90528	Up	0.5059	Up	0.01134	Up	0.07937	Up	0.30563	Down	0.39148	Up	0.07175	Up	0.29889	Up	0.01927	Down	0.39534	Down	0.09385	Up	0.10471	Up	0.35893	Up	0.72358	Up	0.43862	Down	0.18888	Down	0.56493	Down	0.00019	Up	0.03308	Up	0.10128	Down	0.01335	Down	1e-05	Down	0.00127
940041	0.0163003	0.0631083	0.41148	Up	0.06556	Up	0.26264	Up	0.27537	Up	0.13721	Up	0.66088	Up	0.30909	Up	0.09312	Up	0.46076	Up	0.59099	Up	0.17727	Up	0.39546	Up	0.06521	Down	0.443	Down	0.23559	Up	0.2401	Up	0.0066	Up	0.06377	Up	0.1079	Down	0.57127	Down	0.3609	Up	0.27049	Up	0.01977	Up	0.15145
940066	0.656572	0.835563	0.42832	Up	0.4954	Up	0.90904	Down	0.70335	Up	0.10835	Down	0.05505	Down	0.08082	Down	0.57684	Down	0.20734	Up	0.39149	Down	0.96759	Down	0.41332	Up	0.83455	Up	0.00841	Up	0.4782	Up	0.0125	Up	0.61348	Up	0.03257	Down	0.83239	Down	0.68078	Up	0.34799	Down	0.53553	Up	0.46169	Down	0.18733
940128	0.171732	0.423857	0.85978	Down	0.71645	Down	0.8514	Down	0.01038	Up	0.02948	Up	0.58309	Down	0.34514	Up	0.03152	Up	0.17243	Up	0.0531	Down	0.62487	Down	0.12625	Up	0.00591	Up	0.37493	Down	0.53307	Up	0.00111	Down	0.01946	Down	0.14395	Up	3e-05	Up	0.8131	Up	0.21055	Down	4e-05	Down	0	Down	0.14367
940129	0.0350285	0.188117	0.19468	Up	0.09151	Up	0.65326	Up	0.0362	Up	0.98454	Up	0.03753	Down	0.83288	Down	0.40399	Up	0.30108	Up	0.48146	Down	0.00671	Up	0.00178	Up	2e-05	Up	0.04691	Down	0.04221	Down	0	Down	0	Down	0.95424	Down	1e-05	Up	0.00251	Down	0.00091	Down	0	Down	0	Down	0.57955
940148	0.0979497	0.278243	0.18618	Up	0.2274	Up	0.89872	Down	0.32327	Up	0.2695	Up	0.90059	Up	0.22225	Up	0.60329	Up	0.46559	Down	0.58826	Up	0.33991	Up	0.66945	Up	0.01948	Up	0.96535	Down	0.88987	Up	0.01794	Down	0.02528	Down	0.8557	Up	0.03854	Up	0.87614	Down	0.49456	Down	0.02882	Down	0.01051	Down	0.59555
940162	0.00976175	0.0754419	0.00217	Down	0.68052	Up	0.00102	Up	0.49603	Down	0.37747	Down	0.83384	Down	0.91133	Up	0.27969	Down	0.23658	Down	0.02321	Down	0.00178	Down	0.18845	Down	0.00127	Down	0.47737	Down	0.53751	Up	0.0048	Up	0.00042	Up	0.19632	Up	0.3366	Down	0.00676	Up	0.07903	Up	0.0011	Up	0.01283	Up	0.20323
940168	0.00625488	0.0492966	0.66822	Down	0.61208	Up	0.356	Up	0.01614	Down	0.16476	Down	0.21231	Up	0.03655	Down	0.84295	Down	0.05265	Up	0.0393	Down	0.10293	Down	0.59432	Up	0.00349	Up	0.47932	Up	0.36095	Up	0.0135	Down	0.02029	Down	0.82983	Up	0.22973	Up	0.25974	Down	0.37406	Down	0.03068	Down	0.04912	Down	0.79953
940180	0.175656	0.276894	0.63322	Down	0.57687	Up	0.30863	Up	0.7718	Down	0.53523	Down	0.73848	Down	0.48335	Down	0.56987	Up	0.21551	Up	0.03638	Down	0.15922	Down	0.40981	Up	0.20161	Up	0.75369	Down	0.78894	Up	0.12036	Down	0.30253	Down	0.56302	Up	0.14854	Up	0.58926	Down	0.13746	Down	0.05767	Down	0.0086	Down	0.32025
940220	0.0903557	0.188262	0.1098	Down	0.60735	Down	0.25355	Up	0.06459	Up	0.13435	Up	0.67541	Down	0.26388	Up	0.01103	Up	0.09224	Up	0.35062	Down	0.72246	Up	0.20671	Up	0.01323	Down	0.00218	Down	0.02782	Down	0.34785	Down	0.69483	Up	0.19309	Up	0.40777	Up	0.34563	Down	0.10631	Down	0.09069	Down	0.02305	Down	0.45937
940240	0.933779	0.966369	0.75322	Up	0.79297	Up	0.95835	Down	0.89192	Up	0.21628	Up	0.26609	Up	0.91543	Up	0.27916	Down	0.238	Down	0.86527	Up	0.93476	Down	0.80158	Down	0.45579	Up	0.0007	Up	0.24656	Up	0.00277	Up	0.66249	Up	0.0063	Down	0.56757	Up	0.00102	Up	0.30574	Up	0.00292	Up	0.63845	Up	0.00711
940280	0.00271665	0.0289881	0.01107	Up	0.53065	Up	0.03643	Down	0.01434	Up	0.91797	Down	0.01179	Down	0.39355	Up	0.84278	Up	0.50799	Down	0.08657	Up	0.1915	Up	0.63816	Down	0.43892	Up	0.02746	Up	0.15525	Up	0.11329	Up	0.48767	Up	0.34064	Down	0.52096	Up	0.70051	Up	0.70818	Up	0.79382	Down	0.78582	Down	0.99168
940288	0.318139	0.433819	0.56095	Down	0.47713	Up	0.20765	Up	0.6622	Down	0.89842	Up	0.57376	Up	0.62537	Down	0.5516	Up	0.28724	Up	0.42254	Down	0.4173	Down	0.99244	Down	0.00775	Up	0.53173	Up	0.29061	Up	0.02555	Down	0.05893	Down	0.65265	Up	0.00586	Up	0.47303	Up	0.39972	Up	0.02317	Down	0.02955	Down	0.89695
940291	0.14443	0.242948	0.0814	Down	0.0232	Down	0.49825	Down	0.51277	Up	0.27874	Up	0.65376	Up	0.55477	Down	0.04118	Down	0.11898	Down	0.96527	Up	0.62377	Down	0.59381	Down	5e-05	Down	0.00118	Down	0.00096	Down	0.08495	Up	0.10387	Up	0.90823	Down	0.0042	Down	0.01265	Down	0.03392	Down	0.5626	Up	0.28064	Up	0.60286
940300	0.840307	0.881279	0.82964	Down	0.73935	Down	0.90599	Down	0.0733	Down	0.63189	Down	0.16701	Up	0.62139	Up	0.67003	Down	0.36393	Down	0.52154	Up	0.21932	Up	0.53684	Up	0.03038	Up	0.04175	Up	0.86725	Up	0.86407	Down	0.04144	Down	0.05671	Down	0.49055	Up	0.01095	Up	0.31398	Up	0.04059	Up	0.73991	Up	0.07429
940324	0.64244	0.725973	0.23867	Up	0.25567	Up	0.96379	Down	0.76373	Down	0.42209	Up	0.27705	Up	0.778	Up	0.45919	Up	0.64233	Up	0.5189	Down	0.37417	Down	0.80041	Down	0.13364	Up	0.0421	Up	0.00041	Up	0.5182	Up	0.00721	Up	0.02476	Up	0.95216	Up	0.21055	Up	0.01249	Up	0.23108	Up	0.01399	Up	0.13287
940327	0.0388115	0.094853	0.64618	Up	0.06216	Up	0.13882	Up	0.07638	Up	0.3366	Up	0.36674	Down	0.23247	Up	0.03918	Up	0.3115	Up	0.77578	Down	0.64104	Up	0.45641	Up	0.22513	Down	0.13895	Down	0.10564	Down	0.76472	Down	0.64604	Down	0.87177	Down	0.85305	Up	0.4402	Down	0.0273	Down	0.34285	Down	0.01926	Down	0.11226
940424	0.00247845	0.0243702	0.84509	Down	0.21009	Up	0.15344	Up	0.23482	Up	0.03219	Up	0.26424	Up	0.6973	Up	0.01491	Up	0.0311	Up	0.96529	Up	0.07906	Up	0.08538	Up	0.2772	Down	0.48754	Down	0.97409	Up	0.68044	Up	0.26414	Up	0.46805	Up	0.76024	Up	0.90791	Down	0.7863	Up	0.67456	Down	0.97269	Down	0.69949
940435	0.00329421	0.025259	0.05617	Up	0.57632	Down	0.01974	Down	0.00234	Up	0.21028	Up	0.0269	Down	0.66866	Up	0.41172	Up	0.6878	Up	0.03828	Up	0.0067	Up	0.36411	Up	0.87799	Down	0.6712	Down	0.40995	Down	0.78552	Down	0.49912	Down	0.68287	Down	0.14163	Up	0.05653	Down	0.53395	Down	0.00313	Down	0.04697	Down	0.16739
940441	0.00232274	0.0210095	0.03459	Up	0.63932	Down	0.01426	Down	0.475	Up	0.19272	Down	0.05577	Down	0.48564	Down	0.01225	Down	0.04594	Down	0.73808	Up	0.18963	Down	0.10873	Down	0.11157	Up	0.00293	Up	0.02255	Up	0.06838	Up	0.38654	Up	0.29138	Down	0.94363	Up	0.54843	Up	0.57555	Up	0.59553	Up	0.62382	Up	0.96722
940450	0.957959	0.968284	0.47295	Down	0.80459	Up	0.33988	Up	0.63307	Down	0.97891	Up	0.61465	Up	0.24665	Up	0.72924	Down	0.14187	Down	0.57827	Down	0.87002	Down	0.69315	Up	0.25309	Down	0.38052	Down	0.13682	Up	0.77668	Up	0.01619	Up	0.02767	Up	0.36113	Down	0.31507	Up	0.10315	Up	0.06891	Up	0.01884	Up	0.48798
940471	0.829423	0.874282	0.24043	Down	0.18923	Up	0.0221	Up	0.27682	Up	0.1845	Up	0.79268	Up	0.18135	Up	0.5672	Down	0.06777	Down	0.41395	Down	0.3424	Down	0.88923	Down	0.00309	Down	0.0171	Down	0.071	Down	0.37364	Up	0.11316	Up	0.44772	Up	0.21293	Down	0.91296	Down	0.13737	Down	0.25186	Up	0.78685	Down	0.16455
940477	0.0601447	0.142933	0.06198	Up	0.16299	Up	0.57801	Down	0.04189	Up	0.74918	Down	0.02304	Down	0.51832	Up	0.53374	Down	0.21596	Down	0.90395	Down	0.99645	Up	0.90043	Up	0.46169	Up	0.00857	Up	0.02351	Up	0.03494	Up	0.09172	Up	0.59628	Down	0.34666	Up	0.10652	Up	0.68758	Up	0.45879	Up	0.58085	Down	0.20731
940504	0.00126738	0.014602	0.27715	Up	0.10734	Up	0.55842	Up	0.11106	Up	0.03962	Up	0.56759	Up	0.29618	Up	0.01219	Up	0.08819	Up	0.4173	Up	0.0134	Up	0.06211	Up	0.02222	Down	0.02432	Down	0.73661	Up	0.96161	Up	0.01174	Up	0.01286	Up	0.06372	Down	0.02234	Down	0.96418	Up	0.57341	Down	0.05876	Up	0.02052
940543	0.000151788	0.0143798	0.09763	Up	0.46263	Up	0.31992	Down	0.00297	Down	1e-05	Down	0.0017	Down	0.06158	Down	0.00241	Down	0.10288	Down	0.04373	Down	0.0907	Down	0.68627	Up	4e-05	Up	0	Up	6e-05	Up	0.03262	Up	0.84157	Down	0.02242	Down	0.48403	Up	0.00044	Up	0.07146	Up	0.00157	Up	0.23339	Up	0.01572
940615	0.0488407	0.208402	0.59064	Up	0.04616	Up	0.12065	Up	0.73559	Up	0.28325	Up	0.45179	Up	0.12254	Down	0.25622	Up	0.01453	Up	0.01361	Down	0.01988	Down	0.84169	Up	0.16591	Up	0.07369	Up	0.72894	Up	0.63686	Up	0.28445	Down	0.13452	Down	0.22879	Up	0.80348	Down	0.00942	Down	0.15377	Down	0.00094	Down	0.01512
940630	0.48794	0.595652	0.81792	Down	0.61438	Up	0.46621	Up	0.58363	Down	0.50955	Down	0.90918	Down	0.71077	Down	0.6213	Down	0.9008	Down	0.25139	Down	0.30078	Down	0.90358	Up	0.16325	Up	0.00472	Up	0.17731	Up	0.07185	Up	0.95935	Down	0.06558	Down	0.26962	Up	0.00617	Up	0.6513	Up	0.05194	Up	0.50096	Down	0.01458
940639	0.0180339	0.0675893	0.00446	Down	0.77357	Up	0.0026	Up	0.07395	Down	0.38739	Down	0.30974	Up	0.6595	Up	0.52981	Down	0.29343	Down	0.10306	Down	0.06966	Down	0.82412	Down	0.28515	Up	0.00725	Up	0.15406	Up	0.05664	Up	0.69425	Up	0.11369	Down	0.02112	Up	1e-05	Up	0.00699	Up	0.0007	Up	0.56241	Up	0.00203
940669	0.581478	0.671608	0.7366	Up	0.16785	Down	0.09504	Down	0.77142	Down	0.75526	Up	0.54934	Up	0.94965	Down	0.99599	Down	0.95366	Up	0.05299	Up	0.04089	Up	0.88769	Up	0.06536	Down	0.18822	Down	0.64734	Down	0.53881	Up	0.14502	Up	0.37265	Up	0.02043	Down	0.09637	Down	0.20732	Up	0.4038	Up	0.00175	Up	0.00858
940670	0.0667962	0.156493	0.27578	Down	0.40282	Up	0.06756	Up	0.05815	Down	0.32311	Down	0.30843	Up	0.68826	Down	0.50741	Down	0.79009	Down	0.14046	Down	0.14203	Down	0.9947	Up	0.02675	Down	0.03423	Down	0.86562	Up	0.89503	Up	0.01945	Up	0.02494	Up	0.00459	Down	0.12329	Down	0.79656	Down	0.09413	Up	0.00747	Up	0.18859
940672	0.00833729	0.0520581	0.00884	Up	0.96323	Up	0.00965	Down	0.87797	Up	0.03898	Down	0.02929	Down	0.26875	Up	0.37523	Down	0.05956	Down	0.42164	Up	0.32912	Up	0.85619	Up	0.00197	Up	0.17252	Up	0.24222	Up	0.02859	Down	0.01904	Down	0.82919	Down	0.3495	Up	0.61881	Down	0.31052	Down	0.16353	Down	0.06486	Down	0.59366
940685	0.29728	0.418551	0.40207	Down	0.35494	Up	0.09205	Up	0.13367	Down	0.76035	Down	0.21915	Up	0.77454	Down	0.83151	Down	0.94103	Up	0.62536	Down	0.04258	Down	0.10263	Down	0.0224	Down	0.07085	Down	0.15484	Down	0.53566	Up	0.29229	Up	0.65109	Up	0.00568	Down	0.18497	Down	0.27226	Down	0.07449	Up	0.04736	Up	0.80252
940722	0.459203	0.613552	0.58514	Up	0.12534	Up	0.29852	Up	0.51798	Down	0.70122	Down	0.78945	Up	0.43179	Down	0.87079	Up	0.3466	Up	0.13807	Down	0.05223	Down	0.58211	Down	0.8476	Down	0.17811	Down	0.21542	Down	0.2408	Down	0.28813	Down	0.90448	Up	0.1801	Down	0.0159	Down	0.00474	Down	0.19231	Down	0.06463	Down	0.52618
940736	0.00632282	0.0846539	0.5127	Up	0.02156	Down	0.00617	Down	0.29075	Up	0.04715	Down	0.00615	Down	0.5458	Down	0.26442	Down	0.59301	Down	0.44664	Down	0.50215	Down	0.92596	Up	0.25782	Up	0.36237	Up	0.39305	Down	0.81355	Down	0.06027	Down	0.09174	Down	0.13151	Up	0.73286	Down	0.03689	Down	0.07262	Down	0.00187	Down	0.06889
940754	0.367887	0.522378	0.41982	Down	0.2808	Up	0.07302	Up	0.73917	Up	0.80893	Down	0.56745	Down	0.30941	Down	0.67755	Up	0.16267	Up	0.98522	Up	0.9188	Up	0.93351	Up	0.7616	Down	0.28242	Up	0.11791	Down	0.17661	Up	0.19455	Down	0.01575	Down	0.40359	Up	0.38613	Up	0.42268	Down	0.97372	Up	0.11567	Down	0.10933
990014	0.827871	0.921061	0.40653	Up	0.25647	Up	0.7461	Up	0.39075	Down	0.08328	Down	0.33765	Down	0.101	Up	0.78696	Up	0.15945	Down	0.3367	Down	0.95067	Down	0.36694	Up	0.06618	Up	0.39188	Down	0.19575	Down	0.0131	Down	0.00536	Down	0.63857	Down	0.79154	Up	0.97813	Up	0.00721	Down	0.81265	Down	0.00437	Down	0.00684
990020	0.242898	0.455964	0.51517	Down	0.21931	Up	0.07277	Up	0.94171	Up	0.40107	Up	0.44155	Up	0.39152	Up	0.78006	Down	0.26297	Down	0.53467	Down	0.3253	Up	0.12181	Up	0.89327	Up	0.00815	Down	0.00175	Down	0.00632	Down	0.00137	Down	0.41852	Down	0.39493	Up	0.13438	Down	0.00185	Down	0.02855	Down	0.0004	Down	0.03566
990056	0.0051895	0.0454199	0.75394	Down	0.56519	Down	0.7912	Down	0.11994	Up	0.00016	Up	0.00289	Up	0.51923	Down	0.54073	Up	0.22013	Up	0.00904	Down	0.88867	Up	0.00693	Up	0.25576	Up	0.40853	Down	0.14005	Up	0.06288	Down	0.70572	Up	0.03135	Up	0.0078	Up	0.25339	Down	0.25028	Down	0.00088	Down	0.00087	Down	0.99346
990072	0.0629319	0.257901	0.01579	Down	0.88188	Down	0.02092	Up	0.61177	Down	0.08147	Up	0.03215	Up	0.02512	Up	0.01382	Up	0.75223	Up	0.39631	Down	0.29564	Down	0.83426	Down	0.00492	Down	0.00958	Down	0.19892	Down	0.72585	Up	0.05994	Up	0.11146	Up	0.27278	Down	0.04108	Up	0.57981	Up	0.00492	Up	0.11138	Up	0.11129
990075	0.00317498	0.0267063	0.07195	Down	0.08819	Down	0.90847	Up	0.01713	Down	0.04899	Down	0.57631	Up	0.95638	Up	0.02871	Down	0.02591	Down	0.52437	Down	0.04967	Down	0.15273	Down	0.73806	Up	0.18186	Up	0.02757	Up	0.30355	Up	0.05129	Up	0.29727	Up	0.66143	Down	0.00484	Up	0.00242	Up	0.00213	Up	0.00108	Up	0.71198
990092	0.228396	0.371934	0.13096	Up	0.72423	Up	0.23166	Down	0.44941	Down	0.03403	Down	0.13341	Down	0.34742	Up	0.81372	Up	0.47526	Down	0.84886	Down	0.81425	Down	0.9645	Down	0.03999	Up	0.05395	Up	0.03892	Up	0.87046	Down	0.98826	Up	0.85891	Up	0.92183	Down	0.16124	Up	0.62474	Up	0.13709	Up	0.55823	Up	0.34123
990100	0.234568	0.353055	0.75191	Up	0.12683	Up	0.21243	Up	0.22816	Down	0.37433	Down	0.73441	Up	0.53162	Down	0.27996	Up	0.10115	Up	0.27608	Down	0.27062	Down	0.98925	Down	0.0073	Up	0.79078	Down	0.94567	Down	0.00442	Down	0.00642	Down	0.84353	Up	0.12893	Up	0.23908	Down	0.15092	Down	0.01411	Down	0.00815	Down	0.7728
990128	0.0478617	0.116346	0.29375	Down	0.14313	Up	0.02061	Up	0.15659	Down	0.08947	Up	0.00569	Up	0.43831	Up	0.37443	Up	0.90583	Up	0.29792	Down	0.13414	Down	0.61359	Down	0.19685	Down	0.12743	Up	0.30471	Up	0.01098	Up	0.03123	Up	0.5822	Down	0.10042	Down	0.00409	Up	0.30047	Up	0.00018	Up	0.0143	Up	0.0303
990129	0.712193	0.831338	0.48156	Up	0.76925	Up	0.67747	Down	0.72469	Up	0.96908	Up	0.75374	Down	0.35416	Up	0.68283	Up	0.59566	Down	0.67752	Down	0.70036	Up	0.428	Up	0.91661	Down	0.01725	Up	0.06761	Up	0.01415	Up	0.05596	Up	0.46654	Down	0.64491	Down	0.0111	Up	0.40864	Up	0.00462	Up	0.20858	Up	0.0534
990131	0.547481	0.665429	0.33912	Down	0.51801	Down	0.74742	Up	0.9104	Down	0.56339	Down	0.64034	Down	0.73942	Down	0.44481	Up	0.28035	Up	0.55114	Down	0.20482	Down	0.48088	Down	0.45024	Down	0.45284	Up	0.66206	Up	0.14559	Up	0.24278	Up	0.74873	Down	0.92188	Up	0.17795	Up	0.42254	Up	0.20797	Up	0.47927	Up	0.55926
990136	0.00114454	0.0152186	0.10519	Down	0.55959	Down	0.27163	Up	0.05673	Down	0.10964	Down	0.71043	Up	0.10651	Down	0.00399	Down	0.09604	Down	0.02782	Down	0.00664	Down	0.45456	Down	0.28296	Up	0.0009	Up	0.00449	Up	0.00691	Up	0.03591	Up	0.39012	Down	0.45707	Up	0.00089	Up	0.01804	Up	0.00354	Up	0.07258	Up	0.12516
990161	0.002232	0.0188891	0.44042	Up	0.15447	Down	0.03893	Down	0.31942	Down	0.014	Down	0.09142	Down	0.55641	Up	0.07161	Down	0.02405	Down	0.3689	Down	0.08547	Down	0.36556	Down	0.03238	Up	0.09173	Up	0.27434	Up	0.56864	Down	0.22694	Down	0.5049	Down	0.57108	Up	0.12693	Up	0.56869	Down	0.31106	Up	0.26531	Down	0.04593
990162	0.00293416	0.0990587	0.04696	Down	0.68015	Up	0.02172	Up	0.00093	Down	0.00313	Down	0.51124	Up	0.47957	Down	0.92468	Down	0.5385	Up	0.14104	Down	0.27948	Down	0.66551	Up	0.0003	Up	0.00435	Up	0.02549	Up	0.15439	Down	0.02923	Down	0.3585	Down	0.0139	Up	0.00032	Up	0.00781	Up	0.05643	Up	0.76185	Up	0.09687
990164	0.779362	0.83342	0.09868	Down	0.05545	Down	0.74657	Down	0.6342	Down	0.48332	Up	0.24899	Up	0.61197	Up	0.62153	Down	0.32443	Down	0.38187	Up	0.63536	Up	0.68103	Down	0.62678	Down	0.27688	Down	0.00303	Down	0.53414	Down	0.00761	Down	0.02493	Down	0.43766	Up	0.26401	Up	0.33579	Down	0.7186	Up	0.09611	Down	0.05039
990193	0.170336	0.264145	0.65167	Down	0.08392	Down	0.18058	Down	0.28151	Up	0.63663	Up	0.53234	Down	0.8439	Down	0.07842	Down	0.11061	Down	0.33202	Up	0.44683	Up	0.82622	Down	0.24803	Up	0.63318	Up	0.20261	Down	0.48265	Down	0.02491	Down	0.09101	Down	0.0159	Up	0.46687	Up	0.90178	Up	0.0625	Down	0.02008	Down	0.54342
990280	0.134176	0.257302	0.17659	Down	0.60257	Up	0.07228	Up	0.66946	Down	0.33769	Up	0.1765	Up	0.62237	Up	0.65381	Up	0.96438	Down	0.82843	Down	0.47581	Up	0.35716	Up	0.02824	Down	0.0738	Down	0.56278	Down	0.60241	Up	0.08193	Up	0.19775	Up	0.16063	Down	0.98643	Down	0.54737	Up	0.16515	Up	0.05607	Up	0.53637
990288	0.0117829	0.0546764	0.82043	Up	0.2363	Up	0.33029	Up	0.04278	Down	0.78727	Up	0.02587	Up	0.47441	Down	0.01646	Up	0.00419	Up	0.14087	Down	0.17138	Down	0.90505	Up	0.52932	Up	0.01335	Down	0.78524	Down	0.00402	Down	0.37247	Down	0.02237	Up	0.08912	Down	0.00223	Down	0.05885	Down	0.0663	Down	0.81624	Down	0.09999
990301	0.281961	0.513032	0.34155	Up	0.34046	Up	0.99819	Up	0.70825	Down	0.62857	Up	0.39633	Up	0.15066	Down	0.79355	Up	0.09656	Up	0.21408	Down	0.49107	Down	0.55862	Up	0.18245	Down	0.28095	Up	0.30062	Up	0.02574	Up	0.02807	Up	0.96306	Down	0.01638	Down	0.18783	Down	0.24569	Down	0.18913	Up	0.14282	Up	0.86323
990356	0.00518436	0.0520581	0.2218	Up	0.07414	Up	0.51716	Up	0.13138	Up	0.0235	Up	0.34902	Up	0.37836	Up	0.03307	Up	0.16133	Up	0.57019	Up	0.23736	Up	0.52176	Up	0.23949	Up	0.71722	Down	0.36291	Up	0.13369	Down	0.77532	Down	0.21255	Up	0.14281	Up	0.47072	Down	0.81372	Up	0.03926	Down	0.2091	Down	0.34374
990382	0.0187972	0.0732635	0.15761	Down	0.06891	Down	0.63254	Down	0.02244	Down	0.10255	Down	0.4113	Up	0.15693	Down	0.00838	Down	0.12704	Down	0.4216	Up	0.66082	Up	0.70898	Down	0.00362	Up	0.00097	Up	0.87956	Down	0.47914	Up	0.00273	Down	0.00074	Down	0.02832	Up	0.00098	Up	0.04949	Up	0.09075	Up	0.76364	Down	0.05294
990392	0.487934	0.617167	0.60629	Down	0.40544	Up	0.18933	Up	0.6584	Up	0.95525	Up	0.69903	Down	0.9846	Up	0.49176	Up	0.50364	Up	0.15627	Down	0.46103	Down	0.46712	Up	0.13998	Down	0.95983	Down	0.81983	Down	0.15218	Up	0.20266	Up	0.85909	Down	0.56102	Down	0.62782	Up	0.24731	Down	0.29483	Up	0.54796	Down	0.11228
990433	0.553882	0.764195	0.52289	Up	0.47014	Up	0.93157	Up	0.68816	Down	0.06328	Down	0.12797	Down	0.98621	Up	0.99769	Down	0.9839	Down	0.14801	Up	0.29982	Up	0.65195	Down	0.00636	Up	0.00626	Up	0.27714	Up	0.99391	Up	0.05169	Down	0.05097	Down	0.04566	Up	0.02056	Up	0.06552	Up	0.67012	Up	0.84266	Down	0.53452
990474	0.00540533	0.0454161	0.3783	Up	0.11203	Up	0.43916	Up	0.89077	Up	0.43386	Up	0.51588	Up	0.81732	Down	0.03579	Up	0.02322	Up	0.15225	Up	0.01003	Up	0.15342	Up	0.03839	Up	0.06469	Up	0.14707	Up	0.77561	Down	0.45319	Down	0.6373	Down	0.1469	Up	0.39464	Up	0.05134	Up	0.51681	Down	0.55119	Up	0.22435
990487	0.440591	0.689563	0.13399	Down	0.19349	Down	0.82225	Up	0.50149	Down	0.85233	Down	0.6242	Up	0.61076	Down	0.48116	Down	0.84146	Down	0.62698	Up	0.97746	Up	0.64686	Down	0.70123	Up	0.00531	Up	0.21846	Down	0.01101	Up	0.1165	Down	0.00052	Down	0.21566	Up	0.00075	Up	0.43523	Up	0.00802	Up	0.62619	Down	0.00319
990543	0.242373	0.411526	0.84532	Up	0.63618	Up	0.77978	Up	0.25695	Up	0.09778	Up	0.55632	Up	0.23925	Down	0.64605	Up	0.11308	Up	0.23014	Down	0.72139	Down	0.38624	Up	0.00346	Down	0.89721	Down	0.17954	Up	0.00441	Up	0.00028	Up	0.14537	Up	0.02169	Down	0.14247	Down	0.97009	Down	0.30684	Up	0.02328	Up	0.1516
990594	0.0777412	0.227353	0.40569	Down	0.97051	Down	0.42598	Up	0.07447	Down	0.39623	Down	0.30408	Up	0.47641	Down	0.34953	Up	0.11324	Up	0.3769	Down	0.8016	Down	0.5213	Up	0.57597	Down	0.01676	Down	0.1573	Down	0.04801	Down	0.36893	Down	0.22888	Up	0.12146	Down	0.02119	Down	0.14373	Down	0.34499	Down	0.92017	Up	0.29907
990598	0.0364492	0.135234	0.72991	Up	0.07179	Up	0.13096	Up	0.94409	Up	0.84768	Up	0.90286	Up	0.10987	Down	0.16439	Up	0.00753	Up	0.6712	Up	0.33247	Up	0.57606	Up	0.00025	Up	0.00087	Up	0.68055	Up	0.47263	Down	0.0005	Down	0.00184	Down	0.00039	Up	0.03896	Up	0.62364	Up	0.02595	Down	0.00094	Down	0.09481
990615	0.0104544	0.0416163	0.17547	Down	0.50533	Down	0.46584	Up	0.0073	Down	0.00556	Down	0.88545	Down	0.45083	Down	0.46892	Down	0.97537	Up	0.52451	Down	0.08738	Down	0.25117	Down	0.13389	Up	0.41018	Up	0.95988	Up	0.46521	Down	0.14561	Down	0.43816	Down	0.86266	Down	0.15595	Up	0.41962	Up	0.1167	Up	0.33128	Up	0.5106
990632	0.131413	0.405854	0.06029	Down	0.03286	Down	0.74185	Down	0.63027	Down	0.73716	Down	0.88293	Up	0.80154	Down	0.12367	Up	0.07994	Up	0.39542	Down	0.22067	Up	0.05048	Up	0.00516	Down	0.0023	Down	0.1313	Down	0.66807	Down	0.09833	Up	0.04547	Up	0.09188	Down	0.06461	Down	0.67678	Down	0.84283	Down	0.18546	Up	0.13396
990672	0.760494	0.842889	0.06384	Up	0.2243	Up	0.4619	Down	0.47365	Down	0.25892	Down	0.66403	Down	0.47004	Up	0.30109	Down	0.09272	Down	0.06859	Down	0.77836	Down	0.11246	Up	0.00035	Up	0.61724	Down	0.17748	Up	0.00015	Down	0.00439	Down	0.07549	Up	0.0526	Up	0.09566	Down	0.02283	Down	0.0019	Down	0.00046	Down	0.43879
990685	0.162916	0.326238	0.1673	Down	0.02337	Down	0.28193	Down	0.50319	Down	0.8942	Down	0.58951	Up	0.97788	Up	0.13519	Down	0.12904	Down	0.72609	Up	0.82216	Up	0.89957	Down	0.23816	Down	0.24275	Down	0.00167	Down	0.99001	Up	0.01636	Down	0.01598	Down	0.65256	Down	0.79203	Up	0.04795	Down	0.47863	Up	0.10732	Down	0.02939
990687	0.153995	0.294341	0.16618	Down	0.27273	Up	0.02223	Up	0.3069	Down	0.27453	Up	0.0471	Up	0.46595	Up	0.61687	Up	0.8148	Down	0.82874	Down	0.54184	Down	0.69132	Down	0.01419	Down	0.10822	Down	0.25874	Down	0.28032	Up	0.11866	Up	0.5924	Up	0.03009	Down	0.63185	Up	0.94727	Up	0.01213	Up	0.02658	Up	0.679
990692	0.00239653	0.0417432	0.00951	Up	0.00033	Up	0.08402	Up	0.00159	Up	0.09196	Up	0.04607	Down	0.52299	Up	0.15792	Up	0.41299	Up	0.82001	Down	0.91888	Down	0.89983	Up	0.58301	Down	0.42706	Down	0.07332	Up	0.80087	Down	0.02659	Up	0.01651	Up	0.68889	Up	0.00701	Down	0.20143	Down	0.00329	Down	0.10353	Down	0.08258
990711	0.00914655	0.0572394	0.35311	Down	0.17084	Up	0.03215	Up	0.25749	Down	0.90711	Up	0.21537	Up	0.1277	Down	0.26748	Up	0.01607	Up	0.02099	Down	0.0249	Down	0.92778	Up	0.42705	Down	0.07437	Down	0.65907	Up	0.27969	Down	0.22662	Up	0.03312	Up	0.31664	Down	0.02219	Down	0.23995	Down	0.14016	Down	0.85135	Down	0.19031
990730	0.0231007	0.0695593	0.45969	Up	0.68205	Up	0.73674	Down	0.18509	Down	0.21833	Down	0.91659	Up	0.14302	Down	0.03487	Down	0.43312	Down	0.05532	Down	0.00958	Down	0.35809	Down	0.06658	Up	0.00324	Up	0.0008	Up	0.12532	Up	0.03204	Up	0.45224	Up	0.88141	Down	0.20695	Up	0.14564	Up	0.16295	Up	0.11325	Up	0.82796
990747	0.00280065	0.0827185	0.00024	Down	1e-05	Down	0.08207	Down	0.01378	Down	0.06755	Down	0.39989	Up	0.77387	Up	0.77922	Up	0.9944	Down	0.08465	Up	0.99717	Up	0.08518	Down	7e-05	Down	0	Down	0	Down	0.00022	Down	0.02056	Down	0.02539	Up	0.00354	Down	0.00011	Down	0.15426	Down	0.06378	Down	0.058	Up	0.00138
1010047	0.277567	0.431174	0.27625	Down	0.59475	Up	0.11736	Up	0.05238	Down	0.03663	Down	0.84609	Down	0.718	Up	0.96544	Up	0.75039	Down	0.66129	Down	0.90086	Down	0.75301	Up	0.02249	Up	0.88317	Down	0.41037	Down	0.01704	Down	0.00463	Down	0.49554	Down	0.13438	Up	0.19872	Up	0.8744	Down	0.81057	Down	0.10265	Down	0.15395
1010048	0.0285577	0.0879096	0.66822	Down	0.49109	Up	0.27268	Up	0.00549	Down	0.01345	Down	0.63784	Up	0.70048	Up	0.72816	Down	0.46781	Down	0.07476	Down	0.01393	Down	0.37321	Down	0.66867	Down	0.8349	Down	0.43379	Up	0.82524	Up	0.23564	Up	0.32655	Up	0.0055	Down	0.54663	Up	0.496	Down	0.00177	Up	0.02022	Up	0.21067
1010114	0.000366762	0.00755038	0.00823	Down	0.27033	Down	0.0682	Up	0.02704	Down	0.03514	Down	0.88848	Up	0.25836	Down	0.00513	Down	0.04582	Down	0.01388	Down	0.00822	Down	0.78259	Down	0.08594	Down	0.54056	Down	0.72704	Up	0.23832	Up	0.04575	Up	0.34301	Up	0.24271	Down	0.20414	Up	0.53493	Up	0.02447	Up	0.08642	Up	0.4948
1010152	0.0118331	0.0853376	0.49857	Down	0.01217	Down	0.04392	Down	0.32165	Up	0.72161	Up	0.5162	Down	0.15364	Up	0.29944	Down	0.0229	Down	0.31506	Down	0.05126	Down	0.28612	Down	0.04878	Up	0.65287	Up	0.14613	Up	0.109	Down	0.53515	Down	0.29592	Up	0.00202	Up	0.01996	Up	0.25201	Up	0.23797	Down	0.01858	Down	0.16497
1010168	0.0393794	0.118461	0.85802	Up	0.73135	Up	0.86887	Up	0.02676	Down	0.03839	Down	0.84661	Up	0.03265	Down	0.10629	Down	0.51663	Up	0.81011	Down	0.18124	Down	0.26327	Down	0.00165	Up	0.00423	Up	0.62177	Down	0.61339	Down	0.00067	Down	0.00168	Down	0.20776	Up	0.37497	Up	0.36833	Down	0.68898	Down	0.04272	Down	0.08813
1010170	0.0118192	0.123793	0.04268	Up	0.1587	Up	0.45967	Down	0.18699	Up	0.26545	Up	0.82095	Down	0.61535	Up	0.01083	Up	0.02813	Up	0.25736	Up	0.24557	Up	0.97524	Up	0.20574	Down	0.52498	Down	0.70667	Down	0.50751	Up	0.35966	Up	0.79225	Up	0.04768	Down	0.03317	Down	0.16913	Down	0.84444	Down	0.47225	Up	0.36442
1010195	0.119326	0.282767	0.76108	Down	0.1414	Down	0.23051	Down	0.25055	Down	0.60873	Down	0.50834	Up	0.28758	Up	0.12826	Down	0.01771	Down	0.34745	Up	0.89192	Up	0.41784	Down	0.0788	Up	0.67567	Up	0.55001	Up	0.16144	Down	0.21603	Down	0.85536	Up	0.32569	Up	0.08867	Up	0.08116	Up	0.42387	Up	0.39655	Up	0.95995
1010246	0.0100495	0.0329542	0.89993	Down	0.09348	Down	0.11615	Down	0.14564	Down	0.04501	Down	0.5087	Down	0.22165	Down	0.02604	Down	0.23556	Down	0.96885	Up	0.44524	Down	0.42318	Down	0.09348	Up	0.05238	Up	0.36779	Up	0.74643	Up	0.39302	Down	0.24703	Down	0.70037	Up	0.34074	Up	0.29116	Up	0.56101	Up	0.49126	Up	0.9126
1010253	0.0603296	0.152548	0.04369	Up	0.35433	Up	0.22123	Down	0.81043	Up	0.25966	Down	0.17869	Down	0.94205	Down	0.18852	Down	0.21145	Down	0.42081	Up	0.67198	Down	0.229	Down	0.01648	Up	0.015	Up	0.57545	Up	0.96038	Up	0.04729	Down	0.04316	Down	0.45218	Up	0.62045	Up	0.41488	Down	0.7927	Down	0.13085	Down	0.20104
1010296	0.000144872	0.00518319	0.01423	Down	0.14903	Down	0.21059	Up	0.00785	Down	0.04116	Down	0.38702	Up	0.05719	Down	0.08488	Down	0.82543	Up	0.01021	Down	0.00026	Down	0.06277	Down	0.27397	Down	0.35706	Down	0.82916	Down	0.85355	Up	0.37275	Up	0.47513	Up	0.16825	Down	0.84738	Down	0.69686	Down	0.22825	Up	0.30682	Up	0.843
1010309	0.0556007	0.127771	0.01027	Up	0.0952	Up	0.24269	Down	0.05396	Up	0.14521	Up	0.57383	Down	0.91669	Up	0.25886	Down	0.22066	Down	0.96066	Down	0.39339	Down	0.42007	Down	0.71258	Down	0.01852	Up	0.00751	Up	0.00919	Up	0.00374	Up	0.63542	Up	0.22437	Down	0.83677	Down	0.90748	Up	0.30544	Up	0.1869	Up	0.74765
1010315	0.679161	0.814268	0.24875	Up	0.28223	Up	0.93262	Down	0.39588	Up	0.8658	Down	0.31301	Down	0.6991	Down	0.72995	Down	0.96673	Up	0.94516	Down	0.40849	Up	0.37232	Up	0.1392	Up	0.30043	Down	0.23552	Down	0.02056	Down	0.0151	Down	0.87038	Down	0.23436	Up	0.01966	Down	0.02635	Down	0.00195	Down	0.00261	Down	0.87632
1010333	0.0665329	0.125895	0.02043	Down	0.10138	Down	0.38823	Up	0.03627	Down	0.35477	Down	0.18857	Up	0.73165	Down	0.20137	Up	0.11434	Up	0.88901	Up	0.22169	Down	0.1778	Down	0.2815	Up	0.04784	Down	0.02154	Down	0.00599	Down	0.00268	Down	0.66956	Down	0.17529	Up	0.9103	Up	0.86691	Up	0.20969	Down	0.22839	Down	0.95615
1010360	0.32861	0.470859	0.7555	Up	0.79207	Up	0.9617	Down	0.10974	Up	0.2734	Up	0.57301	Down	0.26067	Down	0.25581	Up	0.03516	Up	0.94471	Down	0.69165	Up	0.64183	Up	0.1325	Up	0.43391	Up	0.98614	Down	0.43684	Down	0.12868	Down	0.42417	Down	0.01061	Up	0.50364	Down	0.69106	Down	0.00297	Down	0.00499	Down	0.7825
1010367	0.659335	0.76751	0.41965	Down	0.42207	Down	0.99652	Up	0.50627	Down	0.79568	Down	0.68164	Up	0.16229	Up	0.3331	Up	0.63954	Down	0.33682	Down	0.38139	Up	0.08043	Up	0.00419	Up	0.77832	Down	0.98173	Up	0.00247	Down	0.00437	Down	0.76091	Up	0.00318	Up	0.06436	Up	0.8899	Down	0.12734	Down	0.00246	Down	0.05006
1010376	0.140048	0.27183	0.99038	Down	0.60858	Up	0.60031	Up	0.11852	Up	0.05918	Up	0.69411	Up	0.39429	Up	0.173	Up	0.58228	Up	0.58159	Down	0.8065	Up	0.42998	Up	0.29484	Up	0.05355	Up	0.10953	Up	0.3166	Up	0.5386	Up	0.68758	Down	0.01637	Up	0.01034	Up	0.26302	Up	0.80887	Up	0.13236	Down	0.08727
1010386	0.854078	0.889675	0.31204	Down	0.79157	Up	0.20965	Up	0.27261	Up	0.60127	Down	0.11749	Down	0.90888	Down	0.79185	Up	0.7057	Up	0.36079	Down	0.9923	Up	0.35601	Up	0.46388	Down	0.5278	Down	0.02015	Down	0.91703	Up	0.07891	Down	0.06552	Down	0.17307	Up	0.77806	Up	0.02447	Down	0.26847	Down	0.0017	Down	0.01436
1010435	0.491901	0.616015	0.15108	Up	0.57536	Up	0.35713	Down	0.21711	Up	0.39829	Up	0.67704	Down	0.68561	Up	0.19137	Up	0.35127	Up	0.36457	Down	0.35602	Down	0.98628	Down	0.792	Up	0.12107	Down	0.30074	Up	0.07649	Down	0.43271	Up	0.0176	Up	0.96963	Up	0.01643	Down	0.18846	Down	0.01529	Down	0.1773	Down	0.18895
1010446	0.00811833	0.0329542	0.71595	Down	0.16498	Down	0.29035	Down	0.20643	Down	0.44439	Down	0.59583	Up	0.44471	Down	0.00346	Down	0.01495	Down	0.26671	Down	0.09955	Down	0.54682	Down	0.70222	Down	0.12828	Up	0.1398	Up	0.06568	Up	0.07199	Up	0.95911	Down	0.20047	Down	0.24738	Up	0.44541	Up	0.02452	Up	0.05324	Up	0.67697
1010465	0.970765	0.980929	0.91587	Down	0.19253	Down	0.22717	Down	0.83424	Down	0.687	Down	0.84561	Down	0.96755	Up	0.62364	Down	0.59563	Down	0.95597	Up	0.0954	Up	0.10498	Up	0.94936	Down	0.3742	Up	0.19947	Up	0.34273	Up	0.18027	Up	0.67133	Up	0.8672	Down	0.30463	Up	0.15387	Up	0.23752	Up	0.11623	Up	0.66089
1010470	0.0182026	0.0809063	0.4253	Down	0.47974	Down	0.92519	Up	0.03675	Down	0.62313	Down	0.08983	Up	0.77686	Down	0.71221	Down	0.93142	Down	0.06146	Down	0.00071	Down	0.03074	Down	0.82477	Up	0.00217	Down	0.03778	Up	0.00145	Down	0.05674	Up	4e-05	Up	0.21872	Down	0.0058	Down	0.29427	Up	0.06285	Down	0.03385	Up	0.0008
1010475	0.602058	0.772174	0.6382	Down	0.858	Down	0.76961	Up	0.69698	Up	0.66059	Up	0.95992	Up	0.39566	Up	0.67009	Down	0.21224	Down	0.27099	Up	0.57371	Up	0.57554	Down	0.01085	Up	0.31773	Up	0.35998	Up	0.0726	Down	0.06191	Down	0.92923	Down	0.00214	Up	0.03317	Up	0.02374	Up	0.16307	Down	0.21679	Down	0.85837
1010487	0.0604174	0.147827	0.93837	Down	0.07338	Down	0.08416	Down	0.18675	Up	0.06229	Up	0.52484	Up	0.03137	Up	0.0449	Up	0.84669	Down	0.94369	Up	0.0155	Up	0.01772	Up	0.06447	Up	0.31036	Up	0.13131	Up	0.34807	Down	0.68457	Down	0.58559	Up	0.00426	Up	0.00382	Up	0.10201	Up	0.95357	Up	0.10662	Down	0.0964
1010500	0.236454	0.390913	0.53929	Up	0.2933	Down	0.10906	Down	0.0919	Up	0.02563	Up	0.48846	Up	0.13107	Down	0.07782	Down	0.76362	Down	0.02265	Up	0.2164	Up	0.21511	Down	0.03705	Down	0.83317	Up	0.53757	Down	0.02499	Up	0.1129	Up	0.412	Down	0.27449	Down	0.0643	Down	0.20282	Up	0.38987	Down	0.02831	Up	0.00542
1010521	0.44248	0.595117	0.26828	Up	0.20989	Up	0.87243	Up	0.51125	Down	0.80545	Up	0.3713	Up	0.28254	Down	0.84724	Down	0.37156	Up	0.14526	Down	0.24987	Down	0.73346	Up	0.82226	Up	0.10122	Down	0.03998	Up	0.06808	Down	0.06033	Up	0.00153	Up	0.13377	Down	0.00158	Down	0.685	Down	0.03043	Down	0.25609	Up	0.00335
1010528	0.243607	0.382177	0.08105	Down	0.03314	Down	0.62515	Down	0.21811	Down	0.59484	Up	0.08968	Up	0.80139	Down	0.638	Down	0.82538	Down	0.98065	Down	0.95182	Down	0.97115	Down	0.001	Down	0.00013	Down	0.00469	Down	0.24873	Down	0.40945	Up	0.06101	Up	0.00297	Down	0.00218	Down	0.13941	Down	0.86805	Down	0.05459	Up	0.04024
1010592	0.00244648	0.0173921	0.30953	Up	0.18072	Up	0.72504	Up	0.05635	Up	0.01484	Up	0.47924	Up	0.00634	Up	0.00306	Up	0.69976	Up	0.74444	Down	0.37295	Up	0.23194	Up	0.21492	Down	0.0113	Down	0.02505	Down	0.11894	Down	0.23531	Down	0.675	Up	0.80027	Down	0.46786	Down	0.00192	Down	0.63224	Down	0.00306	Down	0.00758
1010598	0.0218397	0.0935911	0.99714	Up	0.04255	Up	0.04283	Up	0.71004	Down	0.8091	Down	0.8958	Up	0.29221	Down	0.29171	Up	0.04774	Up	0.14999	Down	0.70072	Up	0.07735	Up	0.25541	Up	0.01178	Up	0.1353	Up	0.10177	Up	0.69123	Up	0.1973	Down	0.43374	Up	0.08742	Up	0.95345	Up	0.31397	Up	0.46751	Down	0.09681
1010600	0.290518	0.600158	0.16426	Up	0.98823	Down	0.16035	Down	0.9134	Up	0.44521	Down	0.38559	Down	0.21751	Down	0.68681	Up	0.1121	Up	0.69334	Up	0.06099	Down	0.02943	Down	0.08209	Up	0.90957	Down	0.13421	Up	0.06706	Down	0.77588	Down	0.11068	Up	0.6078	Up	0.01335	Down	0.60664	Up	0.00502	Down	0.99866	Up	0.00501
1010653	0.827834	0.888637	0.46705	Up	0.50567	Down	0.17621	Down	0.21117	Down	0.42546	Down	0.62893	Up	0.61281	Down	0.98223	Up	0.59752	Up	0.03818	Up	0.05832	Up	0.81743	Down	0.00058	Up	0.00372	Down	0.00574	Down	0	Down	0	Down	0.81767	Up	0.0253	Up	0.00039	Down	0.10094	Down	1e-05	Down	0.00098	Down	0.00947
1010682	0.189706	0.488571	0.09728	Down	0.0132	Down	0.29009	Down	0.02981	Up	0.05732	Up	0.72372	Down	0.34731	Down	0.8132	Up	0.24601	Up	0.53564	Up	0.00147	Up	0.00468	Up	0.00639	Up	4e-05	Up	0.07649	Down	0.011	Up	0.00021	Down	0	Down	1e-05	Up	1e-05	Up	0.62742	Up	0.66833	Down	1e-05	Down	2e-05
1010735	0.612171	0.727022	0.80456	Down	0.10177	Down	0.15467	Down	0.31776	Up	0.63344	Down	0.15151	Down	0.83419	Down	0.66373	Down	0.8206	Down	0.59695	Up	0.09588	Up	0.23028	Up	0.07011	Up	0.0964	Up	0.90695	Up	0.85694	Down	0.08627	Down	0.11791	Down	0.00654	Up	0.09018	Up	0.37793	Up	0.17529	Down	0.03554	Down	0.37204
1010746	0.0168744	0.0578891	0.08009	Up	0.14818	Up	0.7206	Down	0.08744	Up	0.07695	Up	0.94231	Up	0.68692	Up	0.04987	Up	0.10257	Up	0.51643	Up	0.36613	Up	0.79123	Up	0.01788	Down	0.03381	Down	0.60907	Up	0.73512	Up	0.00674	Up	0.01283	Up	0.01627	Down	0.00213	Down	0.4865	Down	0.29225	Down	0.06022	Up	0.00798
1010767	0.00391984	0.0949007	0.55967	Up	0.10935	Down	0.03811	Down	0.09072	Up	0.43718	Down	0.02145	Down	0.02615	Up	0.42636	Down	0.00569	Down	0.1995	Up	0.14366	Up	0.83967	Up	0.33122	Down	0.8866	Down	0.47436	Down	0.40297	Up	0.78871	Up	0.56425	Down	0.82446	Up	0.09872	Up	0.98495	Up	0.14399	Up	0.83913	Down	0.102
1030044	0.00798399	0.0572394	0.17992	Up	0.0942	Down	0.00707	Down	0.11815	Up	0.03147	Up	0.46689	Up	0.2455	Up	0.03456	Up	0.26776	Up	0.02949	Up	0.00408	Up	0.30617	Up	0.37412	Down	0.00885	Down	0.95493	Down	0.04838	Down	0.40377	Up	0.00985	Up	0.51924	Down	0.00607	Down	0.34247	Up	0.02082	Down	0.12436	Up	0.00101
1030053	0.421576	0.641827	0.44864	Down	0.18485	Down	0.54462	Down	0.19795	Up	0.09422	Up	0.65768	Up	0.46304	Down	0.38989	Up	0.12482	Up	0.54276	Down	0.59192	Up	0.26194	Up	0.00011	Down	0.03928	Down	0.71143	Down	0.0059	Up	0.0002	Up	0.07706	Up	0.00434	Down	0.04112	Down	0.82806	Down	0.24676	Up	0.00654	Up	0.06117
1030133	0.0100672	0.151093	0.04023	Up	0.30745	Up	0.24096	Down	0.11163	Down	0.00873	Down	0.18382	Down	0.00928	Down	0.04146	Down	0.43257	Up	0.5056	Down	0.00974	Down	0.03462	Down	0.03227	Up	2e-05	Up	0.00461	Up	0.00109	Up	0.31363	Up	0.00742	Down	0.1365	Down	0.22038	Up	0.63518	Up	0.01361	Up	0.05934	Up	0.43585
1030142	0.251948	0.34757	0.30033	Up	0.71146	Up	0.49508	Down	0.07975	Up	0.12864	Up	0.78264	Down	0.78652	Up	0.66813	Up	0.87362	Up	0.81939	Up	0.67944	Down	0.52366	Down	0.24476	Down	0.07051	Down	0.01238	Down	0.46096	Down	0.11174	Down	0.35848	Down	0.70231	Down	0.01634	Down	0.00258	Down	0.03359	Down	0.0053	Down	0.33777
1030196	0.0414164	0.193739	0.52985	Down	0.29447	Up	0.10684	Up	0.17683	Down	0.24598	Down	0.83319	Up	0.21811	Down	0.5683	Up	0.08367	Up	0.26214	Down	0.72572	Up	0.15052	Up	0.02703	Up	0.05404	Up	0.11398	Up	0.70895	Down	0.43211	Down	0.67436	Down	0.10933	Up	0.16397	Up	0.26279	Up	0.80912	Down	0.5894	Down	0.76367
1030220	0.0484098	0.137137	0.93611	Down	0.02513	Up	0.02161	Up	0.1505	Up	0.69478	Up	0.27897	Down	0.14296	Down	0.26513	Up	0.01805	Up	0.07071	Down	0.51732	Down	0.21275	Up	0.55084	Up	0.02017	Up	0.92576	Up	0.06148	Up	0.61348	Down	0.02404	Down	0.04549	Up	0.2568	Up	0.09602	Down	0.31848	Down	0.00165	Down	0.01113
1030239	0.949442	0.961355	0.94493	Down	0.27455	Down	0.30376	Down	0.54357	Up	0.10515	Up	0.28158	Up	0.73104	Down	0.28395	Down	0.45631	Down	0.89565	Up	0.8408	Up	0.94433	Up	0.06389	Down	0.38096	Up	0.4593	Up	0.01213	Up	0.01588	Up	0.88711	Down	0.20343	Down	0.54162	Up	0.35164	Up	0.07192	Up	0.03917	Up	0.73913
1030240	0.156496	0.365947	0.08476	Down	0.32706	Down	0.40816	Up	0.7776	Down	0.28712	Down	0.42544	Down	0.89042	Down	0.67007	Down	0.7723	Down	0.10285	Down	0.81938	Down	0.15138	Up	0.06042	Down	0.16052	Down	0.13968	Up	0.57482	Up	0.0033	Up	0.00958	Up	0.63809	Down	0.81266	Up	0.11585	Up	0.48245	Up	0.05011	Up	0.17195
1030278	0.0405676	0.105935	0.13897	Down	0.1161	Down	0.9152	Down	0.05141	Down	0.1145	Down	0.65281	Up	0.95254	Down	0.03532	Down	0.03944	Down	0.70233	Down	0.86292	Up	0.58062	Up	0.9409	Down	0.38787	Up	0.70897	Up	0.35037	Up	0.65517	Up	0.61675	Down	0.52539	Down	0.03231	Up	0.14107	Up	0.00964	Up	0.04562	Up	0.41495
1030286	0.699354	0.759617	0.70952	Up	0.55211	Up	0.82176	Up	0.92751	Down	0.30116	Down	0.34285	Down	0.51175	Down	0.6755	Down	0.80898	Up	0.69976	Down	0.42987	Down	0.68053	Down	0.96002	Down	0.33879	Down	0.08178	Down	0.36326	Down	0.08932	Down	0.3841	Down	0.60876	Down	0.06244	Down	0.02018	Down	0.15235	Down	0.05259	Down	0.54544
1030296	0.08457	0.170272	0.91143	Up	0.13424	Up	0.16139	Up	0.72184	Up	0.30402	Up	0.49167	Up	0.52308	Up	0.45597	Up	0.91223	Up	0.29828	Up	0.16299	Up	0.69687	Up	0.22472	Up	0.04399	Up	0.07478	Up	0.35117	Up	0.51487	Up	0.77009	Down	0.15171	Up	0.01621	Up	0.01273	Up	0.23045	Up	0.18863	Up	0.89834
1030324	0.123163	0.290984	0.65891	Down	0.17596	Up	0.08304	Up	0.59285	Up	0.81949	Up	0.75738	Down	0.89245	Up	0.10076	Up	0.127	Up	0.61716	Up	0.46881	Up	0.81822	Up	0.15076	Down	0.90222	Down	0.33275	Down	0.18411	Up	0.60878	Up	0.39416	Down	0.60382	Down	0.65011	Up	0.96598	Down	0.33792	Up	0.6334	Up	0.62014
1030348	0.357238	0.513888	0.72903	Down	0.58537	Up	0.37809	Up	0.56019	Down	0.07879	Down	0.21084	Down	0.99966	Up	0.53059	Up	0.53087	Up	0.52531	Down	0.04169	Down	0.13	Down	0.08369	Up	0.00291	Up	4e-05	Up	0.09104	Up	0.00093	Up	0.02676	Up	0.12658	Up	0.00153	Up	7e-05	Up	0.03133	Up	0.00102	Up	0.08632
1030358	0.276161	0.544035	0.44912	Down	0.28335	Down	0.73924	Down	0.41006	Down	0.92181	Up	0.359	Up	0.18359	Down	0.23653	Down	0.87159	Up	0.74015	Down	0.64002	Up	0.42864	Up	0.17659	Down	9e-05	Down	0.0004	Down	0.00102	Down	0.00518	Down	0.38789	Up	0.15768	Down	4e-05	Down	0.00086	Down	0.00039	Down	0.01344	Down	0.07265
1030360	0.232579	0.681739	0.11285	Up	0.08191	Up	0.854	Up	0.89	Down	0.02311	Up	0.0178	Up	0.54763	Down	0.42708	Down	0.84232	Down	0.21525	Up	0.93426	Down	0.189	Down	0.62575	Up	0.0089	Up	0.04168	Up	0.02251	Up	0.10047	Up	0.41875	Down	0.20151	Down	0.44598	Up	0.08492	Up	0.05365	Up	0.00723	Up	0.2972
1030364	0.499003	0.621909	0.24131	Down	0.36645	Up	0.05068	Up	0.35171	Down	0.62649	Down	0.64715	Up	0.74248	Up	0.74868	Up	0.99342	Down	0.60084	Down	0.04225	Down	0.10832	Down	0.12918	Down	0.85409	Up	0.88819	Down	0.09421	Up	0.16313	Up	0.74598	Down	0.19709	Down	0.10441	Up	0.5913	Up	0.00881	Up	0.07931	Up	0.25138
1030379	0.352308	0.63082	0.76382	Up	0.04439	Up	0.07656	Up	0.09075	Down	0.25817	Down	0.52662	Up	0.3242	Up	0.60834	Up	0.62485	Down	0.08575	Down	0.2691	Down	0.48922	Up	0.25019	Down	0.3937	Up	0.00042	Up	0.05826	Up	6e-05	Up	0.00201	Up	0.00573	Down	0.13439	Up	0.02186	Up	0.00033	Up	6e-05	Up	0.32448
1030411	0.00611586	0.132659	0.07218	Down	0.52252	Down	0.21383	Up	0.01248	Down	0.76422	Up	0.00706	Up	0.33336	Down	0.47235	Up	0.10562	Up	0.06966	Down	0.00758	Down	0.24887	Down	0.59757	Up	0.88653	Down	0.74925	Down	0.50453	Down	0.40172	Down	0.85914	Down	0.68075	Down	0.42947	Up	0.73433	Down	0.23892	Up	0.94203	Up	0.26663
1030435	0.0461307	0.135497	0.12116	Down	0.1158	Down	0.97878	Down	0.02105	Down	0.00858	Down	0.63736	Down	0.94313	Up	0.40819	Down	0.37073	Down	0.93631	Up	0.78774	Up	0.84962	Up	0.02603	Up	0.40614	Up	0.99402	Down	0.11935	Down	0.02567	Down	0.4021	Down	0.1464	Up	0.02315	Up	0.10705	Up	0.31487	Up	0.85319	Up	0.40672
1030438	0.97012	0.985324	0.8403	Up	0.58399	Up	0.72745	Up	0.07904	Down	0.99197	Down	0.08046	Up	0.3273	Up	0.7513	Up	0.49912	Down	0.83876	Up	0.31998	Down	0.23676	Down	0.77053	Up	0.51623	Down	0.10263	Down	0.35251	Down	0.06119	Down	0.2937	Down	0.09268	Down	0.88602	Up	0.10298	Down	0.07194	Up	0.95167	Up	0.08013
1030440	0.423283	0.602736	0.67322	Up	0.85995	Up	0.80532	Down	0.24555	Down	0.15939	Down	0.78478	Down	0.73422	Down	0.08956	Up	0.04862	Up	0.24762	Down	0.61256	Down	0.50008	Up	0.66835	Down	0.21267	Down	0.15483	Up	0.39765	Down	0.07395	Up	0.01505	Up	0.05833	Down	0.05795	Down	0.89933	Down	0.99714	Down	0.07323	Up	0.07276
1030441	0.311881	0.467475	0.1301	Up	0.35644	Up	0.51802	Down	0.79114	Up	0.5907	Down	0.42635	Down	0.88447	Down	0.91197	Down	0.97225	Up	0.60943	Down	0.04399	Down	0.11007	Down	0.25807	Down	0.05061	Down	0.63641	Down	0.34422	Down	0.49587	Up	0.1174	Up	0.02586	Down	0.00194	Down	0.02179	Down	0.1857	Down	0.9274	Down	0.21444
1030458	0.0589403	0.137137	0.00333	Up	0.07118	Up	0.12092	Down	0.76893	Down	0.33468	Down	0.4945	Down	0.46002	Up	0.58608	Up	0.84194	Down	0.23343	Up	0.16431	Up	0.82465	Up	0.00158	Up	0.00255	Up	0.37362	Up	0.79673	Down	0.00861	Down	0.01404	Down	0.91405	Up	0.38039	Up	0.16738	Down	0.43901	Up	0.14012	Down	0.03474
1030468	0.00835087	0.0859795	0.33471	Down	0.09676	Down	0.44115	Down	0.81602	Down	0.06508	Down	0.09826	Down	0.68518	Up	0.18668	Down	0.09443	Down	0.13827	Down	0.04291	Down	0.51196	Down	0.21996	Up	0.21956	Up	0.01888	Up	0.99904	Up	0.18161	Up	0.18196	Up	0.06162	Up	0.01875	Up	0.05463	Up	0.52516	Up	0.94698	Up	0.56837
1030471	0.179062	0.276894	0.118	Up	0.37931	Up	0.45556	Down	0.19763	Up	0.17573	Up	0.94143	Up	0.66722	Up	0.46953	Up	0.76477	Up	0.95047	Up	0.8031	Up	0.85134	Up	0.52862	Up	0.12178	Up	0.81121	Up	0.32962	Up	0.6928	Down	0.18082	Down	0.7479	Up	0.68059	Up	0.19386	Down	0.92747	Up	0.11388	Down	0.09733
1030477	0.354879	0.512236	0.08118	Down	0.09193	Down	0.94359	Up	0.99965	Up	0.05994	Up	0.05999	Up	0.86499	Down	0.31052	Up	0.24134	Up	0.7537	Down	0.37008	Down	0.5531	Down	0.02178	Down	0.10582	Down	0.00442	Down	0.39299	Up	0.4067	Down	0.10634	Down	0.47903	Down	0.98538	Down	0.08004	Down	0.49013	Up	0.26033	Down	0.08268
1030551	0.0544232	0.198019	0.24018	Down	0.50821	Up	0.07925	Up	0.07215	Down	0.07538	Down	0.98034	Up	0.05701	Down	0.09569	Down	0.77147	Up	0.92925	Up	0.35499	Down	0.31319	Down	0.00012	Up	0.00253	Up	0.46141	Down	0.10348	Down	4e-05	Down	0.00065	Down	0.00042	Up	0.01261	Up	0.5821	Up	0.08233	Down	0.00111	Down	0.03578
1030593	0.00488668	0.0517164	0.02469	Up	0.20085	Up	0.24832	Down	0.05732	Up	0.4589	Down	0.01416	Down	0.12078	Up	0.4712	Down	0.03267	Down	0.71609	Up	0.50654	Down	0.31128	Down	0.36471	Up	0.05189	Up	0.09764	Up	0.24737	Up	0.40971	Up	0.72382	Down	0.64162	Up	0.23119	Up	0.69753	Down	0.44837	Up	0.39845	Down	0.12293
1030603	0.276078	0.396884	0.35486	Up	0.57017	Down	0.14802	Down	0.3739	Up	0.34048	Down	0.07946	Down	0.649	Up	0.53922	Down	0.29339	Down	0.89353	Up	0.16945	Up	0.20978	Up	0.63301	Down	0.00814	Down	0.45338	Up	0.02021	Down	0.22993	Up	0.00196	Up	0.60663	Down	0.00326	Down	0.96038	Down	0.00866	Down	0.64124	Up	0.00358
1030630	0.000628012	0.00971324	0.00035	Down	0.67334	Down	0.00073	Up	0.3278	Down	0.15204	Up	0.02548	Up	0.73421	Up	0.02778	Up	0.05216	Up	0.0099	Down	0.03426	Down	0.51443	Up	0.04906	Down	0.35474	Down	0.13925	Down	0.24343	Up	0.55601	Up	0.54616	Down	0.11088	Up	0.001	Up	0.77893	Up	0.02347	Up	0.1771	Down	0.00167
1030632	0.220469	0.370507	0.38703	Down	0.3406	Down	0.92609	Down	0.20543	Down	0.41655	Down	0.6279	Up	0.65037	Up	0.40113	Down	0.20656	Down	0.14096	Down	0.73084	Down	0.24441	Up	0.02158	Down	0.49678	Down	0.12082	Up	0.07638	Up	0.00101	Up	0.03536	Up	0.00952	Down	0.52069	Up	0.34114	Up	0.00281	Up	0.00155	Up	0.74741
1030646	0.493779	0.628237	0.95413	Up	0.50488	Down	0.46993	Down	0.66383	Up	0.65471	Up	0.98981	Up	0.47556	Up	0.18876	Down	0.05456	Down	0.90106	Up	0.59349	Up	0.68092	Up	0.48468	Down	0.08893	Down	0.52919	Down	0.28059	Down	0.94296	Up	0.25218	Up	0.74398	Down	0.26348	Down	0.57281	Down	0.41789	Down	0.81019	Down	0.56391
1030685	0.709416	0.825025	0.54856	Up	0.57074	Down	0.25321	Down	0.35192	Up	0.94318	Up	0.38802	Down	0.86054	Up	0.97536	Up	0.88483	Down	0.93342	Down	0.19431	Up	0.16993	Up	0.18928	Up	0.18964	Up	0.6179	Up	0.99905	Down	0.39635	Down	0.39699	Down	0.10691	Up	0.35958	Up	0.85205	Down	0.44475	Down	0.07713	Down	0.27526
1030753	0.458717	0.600388	0.61688	Up	0.42756	Down	0.20673	Down	0.99919	Up	0.80058	Down	0.79981	Down	0.63136	Down	0.35464	Down	0.64644	Down	0.33779	Up	0.6259	Up	0.62742	Down	0.75112	Up	0.34549	Down	0.80743	Down	0.21586	Down	0.57675	Down	0.47775	Up	0.85401	Down	0.07013	Down	0.81768	Up	0.09705	Down	0.67931	Up	0.04614
1050044	0.146008	0.295625	0.88276	Down	0.46276	Up	0.38115	Up	0.08405	Down	0.44901	Down	0.29244	Up	0.25416	Down	0.56716	Down	0.55371	Up	0.33074	Down	0.0952	Down	0.44066	Down	0.3075	Up	0.70117	Up	0.00277	Up	0.51387	Down	0.01988	Up	0.00571	Up	0.51718	Down	0.52546	Down	0.01366	Up	0.98956	Up	0.00397	Up	0.00406
1050050	0.266267	0.500823	0.48023	Up	0.65613	Up	0.79023	Down	0.33363	Up	0.83588	Up	0.44168	Down	0.09766	Up	0.61125	Down	0.0389	Down	0.90224	Down	0.2788	Up	0.23169	Up	0.03121	Up	0.01933	Up	0.16149	Up	0.799	Up	0.36234	Down	0.25057	Down	0.01868	Up	0.00269	Up	0.53542	Up	0.31475	Up	0.05965	Down	0.00871
1050059	0.0475969	0.13594	0.20512	Down	0.47905	Up	0.06064	Up	0.37734	Down	0.05874	Up	0.01096	Up	0.70055	Down	0.42271	Up	0.24444	Up	0.4909	Down	0.18261	Down	0.49489	Down	0.02075	Down	0.00946	Down	0.95638	Up	0.67967	Down	0.01871	Up	0.00853	Up	0.04495	Down	0.05374	Down	0.50632	Up	0.92226	Up	0.01277	Up	0.01536
1050068	0.843846	0.90147	0.36689	Down	0.32909	Up	0.07428	Up	0.94999	Up	0.52409	Up	0.56476	Up	0.52183	Up	0.61394	Up	0.88949	Down	0.59522	Down	0.09766	Down	0.23497	Down	0.00784	Down	0.00235	Down	0.38721	Down	0.52416	Down	0.04108	Up	0.01228	Up	0.04958	Down	0.04449	Down	0.62246	Down	0.95291	Down	0.11915	Up	0.1077
1050082	0.894879	0.928993	0.62119	Up	0.91903	Down	0.55257	Down	0.74869	Up	0.2381	Up	0.37882	Up	0.46225	Down	0.95443	Down	0.49662	Up	0.34544	Down	0.1021	Down	0.44602	Down	0.04471	Down	0.33174	Down	0.2383	Down	0.24239	Up	0.33701	Up	0.8223	Down	0.03229	Down	0.04182	Down	0.01825	Down	0.88914	Up	0.762	Down	0.65918
1050092	0.0566388	0.244314	0.55746	Up	0.15042	Up	0.36932	Up	0.43994	Down	0.34461	Down	0.85628	Down	0.01141	Down	0.079	Down	0.30823	Up	0.07532	Down	0.01792	Down	0.44304	Down	0.25593	Up	0.00645	Up	0.21367	Up	0.05775	Up	0.9063	Up	0.07138	Down	0.83777	Down	0.77222	Down	0.23967	Down	0.93222	Down	0.32424	Down	0.36521
1050097	0.0203436	0.0857466	0.00503	Down	0.03811	Down	0.29485	Up	0.04977	Down	0.20787	Down	0.41185	Up	0.17675	Up	0.91576	Up	0.20912	Down	0.07165	Down	0.12326	Down	0.75605	Up	0.00378	Down	1e-05	Down	0.00012	Down	0.00222	Down	0.06565	Down	0.08951	Up	0.03764	Down	0.02356	Down	0.00133	Down	0.80227	Down	0.09383	Down	0.14387
1050113	0.276599	0.363002	0.71895	Up	0.3576	Up	0.56728	Up	0.54481	Up	0.26831	Up	0.60072	Up	0.29242	Up	0.29503	Up	0.99514	Down	0.96876	Down	0.88627	Up	0.85549	Up	0.6439	Down	0.32418	Down	0.17611	Down	0.58979	Down	0.35435	Down	0.6894	Down	0.83003	Down	0.77276	Down	0.08969	Down	0.94069	Down	0.12977	Down	0.14695
1050128	0.0290274	0.109391	0.89143	Up	0.16103	Down	0.12835	Down	0.75765	Up	0.36857	Down	0.23513	Down	0.14491	Down	0.01884	Down	0.2709	Down	0.90835	Down	0.47143	Down	0.54302	Down	0.44365	Up	0.33497	Up	0.1237	Down	0.8354	Up	0.03072	Down	0.02079	Down	0.35195	Up	0.50078	Down	0.07996	Down	0.12227	Down	0.0138	Down	0.24648
1050132	0.0421231	0.155891	0.98742	Down	0.43878	Up	0.42987	Up	0.01841	Down	0.31205	Down	0.12069	Up	0.84727	Down	0.23272	Up	0.17169	Up	0.02738	Down	0.06117	Down	0.66425	Up	0.95047	Up	0.03002	Down	0.50033	Down	0.02672	Down	0.46287	Down	0.1029	Up	0.02133	Down	0.02153	Down	0.00778	Down	0.99599	Up	0.59695	Down	0.59353
1050133	0.393359	0.76681	0.60373	Up	0.15668	Down	0.06354	Down	0.31259	Up	0.83674	Down	0.22998	Down	0.35036	Up	0.10672	Up	0.45498	Up	0.83574	Up	0.08036	Up	0.1153	Up	0.93955	Up	0.55348	Up	0.57105	Up	0.60432	Up	0.6227	Up	0.97877	Down	0.56063	Up	0.31515	Up	0.7983	Up	0.66088	Up	0.74178	Down	0.44654
1050187	0.278842	0.403269	0.28147	Up	0.37498	Down	0.06296	Down	0.17635	Down	0.15225	Down	0.92822	Down	0.33021	Down	0.10495	Down	0.47418	Down	0.27563	Up	0.25512	Up	0.95869	Up	0.0156	Up	0.00522	Up	0.3037	Up	0.56647	Up	0.10729	Down	0.03806	Down	0.80625	Up	0.23088	Up	0.29752	Up	0.33179	Up	0.41825	Up	0.86547
1050195	0.00243492	0.0144514	0.74001	Down	0.82452	Down	0.91191	Up	0.04329	Down	0.08615	Down	0.70375	Up	0.19313	Down	0.0548	Down	0.46843	Down	0.00398	Down	0.00185	Down	0.6824	Down	0.32087	Up	0.11652	Up	0.0001	Up	0.52418	Up	0.00055	Up	0.00174	Up	0.39413	Down	0.52644	Up	0.02866	Up	0.15041	Up	0.00558	Up	0.09168
1050201	0.133733	0.337161	0.53922	Up	0.5347	Down	0.22773	Down	0.68908	Up	0.575	Down	0.34344	Down	0.0618	Down	0.08455	Down	0.86058	Up	0.92542	Up	0.30693	Down	0.26756	Down	0.14177	Down	0.14547	Down	0.01907	Down	0.98765	Up	0.27892	Down	0.2726	Down	0.0979	Down	0.00113	Down	0.00704	Down	0.03038	Down	0.17312	Down	0.3345
1050253	0.498837	0.600838	0.47903	Down	0.59651	Down	0.85496	Up	0.21965	Up	0.15426	Up	0.82536	Up	0.28867	Up	0.77127	Down	0.18463	Down	0.4813	Up	0.41937	Up	0.91465	Up	0.44093	Down	0.01211	Down	0.16285	Down	0.05224	Down	0.50343	Down	0.16876	Up	0.24274	Up	0.28853	Down	0.97699	Down	0.03744	Down	0.23227	Down	0.30092
1050309	0.0164704	0.0854891	0.17584	Up	0.52984	Down	0.05904	Down	0.76302	Up	0.22055	Down	0.13539	Down	0.36921	Up	0.56644	Down	0.15378	Down	0.04637	Up	0.432	Up	0.1846	Down	0.92444	Up	0.01363	Down	0.67737	Up	0.01139	Down	0.74744	Up	0.00618	Up	0.32187	Down	0.00533	Down	0.25009	Up	0.03604	Down	0.04465	Up	0.00061
1050367	0.297489	0.54642	0.1139	Down	0.09449	Down	0.91388	Down	0.38696	Up	0.36179	Up	0.96072	Up	0.03135	Down	0.76405	Down	0.0546	Up	0.93648	Up	0.73853	Up	0.79908	Up	0.11621	Down	0.20654	Down	0.00795	Down	0.72672	Up	0.16334	Down	0.09019	Down	0.38084	Up	0.06103	Down	0.1893	Down	0.01156	Down	0.0401	Down	0.51235
1050386	0.034408	0.116423	0.37112	Down	0.01658	Down	0.08859	Down	0.02481	Down	0.02216	Down	0.9522	Down	0.64833	Down	0.04743	Down	0.10732	Down	0.03593	Up	0.0977	Up	0.58188	Down	0.14565	Up	0.06427	Up	0.21191	Down	0.63884	Up	0.01397	Down	0.00571	Down	0.93837	Down	0.02797	Up	0.07205	Up	0.02419	Up	0.06272	Up	0.60811
1050403	0.00679496	0.0704108	0.49864	Up	0.07034	Up	0.22189	Up	0.18664	Down	0.22055	Up	0.01956	Up	0.99549	Up	0.06518	Up	0.06584	Up	0.0208	Down	0.43897	Down	0.08768	Up	0.26836	Up	0.07298	Down	0.62448	Up	0.00876	Down	0.52281	Down	0.02963	Up	0.36685	Down	0.0209	Down	0.01449	Down	0.11123	Down	0.07931	Down	0.84635
1050424	4.79959e-05	0.00703052	0.015	Down	0.0392	Down	0.61085	Up	0.00025	Down	0.05733	Down	0.01055	Up	0.0505	Down	0.6666	Down	0.10895	Up	0.0025	Down	0.00046	Down	0.3583	Down	0.00492	Up	0.00091	Down	0.1156	Down	0	Down	0.00025	Down	0.02022	Up	0.27399	Up	0.00299	Down	0.02053	Down	0.0004	Down	0.00247	Down	0.31827
1050470	8.28506e-05	0.00518319	0.18281	Down	0.18947	Down	0.98212	Up	0.10369	Down	0.05227	Down	0.70113	Down	0.02609	Down	0.00157	Down	0.15264	Down	0.00184	Down	0.00017	Down	0.19155	Down	0.54809	Up	0.00626	Up	0.00035	Up	0.01971	Up	0.00101	Up	0.12993	Up	0.79096	Up	0.04955	Up	0.03539	Up	0.07993	Up	0.05763	Up	0.8553
1050500	0.0482498	0.118072	0.46757	Up	0.58783	Up	0.84993	Down	0.79737	Up	0.65573	Up	0.84894	Up	0.70711	Down	0.01148	Down	0.02342	Down	0.02955	Down	0.004	Down	0.30085	Down	0.59867	Down	0.88427	Down	0.53021	Up	0.70199	Up	0.25821	Up	0.44203	Up	0.32409	Down	0.22347	Down	0.02442	Down	0.80272	Down	0.14842	Down	0.22166
1050521	0.00167275	0.0414365	0.01901	Down	0.58576	Down	0.05279	Up	0.00269	Down	0.00214	Down	0.90338	Down	0.29247	Down	0.62838	Down	0.55687	Up	0.08168	Down	0.41084	Down	0.31519	Up	0.01607	Up	0.93512	Up	0.72064	Down	0.01875	Down	0.00814	Down	0.66125	Down	0.10736	Up	0.1167	Up	0.66632	Up	0.96113	Down	0.21858	Down	0.23565
1050544	0.299319	0.465534	0.78481	Down	0.12466	Up	0.07755	Up	0.93002	Up	0.52069	Up	0.5779	Up	0.27663	Up	0.14677	Up	0.68786	Up	0.9667	Up	0.51554	Down	0.4897	Down	0.00209	Down	0.00625	Down	0.65071	Up	0.56185	Up	0.00091	Up	0.00266	Up	0.0041	Down	0.08331	Down	0.44699	Up	0.12554	Up	0.00099	Up	0.02022
1050600	0.0783608	0.178575	0.06035	Up	0.71906	Up	0.11396	Down	0.13515	Up	0.66636	Up	0.26863	Down	0.95893	Up	0.04878	Up	0.05359	Up	0.31855	Up	0.44575	Up	0.80513	Down	0.09626	Down	0.4745	Down	0.38412	Up	0.30724	Up	0.01902	Up	0.12659	Up	0.04199	Down	0.01732	Down	0.89938	Down	0.6378	Down	0.05295	Up	0.02199
1050619	0.0480565	0.102368	0.83933	Down	0.0111	Down	0.01631	Down	0.62997	Down	0.3912	Down	0.69965	Down	0.98865	Down	0.06417	Down	0.06583	Down	0.19099	Up	0.17908	Up	0.96788	Up	0.12957	Up	0.06981	Up	0.29027	Down	0.72299	Up	0.01813	Down	0.00924	Down	0.20493	Up	0.04961	Up	0.63519	Up	0.41585	Up	0.41001	Down	0.11557
1050626	0.191475	0.412745	0.55798	Up	0.09819	Up	0.2569	Up	0.08761	Up	0.08558	Up	0.98934	Up	0.61038	Down	0.84294	Up	0.48197	Up	0.81568	Down	0.98214	Up	0.79841	Up	0.8074	Down	0.04247	Down	0.00479	Down	0.06624	Down	0.00759	Down	0.25998	Down	0.33343	Up	0.00531	Down	0.00105	Down	0.00086	Down	0.00019	Down	0.38714
1050671	0.365323	0.505329	0.26055	Up	0.37887	Up	0.7939	Down	0.28045	Up	0.05228	Up	0.32621	Up	0.93539	Up	0.2012	Up	0.22832	Up	0.39077	Down	0.1704	Down	0.58049	Down	0.00599	Down	0.01479	Down	0.19528	Up	0.63519	Up	0.00051	Up	0.0012	Up	0.00546	Down	0.00196	Down	0.49754	Down	0.58532	Down	0.01998	Up	0.00706
1050687	0.381777	0.654786	0.39285	Down	0.7972	Down	0.54457	Up	0.25913	Down	0.02288	Down	0.18003	Down	0.28161	Up	0.26368	Up	0.96465	Up	0.71846	Down	0.25764	Down	0.42857	Down	0.02632	Down	0.00505	Down	0.47745	Down	0.39026	Down	0.09722	Up	0.01966	Up	0.01517	Down	0.184	Down	0.83253	Down	0.18089	Up	0.02262	Up	0.25568
1050706	0.00271333	0.0157439	0.87402	Down	0.79811	Up	0.67941	Up	0.0728	Down	0.13462	Down	0.7235	Up	0.08374	Down	0.00798	Down	0.22135	Down	0.00712	Down	0.00312	Down	0.66312	Down	0.05839	Up	0.00126	Up	5e-05	Up	0.05815	Up	0.00143	Up	0.0662	Up	0.77887	Up	0.02993	Up	0.00868	Up	0.05036	Up	0.01479	Up	0.51622
1050709	0.818892	0.907099	0.72322	Down	0.23766	Down	0.396	Down	0.51451	Up	0.39235	Up	0.8329	Up	0.0246	Down	0.03401	Down	0.86264	Up	0.08961	Up	0.16035	Up	0.73235	Down	0.99774	Up	0.00032	Up	0.33613	Down	0.00032	Up	0.33479	Down	6e-05	Down	0.3201	Up	0.01701	Up	0.25062	Up	0.10901	Up	0.86784	Up	0.14444
[truncated: 7,635 more rows]
[truncated: 40 more columns]

## Sheet: setA
Regulation:T0_D10-0	GeneID	UniGeneID	GeneName
[truncated: 810 more rows]

## Sheet: setB
Regulation:T0_D100-0	GeneID	UniGeneID	GeneName
[truncated: 525 more rows]

[truncated: 6 more sheets: setC, setD, setE, setF, setG, setH]
