# Supplementary material for: Comparison of low and high dose ionising radiation using topological analysis of gene coexpression networks
Source: BMC Genomics. 2012 May 17;13:190. doi: 10.1186/1471-2164-13-190 (PMC3443446; doi:10.1186/1471-2164-13-190)
Supplement: Additional file 2 — 31 low topological overlap genes between netCD1 and netCD2 and 14 low topological overlap genes between netGH1 and netGH2. [file 1471-2164-13-190-S2.xls]

## Sheet: 31genes
probeid	genename	t3d0-10	t3d0-100
160132	BAT1	Down	Down
540452	SMYD3	Down	Down
770291	HOXA10	Down	Down
1340274	DHRS4	Down	Down
1500241	SORBS1	Down	Up
1710397	HYLS1	Down	Down
2680113	DCUN1D5	Down	Down
3930296	EIF1AX	Down	Down
3990564	CCDC89	Down	Down
4010398	RASSF2	Down	Down
4390593	KDELR3	Down	Down
5340138	MRPS18B	Down	Down
5700458	LOXL1	Down	Down
5960561	DBR1	Down	Down
50307	F11R	Up	Up
360500	SRGN	Up	Up
670086	MXD1	Up	Up
1170072	ZSWIM4	Up	Up
1260193	RAB11FIP5	Up	Up
2320286	JARID2	Up	Up
2750356	COL6A2	Up	Up
3290091	WDR40A	Up	Up
3420288	PDPN	Up	Up
3990523	AZIN1	Up	Up
4260142	DHX37	Up	Up
4900086	HAPLN3	Up	Up
5050390	SYT7	Up	Up
5570286	TACC2	Up	Up
6020195	UBC	Up	Up
7100167	LOC654084	Up	Up
7560041	AXUD1	Up	Up
