# Supplementary material for: Comparison of low and high dose ionising radiation using topological analysis of gene coexpression networks
Source: BMC Genomics. 2012 May 17;13:190. doi: 10.1186/1471-2164-13-190 (PMC3443446; doi:10.1186/1471-2164-13-190)
Supplement: Additional file 5 — Genes with large connectivity differences between netCD1 and netCD2 at 3 h. [file 1471-2164-13-190-S5.xls]

## Sheet: 55 genes
CREB3L2
RNH1
FAIM
BANF1
RFNG
VGLL3
PPP2R2C
GAB2
C12orf60
PSMG1
ALDH1A1
IER3
NFKB2
RUVBL1
SIRPA
MID1
MLL5
BDKRB2
NHLRC3
KIAA0256
MLLT11
PHLPP
ASCC3L1
TNKS1BP1
TNFAIP3
COL6A2
LRRFIP1
PPP2R2C
NSUN2
SMC6L1
EIF1
FAM110B
EIF1AX
INSM1
IL6
ABCA1
DNAJC19
OAF
RND3
CEBPG
CDK8
JAG2
HAPLN3
C15orf42
C22orf28
HNRPUL1
CD58
FLJ38482
UCRC
TIFA
FAM65A
SNX27
JUN
GTPBP8
AXUD1

## Sheet: 59 genes
URM1
NFRKB
RAD51C
SMYD3
ZDHHC9
MED26
CYB561
TTLL1
FAM130A1
CAT
SRP68
TRIM23
SECISBP2
PAFAH1B3
FOXK2
ICT1
PAK1IP1
DPT
KLF10
WDR25
MAMLD1
DOCK1
DSTN
CLEC14A
WDR7
ANXA2
F12
EFNA1
MMP7
LOC219854
ITGAE
CRISPLD2
NBR1
SLC2A1
C7orf30
SKP2
MGC3207
SYT7
EIF3D
C10orf59
S100A4
CCNG2
KCTD10
TACC2
TICAM1
FNTA
APPL1
CHST7
RSU1
FAM96A
ARID1A
DPAGT1
AP2S1
DNAJA4
WFS1
FOXO1
BMP6
CCDC53
MRPL24
