# Supplementary material for: Comparison of low and high dose ionising radiation using topological analysis of gene coexpression networks
Source: BMC Genomics. 2012 May 17;13:190. doi: 10.1186/1471-2164-13-190 (PMC3443446; doi:10.1186/1471-2164-13-190)
Supplement: Additional file 6 — Genes with large connectivity differences between netEF1 and netEF2 at 8 h. [file 1471-2164-13-190-S6.xls]

## Sheet: 22 genes
SNAP25
FAM119A
PRKX
PPFIA4
ZNF395
SERPING1
CDC25A
BRCA1
BHLHB3
ZBTB20
MND1
C3orf52
HSD17B6
CYP4B1
SLC33A1
SHROOM4
IL1RL1
INADL
OIP5
HNMT
CHEK1
MCM10

## Sheet: 16 genes
PPIL5
G6PC3
ALDH1B1
VWCE
UBE2T
VRK1
ACTRT1
MYO3B
MECR
ENAH
CCDC58
C11orf77
SMAP1
RPL26L1
RNUXA
TDRD1
