# Supplementary material for: Comparison of low and high dose ionising radiation using topological analysis of gene coexpression networks
Source: BMC Genomics. 2012 May 17;13:190. doi: 10.1186/1471-2164-13-190 (PMC3443446; doi:10.1186/1471-2164-13-190)
Supplement: Additional file 7 — Genes with large connectivity differences between netGH1 and netGH2 at 24 h. [file 1471-2164-13-190-S7.xls]

## Sheet: 67 genes
GLT8D2
INHBB
LXN
DLG7
CASP1
VGLL3
RAB40B
NUDCD2
ZFHX4
TRIM8
MNS1
FAM119A
DKFZP686K16132
KIDINS220
KIF4A
NCAPG
DACT1
PRKRIP1
TMSL8
ANGEL2
USP2
PRIM1
VPS24
USP14
TNFRSF1B
ADH1B
C9orf150
KIAA1754
TMEM16J
S100A2
APOBEC3B
UGCGL1
DOCK5
P2RY11
DLL1
GALK2
KIF23
ARHGEF2
ZNF654
C11orf77
CXCL12
GLB1
SLC2A12
CDCA8
CXCR7
BRP44L
EIF3D
UBE2C
MON1B
CCNB2
SIRPA
PPP3CC
TMBIM1
FAM148B
CHD1L
CD58
VCAN
SMPDL3A
TRIM6
CDCA3
PEX5
AURKB
ST3GAL3
SLC26A11
HNMT
NR2F1
ZNF551

## Sheet: 55 genes
MELK
SYNE2
FADS2
ANKZF1
ZDHHC9
ZNF337
BUB1B
ZSWIM4
RAB11FIP5
VWCE
ATF5
MGC39900
SLC25A26
CCDC25
RPUSD4
SAMHD1
BDKRB2
YY1AP1
BBX
TCF4
VAV2
GALNS
CDCA2
TBC1D24
IFT74
IRAK2
TOP2A
APBA3
C6orf47
STARD7
PLEKHA5
CMAH
CTSL1
PARP1
MLLT6
CENPA
TPD52L2
COL15A1
LIPA
ZGPAT
SAMD14
TTC32
WDR55
FERMT3
ASPM
IDH1
BRD3
DBN1
SYTL2
EXDL2
CHEK1
BHLHB5
STX2
ARSK
ZNF706
