# Supplementary material for: Comparison of low and high dose ionising radiation using topological analysis of gene coexpression networks
Source: BMC Genomics. 2012 May 17;13:190. doi: 10.1186/1471-2164-13-190 (PMC3443446; doi:10.1186/1471-2164-13-190)
Supplement: Additional file 8 — Genes with large connectivity differences between networkC and networkD at 3 h. [file 1471-2164-13-190-S8.xls]

## Sheet: 105 genes
CREB3L2
RAB25
C3orf39
URM1
RPP40
C15orf41
RFNG
G6PC3
VGLL3
MUC1
TCF20
MXD1
NUDCD2
PTPLA
HOXA10
PRTFDC1
MTCP1
PSMG1
ERAP2
TTLL1
PSRC1
ZNF18
ACADVL
NPLOC4
KDELR2
PAFAH1B3
SKP2
FRMD4A
C3orf34
PITX1
PGM1
COL17A1
JARID2
BDKRB2
YY1AP1
COMMD4
ATP2C2
MLLT11
ACTRT1
ZFP36
C12orf31
WDR52
LOC339344
LOC643853
WDFY1
PPP2R2C
TMEM173
HSD17B1
FAM110B
C9orf25
TMEM177
EIF1AX
FAM46A
AKAP13
PTS
ABCA1
DNAJC19
OAF
TNFAIP8
RND3
CDKN1A
CEBPG
VDAC1
EIF3D
TNPO1
STAT3
KIAA0101
C10orf59
MRPS18B
ATG10
GGCX
CCNG2
TP53INP1
EIF5
GPRC5A
FNTA
C22orf28
UBC
ZFYVE9
RB1
DPAGT1
FYN
ALG5
AP2S1
UCRC
SIN3A
FAM65A
CD151
KIAA0391
BCAT2
SPRY2
GTPBP8
VHL
MAML1
FOXO1
PPFIBP2
OIP5
DNHL1
EIF3F
NINJ1
IFNAR1
UBL7
SLC2A5
MME
MRPL24

## Sheet: 29 genes
ABCA1
AP2S1
BDKRB2
C10orf59
C22orf28
CCNG2
CEBPG
CREB3L2
DNAJC19
DPAGT1
EIF1AX
EIF3D
FAM110B
FAM65A
FNTA
FOXO1
GTPBP8
MLLT11
MRPL24
OAF
PAFAH1B3
PPP2R2C
PSMG1
RFNG
RND3
TTLL1
UCRC
URM1
VGLL3
