# Supplementary material for: Comparison of low and high dose ionising radiation using topological analysis of gene coexpression networks
Source: BMC Genomics. 2012 May 17;13:190. doi: 10.1186/1471-2164-13-190 (PMC3443446; doi:10.1186/1471-2164-13-190)
Supplement: Additional file 9 — Genes with large connectivity differences between networkE and networkF at 8 h. [file 1471-2164-13-190-S9.xls]

## Sheet: 28 genes
G6PC3
RRM2
SNAP25
ARHGEF1
NDC80
ATAD2
PRKX
ZNF395
SERPING1
IARS2
GALNT3
BRCA1
BHLHB3
WDR89
IRF2BP2
CCDC58
MND1
RFC3
HOXD13
CDKN1A
TMEM17
ALAS1
PCDH10
OSBP
TRIP13
ANKRD44
RNUXA
QDPR

## Sheet: 10 genes
G6PC3
SNAP25
PRKX
ZNF395
SERPING1
BRCA1
BHLHB3
CCDC58
MND1
RNUXA
