# Supplementary material for: Comparison of low and high dose ionising radiation using topological analysis of gene coexpression networks
Source: BMC Genomics. 2012 May 17;13:190. doi: 10.1186/1471-2164-13-190 (PMC3443446; doi:10.1186/1471-2164-13-190)
Supplement: Additional file 10 — Genes with large connectivity differences between networkG and networkH at 24 h. [file 1471-2164-13-190-S10.xls]

## Sheet: 99 genes
RPL7A
DPYSL4
DNM1L
STAG2
AMPH
FADS2
CXCR7
VGLL3
RASSF9
SNTB2
ZFHX4
NDC80
MNS1
FAM119A
ZSWIM4
DKFZP686K16132
SLC41A2
ZNF18
CAT
LYRM4
VWCE
RPS6KA2
PPP1R3F
NUSAP1
JOSD1
PRICKLE2
NEDD4L
SLC25A14
TMSL8
DPT
RPUSD4
PKIG
TPM1
RACGAP1
SAMHD1
GNRH1
YY1AP1
SLC24A6
KIF18A
ADH1B
TCF4
BTN2A1
C9orf150
NRIP3
EXTL2
CDH11
KIAA1754
TMEM16J
GRB10
APOBEC3B
SDSL
LIG3
MRPS18A
MMP7
FAM110B
EDNRA
HMMR
KIF23
STARD7
ZNF654
CMAH
CTSL1
ZNF423
SLC19A3
NEK2
LOC201725
AURKA
CENPA
TMEM200A
BRP44L
MUC4
UBE2E2
TMEM26
WDR82
KIF15
IL13RA2
LOXL1
CHD1L
FAM64A
TAOK1
VCAN
SH3KBP1
IL1RL1
FERMT3
KDELC2
STIL
GSDML
ANLN
ZMIZ2
NR2F1
MYLK
EXDL2
C14orf153
CHEK1
BHLHB5
CENTD3
NINJ1
ADORA2A
EHBP1
